# Supplementary material for: Current Practices in LC-MS Untargeted Metabolomics: A Scoping Review on the Use of Pooled Quality Control Samples
Source: Anal Chem. 2023 Dec 6;95(51):18645–54. doi: 10.1021/acs.analchem.3c02924 (PMC10753522; doi:10.1021/acs.analchem.3c02924)
Supplement: Supplementary file 1 — ac3c02924_si_001.zip [file ac3c02924_si_001.zip]

Archive with 8 entries (8 files):
- supplemental_1_literature.surveyed.txt
- supplemental_1_literature.surveyed.xlsx
- supplemental_2_fullSurvey.pdf
- supplemental_3_individual.responses.txt
- supplemental_3_individual.responses.xlsx
- supplemental_4_analysisRmarkdown.Rmd
- supplemental_5_Details.pdf
- SupportingInformation.docx
