# Supplementary material for: Current Practices in LC-MS Untargeted Metabolomics: A Scoping Review on the Use of Pooled Quality Control Samples
Source: Anal Chem. 2023 Dec 6;95(51):18645–54. doi: 10.1021/acs.analchem.3c02924 (PMC10753522; doi:10.1021/acs.analchem.3c02924)
Supplement: Supplementary file 1 — ac3c02924_si_001.zip [file ac3c02924_si_001.zip › supplemental_3_individual.responses.txt]

Timestamp,reviewer.id,Publication ID (from excel sheet or file name - 3 digits),What sample types are reported to have been analyzed in this study (chose all that apply)?,How many matrices were analyzed in this study?,How many independent biological samples per matrix and platform were reported to have been analyzed using untargeted methods?  Two tissues from the same sample count as one sample for this classification.  Two timepoints from the same sample are classified as two samples.   Two individuals will always count as two samples.,Was a pooled QC reported to have been used in this study?  Note that 'Pooled QC' refers specifically to a quality control sample or samples derived from the experimental samples or extracts. Quality controls such as standard reference material do not qualify as pooled QC samples.,The pooled QC sample was reported to have been generated from equal aliquots of _____. (choose the best answer),"Was metabolomics performed on solid samples?   (tissues, dried blood spots, etc)","For solid sample matrices, the pooled QC sample was reported to have been created ___________.  If multiple matrices, answers below assume that the pooled QC is generated from one matrix type only. (choose the best answer.)","Was metabolomics performed on liquid samples?   (plasma, urine, surface water, etc)","For biofluids (e.g., serum, plasma, urine), the pooled QC sample was reported to have been created _______. (choose the best answer)",How was the pooled QC sample reported to have been used? (choose all that apply) Batch or Drift correction,How was the pooled QC sample reported to have been used? (choose all that apply) Conditioning the LC-MS system,How was the pooled QC sample reported to have been used? (choose all that apply) Filtering features during data processing,How was the pooled QC sample reported to have been used? (choose all that apply) Metabolite identification,How was the pooled QC sample reported to have been used? (choose all that apply) No reported use of pooled QC,How was the pooled QC sample reported to have been used? (choose all that apply) nr,How was the pooled QC sample reported to have been used? (choose all that apply) Other,How was the pooled QC sample reported to have been used? (choose all that apply) Providing an estimate of reproducibility,How was the pooled QC sample reported to have been used? (choose all that apply) Unclear or observational only,"If pooled QCs were reported to have been used for conditioning the system, how many injections of the pooled QC sample were performed to ensure conditioning of the LC-MS system before beginning an assay? (choose the best answer)",Pooled QC samples were reported to have been injected ________. (choose the best answer),Multiple QC injections were reported to have been made from ____.,At which position within the batch were QC samples reported to have been injected _____________? (choose all that apply) At the beginning of the batch,At which position within the batch were QC samples reported to have been injected _____________? (choose all that apply) At the end of the batch,At which position within the batch were QC samples reported to have been injected _____________? (choose all that apply) In the middle of a batch,At which position within the batch were QC samples reported to have been injected _____________? (choose all that apply) nr,At which position within the batch were QC samples reported to have been injected _____________? (choose all that apply) Unclear,At what frequency were QC samples reported to have been injected?,Was a dilution series of the pooled QC sample reported to have been used?  (choose the best answer),Which criterion was reported to have been used with a pooled QC sample to filter features with low precision? (choose the best answer),Were pooled QC samples used in PCA analysis?,"If PCA was reported to have been used to evaluate pooled QC clustering/variability in a study, the analysis included _____. (choose the best answer)",What criteria were reported to have been used to evaluate pooled QC clustering/variability in the PCA plot? (choose the best answer),Was the same QC approach used for all matrices,Which - if any - alternate QC samples/approaches were reported to have been utilized in this study? (Choose all that apply) Internal Standards,Which - if any - alternate QC samples/approaches were reported to have been utilized in this study? (Choose all that apply) Long Term Reference QC sample or Intralaboratory QC sample,Which - if any - alternate QC samples/approaches were reported to have been utilized in this study? (Choose all that apply) Multiple injections of each experimental sample,Which - if any - alternate QC samples/approaches were reported to have been utilized in this study? (Choose all that apply) No other QC sample types were used,Which - if any - alternate QC samples/approaches were reported to have been utilized in this study? (Choose all that apply) Other,Which - if any - alternate QC samples/approaches were reported to have been utilized in this study? (Choose all that apply) Standard Reference Material or Interlaboratory QC sample,Which - if any - alternate QC samples/approaches were reported to have been utilized in this study? (Choose all that apply) Unclear,Which - if any - alternate QC samples/approaches were reported to have been utilized in this study? (Choose all that apply) Blanks (system; extraction; solvent; etc),Which - if any - alternate QC samples/approaches were reported to have been utilized in this study? (Choose all that apply) System suitability sample (i.e. pubmed pid 29805336 ),Did this manuscript use citations to previous studies in describing their quality control methods?  Answer 'Yes' if the reference suggests there are more details on quality control methods in the referenced paper and 'No' if citations were not used or if the reference suggests it is not related to quality control approach.,The untargeted work was reported to have been performed at _____. (choose all that apply) Commercial metabolomics provider,The untargeted work was reported to have been performed at _____. (choose all that apply) Core metabolomics facility,The untargeted work was reported to have been performed at _____. (choose all that apply) Independent invesitigator laboratory,The untargeted work was reported to have been performed at _____. (choose all that apply) Unclear,Please provide any comments on this review which were not captured in the responses above.
5/6/2022 10:26,10,1,Mammalian (i.e. biofluids or tissues derived from rat; mouse; human; cat; etc),1,201 to 1000,Yes,all biological samples for a given sample matrix,No,nr,Yes,Directly from the biofluid pre-extraction,FALSE,FALSE,FALSE,FALSE,FALSE,FALSE,FALSE,TRUE,FALSE,Not applicable: pooled QC was not used for conditioning,Multiple times,Unclear,FALSE,FALSE,FALSE,FALSE,TRUE,Unclear,No,Not applicable: Pooled QC samples were not used for this purpose,Yes,all biological samples (for a given sample type) and pooled QC samples,Visual inspection,nr,FALSE,FALSE,FALSE,TRUE,FALSE,FALSE,FALSE,FALSE,FALSE,No,TRUE,FALSE,FALSE,FALSE,nr
5/17/2022 14:17,5,1,Mammalian (i.e. biofluids or tissues derived from rat; mouse; human; cat; etc),1,201 to 1000,Yes,all biological samples for a given sample matrix,No,nr,Yes,Directly from the biofluid pre-extraction,FALSE,FALSE,FALSE,FALSE,FALSE,FALSE,FALSE,TRUE,TRUE,Not applicable: pooled QC was not used for conditioning,Multiple times,Unclear,FALSE,FALSE,FALSE,FALSE,TRUE,Unclear,No,Not applicable: Pooled QC samples were not used for this purpose,Yes,all biological samples (for a given sample type) and pooled QC samples,Visual inspection,nr,FALSE,FALSE,FALSE,TRUE,FALSE,FALSE,FALSE,FALSE,FALSE,No,FALSE,FALSE,FALSE,FALSE,other
5/20/2022 13:48,13,1,Mammalian (i.e. biofluids or tissues derived from rat; mouse; human; cat; etc),1,201 to 1000,Yes,all biological samples for a given sample matrix,No,nr,Yes,Directly from the biofluid pre-extraction,FALSE,FALSE,FALSE,FALSE,FALSE,FALSE,FALSE,FALSE,TRUE,Unclear,Multiple times,Unclear,FALSE,FALSE,FALSE,FALSE,TRUE,Unclear,No,Not applicable: Pooled QC samples were not used for this purpose,Yes,all biological samples (for a given sample type) and pooled QC samples,Visual inspection,nr,FALSE,FALSE,FALSE,TRUE,FALSE,FALSE,FALSE,FALSE,FALSE,No,FALSE,FALSE,TRUE,FALSE,N/A
6/2/2022 15:02,4,1,Mammalian (i.e. biofluids or tissues derived from rat; mouse; human; cat; etc),1,201 to 1000,Yes,all biological samples for a given sample matrix,No,nr,Yes,Directly from the biofluid pre-extraction,FALSE,FALSE,FALSE,FALSE,FALSE,FALSE,FALSE,TRUE,FALSE,Not applicable: pooled QC was not used for conditioning,Multiple times,Unclear,FALSE,FALSE,FALSE,FALSE,TRUE,Unclear,No,Unclear,Yes,all biological samples (for a given sample type) and pooled QC samples,Visual inspection,nr,FALSE,FALSE,FALSE,TRUE,FALSE,FALSE,FALSE,FALSE,FALSE,No,FALSE,FALSE,TRUE,FALSE,nr
6/9/2022 12:29,15,1,Mammalian (i.e. biofluids or tissues derived from rat; mouse; human; cat; etc),1,201 to 1000,Yes,all biological samples for a given sample matrix,No,nr,Yes,Directly from the biofluid pre-extraction,FALSE,FALSE,FALSE,FALSE,FALSE,FALSE,FALSE,TRUE,FALSE,Not applicable: pooled QC was not used for conditioning,Multiple times,Unclear,FALSE,FALSE,FALSE,FALSE,TRUE,Unclear,No,Not applicable: Pooled QC samples were not used for this purpose,Yes,all biological samples (for a given sample type) and pooled QC samples,Visual inspection,nr,FALSE,FALSE,FALSE,TRUE,FALSE,FALSE,FALSE,FALSE,FALSE,No,FALSE,FALSE,FALSE,TRUE,nr
6/30/2022 11:38,18,1,Mammalian (i.e. biofluids or tissues derived from rat; mouse; human; cat; etc),1,201 to 1000,Yes,all biological samples for a given sample matrix,No,nr,Yes,From the sample extract during the extraction process,FALSE,FALSE,FALSE,FALSE,FALSE,FALSE,FALSE,TRUE,FALSE,Not applicable: pooled QC was not used for conditioning,Unclear,nr,FALSE,FALSE,FALSE,TRUE,FALSE,nr,nr,nr,nr,nr,nr,nr,FALSE,FALSE,FALSE,TRUE,FALSE,FALSE,FALSE,FALSE,FALSE,No,FALSE,FALSE,TRUE,FALSE,nr
7/16/2022 8:18,9,1,Mammalian (i.e. biofluids or tissues derived from rat; mouse; human; cat; etc),1,201 to 1000,Yes,all biological samples for a given sample matrix,No,nr,Yes,Directly from the biofluid pre-extraction,FALSE,FALSE,FALSE,FALSE,FALSE,FALSE,TRUE,FALSE,FALSE,Unclear,Unclear,nr,FALSE,FALSE,FALSE,TRUE,FALSE,nr,nr,nr,nr,nr,nr,Yes,FALSE,FALSE,FALSE,TRUE,FALSE,FALSE,FALSE,FALSE,FALSE,No,TRUE,FALSE,FALSE,FALSE,nr
5/6/2022 10:50,10,6,Mammalian (i.e. biofluids or tissues derived from rat; mouse; human; cat; etc),2,1 to 50,Yes,Unclear,Yes,Unclear,Yes,Unclear,FALSE,TRUE,FALSE,FALSE,FALSE,FALSE,FALSE,TRUE,FALSE,Unclear,Multiple times,Unclear,TRUE,TRUE,TRUE,FALSE,FALSE,Every 2 to 5 samples,No,Not applicable: Pooled QC samples were not used for this purpose,Yes,all biological samples (for a given sample type) and pooled QC samples,Visual inspection,Yes,FALSE,FALSE,TRUE,FALSE,FALSE,FALSE,FALSE,TRUE,FALSE,No,FALSE,FALSE,FALSE,TRUE,nr
5/12/2022 11:00,28,6,Mammalian (i.e. biofluids or tissues derived from rat; mouse; human; cat; etc),1,1 to 50,Yes,a subset of all biological samples for a given sample matrix,No,nr,Yes,From the reconstituted extracted samples,FALSE,TRUE,FALSE,FALSE,FALSE,FALSE,TRUE,TRUE,FALSE,Unclear,Multiple times,Unclear,TRUE,TRUE,TRUE,FALSE,FALSE,Every 2 to 5 samples,No,Not applicable: Pooled QC samples were not used for this purpose,Yes,all biological samples (for a given sample type) and pooled QC samples,Visual inspection,Yes,FALSE,FALSE,FALSE,FALSE,FALSE,FALSE,FALSE,TRUE,FALSE,No,FALSE,FALSE,TRUE,FALSE,nr
5/16/2022 3:39,18,6,Mammalian (i.e. biofluids or tissues derived from rat; mouse; human; cat; etc),2,1 to 50,Yes,all biological samples for a given sample matrix,Yes,Unclear,Yes,Unclear,FALSE,TRUE,FALSE,FALSE,FALSE,FALSE,FALSE,TRUE,FALSE,Not applicable: pooled QC was not used for conditioning,Multiple times,Unclear,TRUE,TRUE,TRUE,FALSE,FALSE,Every 2 to 5 samples,No,Unclear,Yes,all biological samples (for a given sample type) and pooled QC samples,Visual inspection,Yes,FALSE,FALSE,TRUE,FALSE,FALSE,FALSE,FALSE,FALSE,FALSE,No,FALSE,FALSE,TRUE,FALSE,other
5/19/2022 15:19,11,6,Mammalian (i.e. biofluids or tissues derived from rat; mouse; human; cat; etc),2,1 to 50,Yes,all biological samples for a given sample matrix,Yes,From the reconstituted - extracted samples,Yes,From the reconstituted extracted samples,FALSE,FALSE,FALSE,FALSE,FALSE,FALSE,FALSE,TRUE,FALSE,Unclear,Multiple times,Unclear,TRUE,TRUE,TRUE,FALSE,FALSE,Every 2 to 5 samples,No,Not applicable: Pooled QC samples were not used for this purpose,Yes,all biological samples (for a given sample type) and pooled QC samples,Visual inspection,Yes,FALSE,FALSE,TRUE,FALSE,FALSE,FALSE,FALSE,TRUE,FALSE,No,FALSE,FALSE,TRUE,TRUE,nr
7/13/2022 13:43,22,6,Mammalian (i.e. biofluids or tissues derived from rat; mouse; human; cat; etc),2,1 to 50,Yes,all biological samples for a given sample matrix,Yes,Unclear,Yes,Unclear,FALSE,TRUE,FALSE,FALSE,FALSE,FALSE,FALSE,TRUE,FALSE,1 to 5,Multiple times,Unclear,TRUE,TRUE,TRUE,FALSE,FALSE,Every 2 to 5 samples,No,Not applicable: Pooled QC samples were not used for this purpose,Yes,all biological samples (for a given sample type) and pooled QC samples,Visual inspection,Yes,FALSE,FALSE,TRUE,FALSE,FALSE,FALSE,FALSE,TRUE,FALSE,No,FALSE,FALSE,FALSE,TRUE,other
7/16/2022 10:35,9,6,Mammalian (i.e. biofluids or tissues derived from rat; mouse; human; cat; etc),1,1 to 50,Yes,all biological samples for a given sample matrix,No,nr,Yes,From the reconstituted extracted samples,FALSE,TRUE,FALSE,FALSE,FALSE,FALSE,FALSE,TRUE,FALSE,Unclear,Multiple times,Unclear,TRUE,FALSE,TRUE,FALSE,FALSE,Every 2 to 5 samples,No,Not applicable: Pooled QC samples were not used for this purpose,Yes,all biological samples (for a given sample type) and pooled QC samples,Visual inspection,Yes,FALSE,FALSE,FALSE,FALSE,FALSE,FALSE,FALSE,TRUE,FALSE,No,FALSE,TRUE,FALSE,FALSE,nr
5/18/2022 16:53,8,9,Plant (i.e. Arabidopsis; Rice; Algae),1,1 to 50,Yes,all biological samples for a given sample matrix,Yes,From the reconstituted - extracted samples,No,nr,FALSE,FALSE,FALSE,FALSE,FALSE,FALSE,FALSE,TRUE,FALSE,Not applicable: pooled QC was not used for conditioning,Multiple times,Unclear,FALSE,FALSE,FALSE,FALSE,TRUE,Unclear,No,Not applicable: Pooled QC samples were not used for this purpose,Yes,all biological samples (for a given sample type) and pooled QC samples,Visual inspection,nr,FALSE,FALSE,FALSE,TRUE,FALSE,FALSE,FALSE,FALSE,FALSE,No,FALSE,FALSE,TRUE,FALSE,nr
5/20/2022 14:06,13,9,Plant (i.e. Arabidopsis; Rice; Algae),1,1 to 50,Yes,all biological samples for a given sample matrix,Yes,From the reconstituted - extracted samples,No,nr,FALSE,FALSE,FALSE,FALSE,FALSE,FALSE,FALSE,FALSE,TRUE,Not applicable: pooled QC was not used for conditioning,Multiple times,Unclear,FALSE,FALSE,FALSE,FALSE,TRUE,Unclear,No,Not applicable: Pooled QC samples were not used for this purpose,Yes,all biological samples (for a given sample type) and pooled QC samples,Visual inspection,nr,FALSE,FALSE,FALSE,TRUE,FALSE,FALSE,FALSE,FALSE,FALSE,No,FALSE,FALSE,TRUE,FALSE,N/A
6/1/2022 8:16,20,9,Plant (i.e. Arabidopsis; Rice; Algae),1,1 to 50,No,nr,nr,nr,nr,nr,FALSE,FALSE,FALSE,FALSE,FALSE,TRUE,FALSE,FALSE,FALSE,nr,nr,nr,FALSE,FALSE,FALSE,TRUE,FALSE,nr,nr,nr,nr,nr,nr,nr,FALSE,FALSE,FALSE,TRUE,FALSE,FALSE,FALSE,FALSE,FALSE,No,FALSE,FALSE,TRUE,FALSE,other
6/3/2022 9:51,14,9,Plant (i.e. Arabidopsis; Rice; Algae),1,1 to 50,Yes,all biological samples for a given sample matrix,Yes,Unclear,No,nr,FALSE,FALSE,FALSE,FALSE,FALSE,FALSE,FALSE,TRUE,FALSE,Not applicable: pooled QC was not used for conditioning,Multiple times,Unclear,FALSE,FALSE,FALSE,FALSE,TRUE,Unclear,No,Unclear,Yes,all biological samples (for a given sample type) and pooled QC samples,Visual inspection,nr,FALSE,FALSE,FALSE,TRUE,FALSE,FALSE,FALSE,FALSE,FALSE,No,FALSE,FALSE,TRUE,FALSE,nr
6/29/2022 14:17,16,9,Plant (i.e. Arabidopsis; Rice; Algae),1,1 to 50,Yes,all biological samples for a given sample matrix,Yes,Unclear,No,nr,FALSE,FALSE,FALSE,FALSE,FALSE,FALSE,FALSE,TRUE,TRUE,Unclear,Unclear,nr,FALSE,FALSE,FALSE,TRUE,FALSE,nr,nr,nr,nr,nr,nr,Yes,FALSE,FALSE,FALSE,TRUE,FALSE,FALSE,FALSE,FALSE,FALSE,No,FALSE,FALSE,TRUE,FALSE,nr
7/16/2022 10:40,9,9,Plant (i.e. Arabidopsis; Rice; Algae),1,1 to 50,No,nr,nr,nr,nr,nr,FALSE,FALSE,FALSE,FALSE,FALSE,TRUE,FALSE,FALSE,FALSE,nr,nr,nr,FALSE,FALSE,FALSE,TRUE,FALSE,nr,nr,nr,nr,nr,nr,Unclear,FALSE,FALSE,FALSE,FALSE,FALSE,FALSE,TRUE,FALSE,FALSE,No,FALSE,FALSE,FALSE,TRUE,nr
5/9/2022 6:07,1,11,Microbe (i.e. E. coli; Yeast; prokaryote; archeae; cyanobacteria),1,1 to 50,No,nr,nr,nr,nr,nr,FALSE,FALSE,FALSE,FALSE,FALSE,TRUE,FALSE,FALSE,FALSE,nr,nr,nr,FALSE,FALSE,FALSE,TRUE,FALSE,nr,nr,nr,nr,nr,nr,nr,FALSE,FALSE,FALSE,TRUE,FALSE,FALSE,FALSE,FALSE,FALSE,No,FALSE,TRUE,FALSE,FALSE,other
5/22/2022 9:06,29,11,Microbe (i.e. E. coli; Yeast; prokaryote; archeae; cyanobacteria),1,other,No,nr,nr,nr,nr,nr,FALSE,FALSE,FALSE,FALSE,FALSE,TRUE,FALSE,FALSE,FALSE,nr,nr,nr,FALSE,FALSE,FALSE,TRUE,FALSE,nr,nr,nr,nr,nr,nr,nr,FALSE,FALSE,FALSE,FALSE,FALSE,FALSE,TRUE,FALSE,FALSE,No,FALSE,FALSE,TRUE,FALSE,nr
5/30/2022 15:45,23,11,Microbe (i.e. E. coli; Yeast; prokaryote; archeae; cyanobacteria),1,1 to 50,No,nr,nr,nr,nr,nr,FALSE,FALSE,FALSE,FALSE,FALSE,TRUE,FALSE,FALSE,FALSE,nr,nr,nr,FALSE,FALSE,FALSE,TRUE,FALSE,nr,nr,nr,nr,nr,nr,nr,FALSE,FALSE,FALSE,TRUE,FALSE,FALSE,FALSE,FALSE,FALSE,No,FALSE,FALSE,TRUE,FALSE,other
6/1/2022 0:17,27,11,Microbe (i.e. E. coli; Yeast; prokaryote; archeae; cyanobacteria),1,1 to 50,No,nr,nr,nr,nr,nr,FALSE,FALSE,FALSE,FALSE,FALSE,TRUE,FALSE,FALSE,FALSE,nr,nr,nr,FALSE,FALSE,FALSE,TRUE,FALSE,nr,nr,nr,nr,nr,nr,nr,TRUE,FALSE,TRUE,FALSE,FALSE,FALSE,FALSE,FALSE,FALSE,No,FALSE,FALSE,TRUE,FALSE,nr
6/14/2022 20:46,3,11,Microbe (i.e. E. coli; Yeast; prokaryote; archeae; cyanobacteria),1,1 to 50,No,nr,nr,nr,nr,nr,FALSE,FALSE,FALSE,FALSE,FALSE,TRUE,FALSE,FALSE,FALSE,nr,nr,nr,FALSE,FALSE,FALSE,TRUE,FALSE,nr,nr,nr,nr,nr,nr,nr,FALSE,FALSE,TRUE,FALSE,FALSE,TRUE,FALSE,FALSE,FALSE,No,FALSE,FALSE,TRUE,FALSE,other
7/16/2022 10:27,9,11,Microbe (i.e. E. coli; Yeast; prokaryote; archeae; cyanobacteria),1,1 to 50,No,nr,nr,nr,nr,nr,FALSE,FALSE,FALSE,FALSE,FALSE,TRUE,FALSE,FALSE,FALSE,nr,nr,nr,FALSE,FALSE,FALSE,TRUE,FALSE,nr,nr,nr,nr,nr,nr,Unclear,FALSE,FALSE,FALSE,FALSE,FALSE,FALSE,TRUE,FALSE,FALSE,No,FALSE,FALSE,FALSE,TRUE,nr
5/11/2022 10:00,6,14,"Non-mammalian animal (i.e. birds, invertebrates; insects; reptiles; fish...)",1,51 to 200,Yes,all biological samples for a given sample matrix,Yes,From the sample extract during the extraction process,No,nr,FALSE,FALSE,TRUE,FALSE,FALSE,FALSE,FALSE,TRUE,FALSE,Not applicable: pooled QC was not used for conditioning,Multiple times,Unclear,TRUE,TRUE,TRUE,FALSE,FALSE,Every 6 to 10 samples,No,Peak area RSD filter threshold of 11 to 20%,No,nr,nr,Yes,FALSE,FALSE,FALSE,FALSE,FALSE,FALSE,FALSE,TRUE,FALSE,No,FALSE,FALSE,TRUE,FALSE,nr
6/1/2022 0:21,27,14,"Non-mammalian animal (i.e. birds, invertebrates; insects; reptiles; fish...)",1,1 to 50,Yes,a subset of all biological samples for a given sample matrix,No,nr,Yes,From the sample extract during the extraction process,FALSE,FALSE,FALSE,FALSE,FALSE,FALSE,FALSE,TRUE,FALSE,6 to 10,Multiple times,One vial,TRUE,TRUE,TRUE,FALSE,FALSE,Every 6 to 10 samples,No,other,No,nr,nr,nr,FALSE,FALSE,FALSE,FALSE,FALSE,FALSE,FALSE,TRUE,FALSE,No,FALSE,FALSE,TRUE,FALSE,nr
6/2/2022 3:18,4,14,"Non-mammalian animal (i.e. birds, invertebrates; insects; reptiles; fish...)",1,51 to 200,Yes,all biological samples for a given sample matrix,No,nr,Yes,Directly from the biofluid pre-extraction,FALSE,FALSE,TRUE,FALSE,FALSE,FALSE,TRUE,TRUE,FALSE,Not applicable: pooled QC was not used for conditioning,Multiple times,Unclear,TRUE,TRUE,TRUE,FALSE,FALSE,Every 6 to 10 samples,No,Peak area RSD filter threshold of 11 to 20%,No,nr,nr,nr,FALSE,FALSE,TRUE,FALSE,FALSE,FALSE,FALSE,TRUE,FALSE,No,FALSE,FALSE,TRUE,FALSE,nr
6/3/2022 9:54,21,14,"Non-mammalian animal (i.e. birds, invertebrates; insects; reptiles; fish...)",1,51 to 200,Yes,all biological samples for a given sample matrix,No,nr,Yes,Unclear,FALSE,FALSE,FALSE,FALSE,FALSE,FALSE,TRUE,TRUE,FALSE,Not applicable: pooled QC was not used for conditioning,Multiple times,Unclear,FALSE,FALSE,TRUE,FALSE,FALSE,Every 6 to 10 samples,No,Unclear,No,nr,nr,nr,FALSE,FALSE,FALSE,TRUE,FALSE,FALSE,FALSE,FALSE,FALSE,No,FALSE,FALSE,TRUE,FALSE,other
6/8/2022 14:57,19,14,"Non-mammalian animal (i.e. birds, invertebrates; insects; reptiles; fish...)",1,51 to 200,Yes,all biological samples for a given sample matrix,No,nr,Yes,Unclear,FALSE,FALSE,FALSE,FALSE,FALSE,FALSE,FALSE,TRUE,FALSE,Not applicable: pooled QC was not used for conditioning,Multiple times,Unclear,TRUE,FALSE,TRUE,FALSE,FALSE,Every 6 to 10 samples,No,Not applicable: Pooled QC samples were not used for this purpose,No,nr,nr,Yes,FALSE,FALSE,TRUE,FALSE,FALSE,FALSE,FALSE,TRUE,FALSE,No,FALSE,FALSE,TRUE,FALSE,nr
5/18/2022 15:05,12,15,Mammalian (i.e. biofluids or tissues derived from rat; mouse; human; cat; etc),2,1 to 50,Yes,all biological samples for a given sample matrix,Unclear,Unclear,Yes,other,TRUE,FALSE,TRUE,FALSE,FALSE,FALSE,FALSE,FALSE,FALSE,Unclear,Unclear,nr,FALSE,FALSE,FALSE,TRUE,FALSE,nr,nr,nr,nr,nr,nr,Unclear,TRUE,FALSE,FALSE,FALSE,FALSE,FALSE,FALSE,TRUE,FALSE,No,FALSE,FALSE,TRUE,FALSE,nr
6/1/2022 0:26,27,15,Mammalian (i.e. biofluids or tissues derived from rat; mouse; human; cat; etc),2,1 to 50,Yes,all biological samples for a given sample matrix,Yes,From the reconstituted - extracted samples,No,nr,FALSE,FALSE,FALSE,FALSE,FALSE,FALSE,FALSE,TRUE,FALSE,Unclear,Multiple times,One vial,FALSE,FALSE,FALSE,FALSE,TRUE,Unclear,No,other,Yes,all biological samples (for a given sample type) and pooled QC samples,Visual inspection,No,FALSE,FALSE,FALSE,FALSE,FALSE,FALSE,FALSE,TRUE,FALSE,Yes,FALSE,FALSE,TRUE,FALSE,nr
7/7/2022 16:13,24,15,Mammalian (i.e. biofluids or tissues derived from rat; mouse; human; cat; etc),2,1 to 50,Yes,all biological samples for a given sample matrix,Yes,From the sample extract during the extraction process,Yes,From the sample extract during the extraction process,FALSE,FALSE,TRUE,FALSE,FALSE,FALSE,FALSE,TRUE,FALSE,Not applicable: pooled QC was not used for conditioning,Multiple times,Unclear,FALSE,FALSE,FALSE,FALSE,TRUE,Unclear,No,Not applicable: Pooled QC samples were not used for this purpose,Yes,all biological samples (for a given sample type) and pooled QC samples,Quantitative metric,Yes,FALSE,FALSE,FALSE,FALSE,FALSE,FALSE,FALSE,TRUE,FALSE,No,FALSE,FALSE,TRUE,FALSE,nr
7/12/2022 23:24,6,15,Mammalian (i.e. biofluids or tissues derived from rat; mouse; human; cat; etc),2,1 to 50,Yes,all biological samples for a given sample matrix,Yes,From the sample extract during the extraction process,Yes,From the sample extract during the extraction process,FALSE,FALSE,TRUE,FALSE,FALSE,FALSE,FALSE,TRUE,FALSE,Unclear,Unclear,nr,FALSE,FALSE,FALSE,TRUE,FALSE,nr,nr,nr,nr,nr,nr,Yes,FALSE,FALSE,FALSE,FALSE,FALSE,FALSE,FALSE,TRUE,FALSE,No,FALSE,FALSE,TRUE,FALSE,nr
7/16/2022 6:08,23,15,Mammalian (i.e. biofluids or tissues derived from rat; mouse; human; cat; etc),2,1 to 50,Yes,all biological samples for a given sample matrix,No,nr,Yes,Unclear,FALSE,FALSE,TRUE,FALSE,FALSE,FALSE,FALSE,FALSE,FALSE,Not applicable: pooled QC was not used for conditioning,Unclear,nr,FALSE,FALSE,FALSE,TRUE,FALSE,nr,nr,nr,nr,nr,nr,Yes,FALSE,FALSE,FALSE,TRUE,FALSE,FALSE,FALSE,FALSE,FALSE,No,FALSE,FALSE,FALSE,TRUE,nr
7/16/2022 10:05,9,15,Mammalian (i.e. biofluids or tissues derived from rat; mouse; human; cat; etc),2,1 to 50,Yes,all biological samples for a given sample matrix,Yes,From the sample extract during the extraction process,Yes,From the sample extract during the extraction process,FALSE,FALSE,FALSE,FALSE,FALSE,FALSE,FALSE,TRUE,FALSE,Unclear,Unclear,nr,FALSE,FALSE,FALSE,TRUE,FALSE,nr,nr,nr,nr,nr,nr,Yes,FALSE,FALSE,FALSE,TRUE,FALSE,FALSE,FALSE,FALSE,FALSE,No,FALSE,FALSE,FALSE,TRUE,nr
6/1/2022 0:27,27,20,Plant (i.e. Arabidopsis; Rice; Algae),1,1 to 50,No,nr,nr,nr,nr,nr,FALSE,FALSE,FALSE,FALSE,FALSE,TRUE,FALSE,FALSE,FALSE,nr,nr,nr,FALSE,FALSE,FALSE,TRUE,FALSE,nr,nr,nr,nr,nr,nr,nr,TRUE,FALSE,TRUE,FALSE,FALSE,FALSE,FALSE,TRUE,FALSE,No,FALSE,FALSE,TRUE,FALSE,nr
6/1/2022 4:41,18,20,Plant (i.e. Arabidopsis; Rice; Algae),1,1 to 50,Yes,Unclear,Yes,Unclear,No,nr,FALSE,FALSE,TRUE,FALSE,FALSE,FALSE,FALSE,FALSE,FALSE,Not applicable: pooled QC was not used for conditioning,Unclear,nr,FALSE,FALSE,FALSE,TRUE,FALSE,nr,nr,nr,nr,nr,nr,No,TRUE,FALSE,FALSE,FALSE,FALSE,FALSE,FALSE,TRUE,FALSE,No,FALSE,FALSE,TRUE,FALSE,other
6/3/2022 10:17,21,20,Plant (i.e. Arabidopsis; Rice; Algae),1,1 to 50,Unclear,nr,nr,nr,nr,nr,FALSE,FALSE,FALSE,FALSE,FALSE,TRUE,FALSE,FALSE,FALSE,nr,nr,nr,FALSE,FALSE,FALSE,TRUE,FALSE,nr,nr,nr,nr,nr,nr,Unclear,FALSE,FALSE,FALSE,TRUE,FALSE,FALSE,FALSE,FALSE,FALSE,No,FALSE,FALSE,TRUE,FALSE,other
6/8/2022 14:59,19,20,Plant (i.e. Arabidopsis; Rice; Algae),3,1 to 50,No,nr,nr,nr,nr,nr,FALSE,FALSE,FALSE,FALSE,FALSE,TRUE,FALSE,FALSE,FALSE,nr,nr,nr,FALSE,FALSE,FALSE,TRUE,FALSE,nr,nr,nr,nr,nr,nr,Unclear,FALSE,FALSE,FALSE,FALSE,FALSE,TRUE,FALSE,FALSE,FALSE,No,FALSE,FALSE,TRUE,FALSE,nr
6/11/2022 0:38,25,20,Plant (i.e. Arabidopsis; Rice; Algae),1,1 to 50,Yes,Unclear,Yes,Unclear,No,nr,FALSE,FALSE,TRUE,TRUE,FALSE,FALSE,FALSE,TRUE,FALSE,Not applicable: pooled QC was not used for conditioning,Multiple times,Unclear,FALSE,FALSE,FALSE,FALSE,TRUE,Unclear,No,Peak area RSD filter threshold of 21 to 30%,No,nr,nr,nr,TRUE,FALSE,TRUE,FALSE,FALSE,TRUE,FALSE,TRUE,FALSE,No,FALSE,FALSE,TRUE,FALSE,other
6/23/2022 9:27,11,20,Plant (i.e. Arabidopsis; Rice; Algae),1,1 to 50,Yes,Unclear,Yes,Unclear,No,nr,FALSE,FALSE,TRUE,TRUE,FALSE,FALSE,FALSE,TRUE,FALSE,Unclear,Unclear,nr,FALSE,FALSE,FALSE,TRUE,FALSE,nr,nr,nr,nr,nr,nr,Unclear,FALSE,FALSE,FALSE,FALSE,FALSE,FALSE,FALSE,TRUE,FALSE,No,FALSE,FALSE,FALSE,TRUE,nr
5/20/2022 14:29,13,25,Mammalian (i.e. biofluids or tissues derived from rat; mouse; human; cat; etc),1,201 to 1000,Yes,all biological samples for a given sample matrix,No,nr,Yes,Directly from the biofluid pre-extraction,TRUE,FALSE,FALSE,FALSE,FALSE,FALSE,FALSE,TRUE,FALSE,Not applicable: pooled QC was not used for conditioning,Multiple times,Unclear,FALSE,FALSE,FALSE,FALSE,TRUE,Unclear,No,Not applicable: Pooled QC samples were not used for this purpose,Yes,all biological samples (for a given sample type) and pooled QC samples,Quantitative metric,nr,TRUE,FALSE,FALSE,FALSE,FALSE,FALSE,FALSE,TRUE,FALSE,No,FALSE,FALSE,TRUE,TRUE,N/A
5/21/2022 11:06,29,25,Mammalian (i.e. biofluids or tissues derived from rat; mouse; human; cat; etc),1,201 to 1000,Yes,all biological samples for a given sample matrix,No,nr,Yes,Directly from the biofluid pre-extraction,FALSE,FALSE,TRUE,FALSE,FALSE,FALSE,FALSE,TRUE,FALSE,6 to 10,One time,nr,FALSE,FALSE,FALSE,TRUE,FALSE,nr,nr,nr,nr,nr,nr,Yes,TRUE,FALSE,FALSE,FALSE,FALSE,FALSE,FALSE,TRUE,FALSE,Yes,FALSE,FALSE,TRUE,FALSE,nr
5/31/2022 12:25,7,25,Mammalian (i.e. biofluids or tissues derived from rat; mouse; human; cat; etc),1,51 to 200,Yes,all biological samples for a given sample matrix,No,nr,Yes,Directly from the biofluid pre-extraction,FALSE,FALSE,FALSE,FALSE,FALSE,FALSE,FALSE,TRUE,FALSE,Unclear,Unclear,nr,FALSE,FALSE,FALSE,TRUE,FALSE,nr,nr,nr,nr,nr,nr,Yes,TRUE,FALSE,FALSE,FALSE,FALSE,FALSE,FALSE,TRUE,FALSE,Yes,FALSE,FALSE,FALSE,TRUE,nr
6/9/2022 9:55,21,25,Mammalian (i.e. biofluids or tissues derived from rat; mouse; human; cat; etc),1,201 to 1000,Yes,all biological samples for a given sample matrix,No,nr,Yes,Directly from the biofluid pre-extraction,FALSE,FALSE,FALSE,FALSE,FALSE,FALSE,FALSE,TRUE,FALSE,Not applicable: pooled QC was not used for conditioning,Multiple times,One vial,FALSE,FALSE,TRUE,FALSE,FALSE,Every 6 to 10 samples,No,Not applicable: Pooled QC samples were not used for this purpose,Yes,all biological samples (for a given sample type) and pooled QC samples,Visual inspection,nr,FALSE,FALSE,FALSE,FALSE,FALSE,FALSE,FALSE,TRUE,FALSE,No,FALSE,FALSE,TRUE,FALSE,other
6/14/2022 20:52,3,25,Mammalian (i.e. biofluids or tissues derived from rat; mouse; human; cat; etc),1,201 to 1000,Yes,all biological samples for a given sample matrix,No,nr,Yes,Directly from the biofluid pre-extraction,FALSE,FALSE,FALSE,FALSE,FALSE,FALSE,FALSE,TRUE,FALSE,Not applicable: pooled QC was not used for conditioning,Multiple times,Unclear,FALSE,FALSE,TRUE,FALSE,FALSE,Every 6 to 10 samples,No,Peak area RSD filter threshold of 31 to 40%,Yes,all biological samples (for a given sample type) and pooled QC samples,Visual inspection,nr,TRUE,FALSE,FALSE,FALSE,FALSE,FALSE,FALSE,TRUE,FALSE,No,FALSE,FALSE,TRUE,FALSE,nr
7/16/2022 9:55,9,25,Mammalian (i.e. biofluids or tissues derived from rat; mouse; human; cat; etc),1,201 to 1000,Yes,all biological samples for a given sample matrix,No,nr,Yes,Directly from the biofluid pre-extraction,TRUE,FALSE,TRUE,FALSE,FALSE,FALSE,FALSE,TRUE,FALSE,10 or more,Multiple times,Unclear,FALSE,FALSE,TRUE,FALSE,FALSE,Every 6 to 10 samples,No,Peak area RSD filter threshold of 21 to 30%,No,nr,nr,Yes,TRUE,FALSE,FALSE,FALSE,FALSE,FALSE,FALSE,TRUE,FALSE,No,FALSE,FALSE,FALSE,TRUE,nr
5/9/2022 15:15,10,27,Mammalian (i.e. biofluids or tissues derived from rat; mouse; human; cat; etc),2,1 to 50,Yes,other,No,nr,Yes,From the sample extract during the extraction process,FALSE,FALSE,TRUE,FALSE,FALSE,FALSE,FALSE,TRUE,FALSE,Not applicable: pooled QC was not used for conditioning,Multiple times,Unclear,TRUE,TRUE,TRUE,FALSE,FALSE,Every 2 to 5 samples,No,Peak area RSD filter threshold of 21 to 30%,No,nr,nr,Yes,TRUE,FALSE,TRUE,FALSE,FALSE,FALSE,FALSE,FALSE,FALSE,No,FALSE,FALSE,TRUE,FALSE,nr
5/12/2022 13:35,28,27,Mammalian (i.e. biofluids or tissues derived from rat; mouse; human; cat; etc),2,1 to 50,Yes,other,No,nr,Yes,From the sample extract during the extraction process,FALSE,FALSE,TRUE,FALSE,FALSE,FALSE,FALSE,TRUE,FALSE,Not applicable: pooled QC was not used for conditioning,Multiple times,More than one vial,TRUE,TRUE,TRUE,FALSE,FALSE,Every 2 to 5 samples,No,Peak area RSD filter threshold of 21 to 30%,No,nr,nr,Yes,FALSE,FALSE,FALSE,FALSE,TRUE,FALSE,FALSE,FALSE,FALSE,No,FALSE,FALSE,FALSE,TRUE,nr
5/18/2022 15:23,8,27,Mammalian (i.e. biofluids or tissues derived from rat; mouse; human; cat; etc),2,1 to 50,Yes,all biological samples for a given sample matrix,No,nr,Yes,Directly from the biofluid pre-extraction,FALSE,FALSE,TRUE,FALSE,FALSE,FALSE,FALSE,FALSE,FALSE,Not applicable: pooled QC was not used for conditioning,Multiple times,Unclear,TRUE,TRUE,TRUE,FALSE,FALSE,Every 2 to 5 samples,No,Peak area RSD filter threshold of 21 to 30%,No,nr,nr,Yes,TRUE,FALSE,FALSE,FALSE,FALSE,FALSE,FALSE,FALSE,FALSE,No,FALSE,FALSE,TRUE,FALSE,nr
5/31/2022 12:33,7,27,Mammalian (i.e. biofluids or tissues derived from rat; mouse; human; cat; etc),2,1 to 50,Yes,a subset of all biological samples for a given sample matrix,No,nr,Yes,Directly from the biofluid pre-extraction,FALSE,FALSE,FALSE,TRUE,FALSE,FALSE,FALSE,FALSE,FALSE,Not applicable: pooled QC was not used for conditioning,Multiple times,Unclear,FALSE,FALSE,FALSE,FALSE,TRUE,Every 2 to 5 samples,No,Peak area RSD filter threshold of 11 to 20%,No,nr,nr,Yes,TRUE,FALSE,FALSE,FALSE,FALSE,FALSE,FALSE,FALSE,FALSE,Yes,FALSE,FALSE,FALSE,TRUE,nr
6/3/2022 10:35,14,27,Mammalian (i.e. biofluids or tissues derived from rat; mouse; human; cat; etc),2,1 to 50,Yes,all biological samples for a given sample matrix,No,nr,Yes,Directly from the biofluid pre-extraction,FALSE,FALSE,TRUE,FALSE,FALSE,FALSE,FALSE,TRUE,FALSE,Unclear,Multiple times,Unclear,TRUE,TRUE,TRUE,FALSE,FALSE,Every 2 to 5 samples,No,Peak area RSD filter threshold of 21 to 30%,Unclear,nr,nr,Unclear,TRUE,FALSE,FALSE,FALSE,FALSE,FALSE,FALSE,FALSE,FALSE,No,FALSE,FALSE,TRUE,FALSE,nr
7/16/2022 8:38,9,27,Mammalian (i.e. biofluids or tissues derived from rat; mouse; human; cat; etc),2,1 to 50,Yes,a subset of all biological samples for a given sample matrix,No,nr,Yes,Directly from the biofluid pre-extraction,TRUE,TRUE,TRUE,FALSE,FALSE,FALSE,FALSE,TRUE,FALSE,Unclear,Multiple times,Unclear,FALSE,FALSE,FALSE,FALSE,TRUE,Every 2 to 5 samples,No,Peak area RSD filter threshold of 21 to 30%,No,nr,nr,No,TRUE,FALSE,FALSE,FALSE,FALSE,FALSE,FALSE,FALSE,FALSE,No,FALSE,FALSE,TRUE,FALSE,nr
5/12/2022 13:46,28,28,Mammalian (i.e. biofluids or tissues derived from rat; mouse; human; cat; etc),1,201 to 1000,Unclear,nr,nr,nr,nr,nr,FALSE,FALSE,FALSE,FALSE,FALSE,TRUE,FALSE,FALSE,FALSE,nr,nr,nr,FALSE,FALSE,FALSE,TRUE,FALSE,nr,nr,nr,nr,nr,nr,Yes,TRUE,FALSE,FALSE,FALSE,FALSE,FALSE,TRUE,FALSE,FALSE,No,FALSE,FALSE,FALSE,TRUE,other
5/17/2022 21:37,2,28,Mammalian (i.e. biofluids or tissues derived from rat; mouse; human; cat; etc),1,201 to 1000,other,Unclear,No,nr,Yes,Unclear,FALSE,FALSE,FALSE,FALSE,FALSE,FALSE,FALSE,TRUE,TRUE,Not applicable: pooled QC was not used for conditioning,Multiple times,Unclear,FALSE,FALSE,FALSE,FALSE,TRUE,Unclear,No,Not applicable: Pooled QC samples were not used for this purpose,Yes,all biological samples (for a given sample type) and pooled QC samples,Visual inspection,Yes,TRUE,FALSE,FALSE,FALSE,FALSE,FALSE,FALSE,FALSE,FALSE,No,FALSE,FALSE,FALSE,TRUE,nr
5/31/2022 11:47,23,28,Mammalian (i.e. biofluids or tissues derived from rat; mouse; human; cat; etc),2,51 to 200,No,nr,nr,nr,nr,nr,FALSE,FALSE,FALSE,FALSE,FALSE,TRUE,FALSE,FALSE,FALSE,nr,nr,nr,FALSE,FALSE,FALSE,TRUE,FALSE,nr,nr,nr,nr,nr,nr,Unclear,TRUE,FALSE,FALSE,FALSE,FALSE,FALSE,FALSE,FALSE,FALSE,No,FALSE,FALSE,TRUE,FALSE,other
6/2/2022 7:36,4,28,Mammalian (i.e. biofluids or tissues derived from rat; mouse; human; cat; etc),1,201 to 1000,Yes,Unclear,No,nr,Yes,Unclear,FALSE,FALSE,FALSE,FALSE,FALSE,FALSE,FALSE,TRUE,FALSE,Not applicable: pooled QC was not used for conditioning,Unclear,nr,FALSE,FALSE,FALSE,TRUE,FALSE,nr,nr,nr,nr,nr,nr,nr,TRUE,FALSE,FALSE,FALSE,FALSE,FALSE,FALSE,FALSE,FALSE,No,FALSE,FALSE,TRUE,FALSE,nr
6/9/2022 12:56,15,28,Mammalian (i.e. biofluids or tissues derived from rat; mouse; human; cat; etc),1,201 to 1000,Unclear,nr,nr,nr,nr,nr,FALSE,FALSE,FALSE,FALSE,FALSE,TRUE,FALSE,FALSE,FALSE,nr,nr,nr,FALSE,FALSE,FALSE,TRUE,FALSE,nr,nr,nr,nr,nr,nr,nr,TRUE,FALSE,FALSE,FALSE,FALSE,FALSE,FALSE,FALSE,FALSE,No,FALSE,FALSE,FALSE,TRUE,nr
5/9/2022 16:16,10,30,Mammalian (i.e. biofluids or tissues derived from rat; mouse; human; cat; etc),1,51 to 200,Yes,all biological samples for a given sample matrix,No,nr,Yes,Directly from the biofluid pre-extraction,FALSE,TRUE,FALSE,TRUE,FALSE,FALSE,FALSE,TRUE,FALSE,Unclear,Multiple times,Unclear,TRUE,TRUE,TRUE,FALSE,FALSE,Every 6 to 10 samples,No,Not applicable: Pooled QC samples were not used for this purpose,Yes,all biological samples (for a given sample type) and pooled QC samples,Visual inspection,nr,TRUE,FALSE,FALSE,FALSE,FALSE,FALSE,FALSE,TRUE,FALSE,Yes,FALSE,FALSE,FALSE,TRUE,nr
5/19/2022 21:05,2,30,Mammalian (i.e. biofluids or tissues derived from rat; mouse; human; cat; etc),1,51 to 200,Yes,all biological samples for a given sample matrix,No,nr,Yes,Directly from the biofluid pre-extraction,FALSE,TRUE,TRUE,TRUE,FALSE,FALSE,FALSE,TRUE,FALSE,Unclear,Multiple times,Unclear,TRUE,TRUE,TRUE,FALSE,FALSE,Every 6 to 10 samples,No,other,Yes,all biological samples (for a given sample type) and pooled QC samples,Quantitative metric,Yes,FALSE,FALSE,FALSE,FALSE,FALSE,TRUE,FALSE,FALSE,FALSE,Yes,FALSE,FALSE,TRUE,FALSE,nr
5/20/2022 14:52,13,30,Mammalian (i.e. biofluids or tissues derived from rat; mouse; human; cat; etc),1,51 to 200,Yes,all biological samples for a given sample matrix,No,nr,Yes,Directly from the biofluid pre-extraction,FALSE,TRUE,TRUE,TRUE,FALSE,FALSE,FALSE,FALSE,FALSE,1 to 5,Multiple times,Unclear,TRUE,TRUE,TRUE,FALSE,FALSE,Every 6 to 10 samples,No,Peak area RSD filter threshold of 11 to 20%,Yes,all biological samples (for a given sample type) and pooled QC samples,Visual inspection,nr,FALSE,FALSE,FALSE,FALSE,FALSE,TRUE,FALSE,TRUE,FALSE,Yes,FALSE,FALSE,FALSE,TRUE,N/A
5/23/2022 3:50,7,30,Mammalian (i.e. biofluids or tissues derived from rat; mouse; human; cat; etc),1,51 to 200,Yes,all biological samples for a given sample matrix,No,nr,Yes,Unclear,FALSE,TRUE,TRUE,TRUE,FALSE,FALSE,FALSE,FALSE,FALSE,Unclear,Multiple times,Unclear,TRUE,FALSE,TRUE,FALSE,FALSE,Every 6 to 10 samples,No,Peak area RSD filter threshold of 11 to 20%,Yes,all biological samples (for a given sample type) and pooled QC samples,Visual inspection,nr,FALSE,FALSE,FALSE,FALSE,FALSE,FALSE,FALSE,TRUE,FALSE,No,FALSE,FALSE,FALSE,TRUE,nr
6/8/2022 15:02,19,30,Mammalian (i.e. biofluids or tissues derived from rat; mouse; human; cat; etc),1,51 to 200,Yes,all biological samples for a given sample matrix,No,nr,Yes,Unclear,FALSE,TRUE,FALSE,TRUE,FALSE,FALSE,FALSE,TRUE,FALSE,Unclear,Multiple times,Unclear,TRUE,FALSE,TRUE,FALSE,FALSE,Every 6 to 10 samples,No,Not applicable: Pooled QC samples were not used for this purpose,Yes,all biological samples (for a given sample type) and pooled QC samples,Quantitative metric,Yes,FALSE,FALSE,FALSE,FALSE,FALSE,TRUE,FALSE,TRUE,FALSE,No,FALSE,FALSE,TRUE,FALSE,nr
5/21/2022 21:58,2,33,Plant (i.e. Arabidopsis; Rice; Algae),1,1 to 50,Yes,all biological samples for a given sample matrix,Yes,From the reconstituted - extracted samples,No,nr,TRUE,TRUE,TRUE,FALSE,FALSE,FALSE,FALSE,TRUE,FALSE,6 to 10,Multiple times,More than one vial,TRUE,TRUE,TRUE,FALSE,FALSE,Every 2 to 5 samples,No,Peak area RSD filter threshold of 31 to 40%,Yes,all biological samples (for a given sample type) and pooled QC samples,Visual inspection,Yes,TRUE,FALSE,TRUE,FALSE,FALSE,TRUE,FALSE,TRUE,FALSE,No,FALSE,FALSE,TRUE,FALSE,nr
6/1/2022 8:26,20,33,Plant (i.e. Arabidopsis; Rice; Algae),1,201 to 1000,Yes,all biological samples for a given sample matrix,Yes,Unclear,No,nr,TRUE,TRUE,TRUE,FALSE,FALSE,FALSE,FALSE,TRUE,FALSE,1 to 5,Unclear,nr,FALSE,FALSE,FALSE,TRUE,FALSE,nr,nr,nr,nr,nr,nr,nr,TRUE,FALSE,FALSE,FALSE,FALSE,FALSE,FALSE,TRUE,FALSE,Yes,FALSE,FALSE,TRUE,FALSE,nr
6/3/2022 14:30,14,33,Plant (i.e. Arabidopsis; Rice; Algae),1,1 to 50,Yes,all biological samples for a given sample matrix,Yes,Unclear,No,nr,TRUE,TRUE,TRUE,FALSE,FALSE,FALSE,FALSE,TRUE,FALSE,6 to 10,Multiple times,Unclear,TRUE,TRUE,TRUE,FALSE,FALSE,Every 2 to 5 samples,Yes - with 3 or fewer dilution levels,Peak area RSD filter threshold of 21 to 30%,Yes,all biological samples (for a given sample type) and pooled QC samples,Visual inspection,nr,TRUE,FALSE,FALSE,FALSE,FALSE,FALSE,TRUE,FALSE,FALSE,Yes,FALSE,FALSE,TRUE,FALSE,nr
6/8/2022 15:09,19,33,Plant (i.e. Arabidopsis; Rice; Algae),1,1 to 50,Yes,a subset of all biological samples for a given sample matrix,Yes,From the reconstituted - extracted samples,No,nr,TRUE,TRUE,FALSE,FALSE,FALSE,FALSE,FALSE,FALSE,FALSE,6 to 10,Multiple times,Unclear,TRUE,TRUE,TRUE,FALSE,FALSE,Every 2 to 5 samples,No,Peak area RSD filter threshold of 21 to 30%,No,nr,nr,Yes,TRUE,FALSE,TRUE,FALSE,FALSE,FALSE,FALSE,TRUE,FALSE,Yes,FALSE,FALSE,TRUE,FALSE,nr
6/9/2022 11:23,21,33,Plant (i.e. Arabidopsis; Rice; Algae),1,51 to 200,Yes,all biological samples for a given sample matrix,Yes,Unclear,No,nr,TRUE,FALSE,TRUE,FALSE,FALSE,FALSE,FALSE,TRUE,FALSE,Not applicable: pooled QC was not used for conditioning,Multiple times,Unclear,TRUE,TRUE,TRUE,FALSE,FALSE,Every 2 to 5 samples,other,Peak area RSD filter threshold of 21 to 30%,Yes,all biological samples (for a given sample type) and pooled QC samples,Visual inspection,Yes,TRUE,FALSE,FALSE,FALSE,FALSE,FALSE,FALSE,FALSE,FALSE,No,FALSE,FALSE,TRUE,FALSE,nr
5/17/2022 14:45,5,35,Plant (i.e. Arabidopsis; Rice; Algae),1,1 to 50,No,nr,nr,nr,nr,nr,FALSE,FALSE,FALSE,FALSE,FALSE,TRUE,FALSE,FALSE,FALSE,nr,nr,nr,FALSE,FALSE,FALSE,TRUE,FALSE,nr,nr,nr,nr,nr,nr,nr,FALSE,FALSE,FALSE,TRUE,FALSE,FALSE,FALSE,FALSE,FALSE,No,FALSE,FALSE,TRUE,FALSE,nr
5/18/2022 17:07,8,35,Plant (i.e. Arabidopsis; Rice; Algae),1,1 to 50,No,nr,nr,nr,nr,nr,FALSE,FALSE,FALSE,FALSE,FALSE,TRUE,FALSE,FALSE,FALSE,nr,nr,nr,FALSE,FALSE,FALSE,TRUE,FALSE,nr,nr,nr,nr,nr,nr,nr,FALSE,FALSE,FALSE,TRUE,FALSE,FALSE,FALSE,FALSE,FALSE,No,FALSE,FALSE,TRUE,FALSE,nr
5/19/2022 12:55,11,35,Plant (i.e. Arabidopsis; Rice; Algae),1,1 to 50,No,nr,nr,nr,nr,nr,FALSE,FALSE,FALSE,FALSE,FALSE,TRUE,FALSE,FALSE,FALSE,nr,nr,nr,FALSE,FALSE,FALSE,TRUE,FALSE,nr,nr,nr,nr,nr,nr,nr,FALSE,FALSE,FALSE,TRUE,FALSE,FALSE,TRUE,FALSE,FALSE,No,FALSE,FALSE,TRUE,TRUE,nr
5/20/2022 12:25,29,35,Plant (i.e. Arabidopsis; Rice; Algae),3,1 to 50,No,nr,nr,nr,nr,nr,FALSE,FALSE,FALSE,FALSE,FALSE,TRUE,FALSE,FALSE,FALSE,nr,nr,nr,FALSE,FALSE,FALSE,TRUE,FALSE,nr,nr,nr,nr,nr,nr,nr,FALSE,FALSE,FALSE,FALSE,TRUE,FALSE,FALSE,FALSE,FALSE,No,FALSE,FALSE,TRUE,FALSE,nr
6/3/2022 14:51,14,35,Plant (i.e. Arabidopsis; Rice; Algae),2,1 to 50,No,nr,nr,nr,nr,nr,FALSE,FALSE,FALSE,FALSE,FALSE,TRUE,FALSE,FALSE,FALSE,nr,nr,nr,FALSE,FALSE,FALSE,TRUE,FALSE,nr,nr,nr,nr,nr,nr,nr,FALSE,FALSE,FALSE,TRUE,FALSE,FALSE,FALSE,FALSE,FALSE,No,FALSE,FALSE,TRUE,FALSE,nr
5/12/2022 13:55,28,36,Mammalian (i.e. biofluids or tissues derived from rat; mouse; human; cat; etc),1,1 to 50,No,nr,nr,nr,nr,nr,FALSE,FALSE,FALSE,FALSE,FALSE,TRUE,FALSE,FALSE,FALSE,nr,nr,nr,FALSE,FALSE,FALSE,TRUE,FALSE,nr,nr,nr,nr,nr,nr,nr,FALSE,FALSE,FALSE,FALSE,FALSE,FALSE,TRUE,FALSE,FALSE,No,FALSE,FALSE,FALSE,TRUE,nr
5/20/2022 9:48,11,36,Mammalian (i.e. biofluids or tissues derived from rat; mouse; human; cat; etc),1,1 to 50,No,nr,nr,nr,nr,nr,FALSE,FALSE,FALSE,FALSE,FALSE,TRUE,FALSE,FALSE,FALSE,nr,nr,nr,FALSE,FALSE,FALSE,TRUE,FALSE,nr,nr,nr,nr,nr,nr,nr,FALSE,FALSE,FALSE,FALSE,TRUE,FALSE,FALSE,FALSE,FALSE,No,FALSE,FALSE,FALSE,TRUE,other
5/21/2022 22:13,6,36,Mammalian (i.e. biofluids or tissues derived from rat; mouse; human; cat; etc),1,1 to 50,No,nr,nr,nr,nr,nr,FALSE,FALSE,FALSE,FALSE,FALSE,TRUE,FALSE,FALSE,FALSE,nr,nr,nr,FALSE,FALSE,FALSE,TRUE,FALSE,nr,nr,nr,nr,nr,nr,nr,FALSE,FALSE,FALSE,TRUE,FALSE,FALSE,FALSE,FALSE,FALSE,No,FALSE,FALSE,TRUE,FALSE,other
6/9/2022 20:37,26,36,Mammalian (i.e. biofluids or tissues derived from rat; mouse; human; cat; etc),1,1 to 50,No,nr,nr,nr,nr,nr,FALSE,FALSE,FALSE,FALSE,FALSE,TRUE,FALSE,FALSE,FALSE,nr,nr,nr,FALSE,FALSE,FALSE,TRUE,FALSE,nr,nr,nr,nr,nr,nr,nr,FALSE,FALSE,FALSE,TRUE,FALSE,FALSE,FALSE,FALSE,FALSE,No,FALSE,FALSE,TRUE,FALSE,nr
6/10/2022 1:53,25,36,Mammalian (i.e. biofluids or tissues derived from rat; mouse; human; cat; etc),1,1 to 50,No,nr,nr,nr,nr,nr,FALSE,FALSE,FALSE,FALSE,FALSE,TRUE,FALSE,FALSE,FALSE,nr,nr,nr,FALSE,FALSE,FALSE,TRUE,FALSE,nr,nr,nr,nr,nr,nr,nr,FALSE,FALSE,FALSE,FALSE,FALSE,FALSE,TRUE,FALSE,FALSE,No,FALSE,FALSE,TRUE,FALSE,nr
5/19/2022 14:50,12,40,Plant (i.e. Arabidopsis; Rice; Algae),1,201 to 1000,Yes,all biological samples for a given sample matrix,Yes,From the reconstituted - extracted samples,No,nr,TRUE,FALSE,TRUE,FALSE,FALSE,FALSE,FALSE,TRUE,FALSE,Unclear,Multiple times,Unclear,TRUE,TRUE,TRUE,FALSE,FALSE,Every 6 to 10 samples,No,Peak area RSD filter threshold of 21 to 30%,Yes,all biological samples (for a given sample type) and pooled QC samples,Visual inspection,nr,TRUE,FALSE,FALSE,FALSE,FALSE,FALSE,FALSE,TRUE,FALSE,No,FALSE,FALSE,TRUE,FALSE,nr
5/26/2022 14:53,5,40,Plant (i.e. Arabidopsis; Rice; Algae),1,1 to 50,Yes,all biological samples for a given sample matrix,Yes,From the reconstituted - extracted samples,No,nr,TRUE,FALSE,TRUE,FALSE,FALSE,FALSE,FALSE,TRUE,FALSE,Not applicable: pooled QC was not used for conditioning,Multiple times,One vial,FALSE,FALSE,TRUE,FALSE,FALSE,Every 6 to 10 samples,No,other,Yes,all biological samples (for a given sample type) and pooled QC samples,Visual inspection,nr,FALSE,FALSE,TRUE,FALSE,FALSE,FALSE,FALSE,TRUE,FALSE,No,FALSE,FALSE,TRUE,FALSE,other
6/6/2022 5:06,20,40,Plant (i.e. Arabidopsis; Rice; Algae),1,51 to 200,Yes,all biological samples for a given sample matrix,Yes,From the reconstituted - extracted samples,No,nr,TRUE,FALSE,TRUE,FALSE,FALSE,FALSE,FALSE,TRUE,FALSE,Not applicable: pooled QC was not used for conditioning,Unclear,nr,FALSE,FALSE,FALSE,TRUE,FALSE,nr,nr,nr,nr,nr,nr,nr,FALSE,FALSE,FALSE,FALSE,FALSE,FALSE,FALSE,TRUE,FALSE,No,FALSE,FALSE,TRUE,FALSE,nr
6/9/2022 13:25,15,40,Plant (i.e. Arabidopsis; Rice; Algae),1,1 to 50,Yes,all biological samples for a given sample matrix,Yes,From the reconstituted - extracted samples,No,nr,TRUE,FALSE,TRUE,FALSE,FALSE,FALSE,FALSE,TRUE,FALSE,Not applicable: pooled QC was not used for conditioning,Multiple times,One vial,TRUE,TRUE,TRUE,FALSE,FALSE,Every 6 to 10 samples,No,Peak area RSD filter threshold of 21 to 30%,Yes,all biological samples (for a given sample type) and pooled QC samples,Visual inspection,nr,FALSE,FALSE,TRUE,FALSE,FALSE,TRUE,FALSE,FALSE,FALSE,No,FALSE,FALSE,FALSE,TRUE,nr
6/10/2022 2:19,25,40,Plant (i.e. Arabidopsis; Rice; Algae),1,1 to 50,Yes,all biological samples for a given sample matrix,Yes,From the reconstituted - extracted samples,No,nr,TRUE,FALSE,TRUE,FALSE,FALSE,FALSE,FALSE,TRUE,FALSE,Not applicable: pooled QC was not used for conditioning,Multiple times,Unclear,TRUE,TRUE,TRUE,FALSE,TRUE,Every 6 to 10 samples,No,Peak area RSD filter threshold of 21 to 30%,Yes,all biological samples (for a given sample type) and pooled QC samples,Visual inspection,nr,FALSE,FALSE,FALSE,FALSE,FALSE,FALSE,FALSE,TRUE,FALSE,No,FALSE,FALSE,TRUE,FALSE,other
7/1/2022 17:37,16,40,Plant (i.e. Arabidopsis; Rice; Algae),1,1 to 50,Yes,all biological samples for a given sample matrix,Yes,Unclear,No,nr,FALSE,FALSE,TRUE,FALSE,FALSE,FALSE,FALSE,TRUE,FALSE,Unclear,Unclear,nr,FALSE,FALSE,FALSE,TRUE,FALSE,nr,nr,nr,nr,nr,nr,Yes,FALSE,FALSE,FALSE,FALSE,FALSE,FALSE,FALSE,TRUE,FALSE,No,FALSE,FALSE,TRUE,FALSE,nr
5/5/2022 11:17,11,42,Mammalian (i.e. biofluids or tissues derived from rat; mouse; human; cat; etc),2,1 to 50,Yes,all biological samples for a given sample matrix,Yes,From the reconstituted - extracted samples,Yes,Unclear,TRUE,TRUE,TRUE,FALSE,FALSE,FALSE,FALSE,TRUE,FALSE,1 to 5,Multiple times,More than one vial,TRUE,TRUE,TRUE,FALSE,FALSE,Every 2 to 5 samples,No,Peak area RSD filter threshold of 21 to 30%,Yes,all biological samples (for a given sample type) and pooled QC samples,Quantitative metric,Yes,FALSE,FALSE,FALSE,FALSE,FALSE,FALSE,FALSE,TRUE,TRUE,Yes,FALSE,FALSE,TRUE,FALSE,nr
5/17/2022 23:26,6,42,Mammalian (i.e. biofluids or tissues derived from rat; mouse; human; cat; etc),1,51 to 200,Yes,other,Yes,From the sample extract during the extraction process,No,nr,FALSE,FALSE,TRUE,TRUE,FALSE,FALSE,FALSE,TRUE,FALSE,Unclear,Unclear,nr,FALSE,FALSE,FALSE,TRUE,FALSE,nr,nr,nr,nr,nr,nr,Unclear,TRUE,FALSE,FALSE,FALSE,FALSE,FALSE,FALSE,TRUE,TRUE,No,FALSE,FALSE,TRUE,FALSE,nr
5/19/2022 16:04,5,42,Mammalian (i.e. biofluids or tissues derived from rat; mouse; human; cat; etc),1,51 to 200,Yes,all biological samples for a given sample matrix,Yes,From the reconstituted - extracted samples,No,nr,TRUE,TRUE,TRUE,TRUE,FALSE,FALSE,FALSE,TRUE,FALSE,Unclear,Multiple times,More than one vial,TRUE,TRUE,TRUE,FALSE,FALSE,Every 2 to 5 samples,No,other,Yes,all biological samples (for a given sample type) and pooled QC samples,Visual inspection,nr,FALSE,FALSE,FALSE,FALSE,FALSE,FALSE,FALSE,TRUE,TRUE,No,FALSE,FALSE,TRUE,FALSE,other
5/30/2022 11:26,12,42,Mammalian (i.e. biofluids or tissues derived from rat; mouse; human; cat; etc),2,51 to 200,Yes,all biological samples for a given sample matrix,No,nr,Yes,Directly from the biofluid pre-extraction,TRUE,TRUE,TRUE,TRUE,FALSE,FALSE,FALSE,TRUE,FALSE,1 to 5,Multiple times,More than one vial,TRUE,TRUE,TRUE,FALSE,FALSE,Every 2 to 5 samples,No,Peak area RSD filter threshold of 21 to 30%,Yes,all biological samples (for a given sample type) and pooled QC samples,Quantitative metric,No,TRUE,FALSE,TRUE,FALSE,FALSE,TRUE,FALSE,TRUE,TRUE,No,FALSE,FALSE,TRUE,TRUE,nr
6/6/2022 5:22,20,42,Mammalian (i.e. biofluids or tissues derived from rat; mouse; human; cat; etc),1,51 to 200,Yes,all biological samples for a given sample matrix,Yes,From the reconstituted - extracted samples,No,nr,TRUE,TRUE,TRUE,FALSE,FALSE,FALSE,FALSE,TRUE,FALSE,Unclear,Unclear,nr,FALSE,FALSE,FALSE,TRUE,FALSE,nr,nr,nr,nr,nr,nr,nr,FALSE,FALSE,FALSE,FALSE,FALSE,FALSE,FALSE,TRUE,TRUE,Yes,FALSE,FALSE,TRUE,FALSE,nr
5/10/2022 15:52,5,43,Mammalian (i.e. biofluids or tissues derived from rat; mouse; human; cat; etc),1,51 to 200,other,other,Yes,From the reconstituted - extracted samples,No,nr,FALSE,FALSE,FALSE,FALSE,FALSE,FALSE,TRUE,FALSE,FALSE,Not applicable: pooled QC was not used for conditioning,Unclear,nr,FALSE,FALSE,FALSE,TRUE,FALSE,nr,nr,nr,nr,nr,nr,nr,FALSE,FALSE,FALSE,FALSE,FALSE,FALSE,TRUE,FALSE,FALSE,No,FALSE,TRUE,FALSE,FALSE,other
5/31/2022 13:16,23,43,Mammalian (i.e. biofluids or tissues derived from rat; mouse; human; cat; etc),1,1 to 50,No,nr,nr,nr,nr,nr,FALSE,FALSE,FALSE,FALSE,FALSE,TRUE,FALSE,FALSE,FALSE,nr,nr,nr,FALSE,FALSE,FALSE,TRUE,FALSE,nr,nr,nr,nr,nr,nr,nr,FALSE,FALSE,FALSE,FALSE,FALSE,FALSE,TRUE,FALSE,FALSE,No,FALSE,FALSE,TRUE,FALSE,other
7/1/2022 18:10,16,43,Mammalian (i.e. biofluids or tissues derived from rat; mouse; human; cat; etc),1,1 to 50,No,nr,nr,nr,nr,nr,FALSE,FALSE,FALSE,FALSE,FALSE,TRUE,FALSE,FALSE,FALSE,nr,nr,nr,FALSE,FALSE,FALSE,TRUE,FALSE,nr,nr,nr,nr,nr,nr,Yes,FALSE,FALSE,FALSE,TRUE,FALSE,FALSE,FALSE,FALSE,FALSE,No,FALSE,FALSE,TRUE,FALSE,nr
7/7/2022 14:46,24,43,Mammalian (i.e. biofluids or tissues derived from rat; mouse; human; cat; etc),1,1 to 50,No,nr,nr,nr,nr,nr,FALSE,FALSE,FALSE,FALSE,FALSE,TRUE,FALSE,FALSE,FALSE,nr,nr,nr,FALSE,FALSE,FALSE,TRUE,FALSE,nr,nr,nr,nr,nr,nr,Yes,FALSE,FALSE,FALSE,TRUE,FALSE,FALSE,FALSE,FALSE,FALSE,No,FALSE,TRUE,TRUE,FALSE,nr
7/11/2022 3:22,7,43,Mammalian (i.e. biofluids or tissues derived from rat; mouse; human; cat; etc),1,1 to 50,Yes,all biological samples for a given sample matrix,Yes,From the sample extract during the extraction process,No,nr,FALSE,FALSE,FALSE,TRUE,FALSE,FALSE,FALSE,FALSE,FALSE,Not applicable: pooled QC was not used for conditioning,Unclear,nr,FALSE,FALSE,FALSE,TRUE,FALSE,nr,nr,nr,nr,nr,nr,nr,FALSE,FALSE,FALSE,TRUE,FALSE,FALSE,FALSE,FALSE,FALSE,No,FALSE,TRUE,FALSE,FALSE,nr
7/16/2022 10:48,9,43,Mammalian (i.e. biofluids or tissues derived from rat; mouse; human; cat; etc),1,1 to 50,No,nr,nr,nr,nr,nr,FALSE,FALSE,FALSE,FALSE,FALSE,TRUE,FALSE,FALSE,FALSE,nr,nr,nr,FALSE,FALSE,FALSE,TRUE,FALSE,nr,nr,nr,nr,nr,nr,Unclear,TRUE,FALSE,FALSE,FALSE,FALSE,FALSE,FALSE,FALSE,FALSE,No,FALSE,FALSE,TRUE,FALSE,nr
5/22/2022 13:03,2,45,Mammalian (i.e. biofluids or tissues derived from rat; mouse; human; cat; etc),2,1 to 50,No,nr,nr,nr,nr,nr,FALSE,FALSE,FALSE,FALSE,FALSE,TRUE,FALSE,FALSE,FALSE,nr,nr,nr,FALSE,FALSE,FALSE,TRUE,FALSE,nr,nr,nr,nr,nr,nr,nr,FALSE,FALSE,FALSE,TRUE,FALSE,TRUE,FALSE,FALSE,FALSE,No,FALSE,FALSE,TRUE,FALSE,nr
5/30/2022 11:58,12,45,Mammalian (i.e. biofluids or tissues derived from rat; mouse; human; cat; etc),1,1 to 50,No,nr,nr,nr,nr,nr,FALSE,FALSE,FALSE,FALSE,FALSE,TRUE,FALSE,FALSE,FALSE,nr,nr,nr,FALSE,FALSE,FALSE,TRUE,FALSE,nr,nr,nr,nr,nr,nr,Unclear,FALSE,FALSE,FALSE,FALSE,FALSE,FALSE,TRUE,TRUE,FALSE,No,FALSE,FALSE,FALSE,TRUE,other
5/31/2022 13:32,23,45,Mammalian (i.e. biofluids or tissues derived from rat; mouse; human; cat; etc),2,1 to 50,No,nr,nr,nr,nr,nr,FALSE,FALSE,FALSE,FALSE,FALSE,TRUE,FALSE,FALSE,FALSE,nr,nr,nr,FALSE,FALSE,FALSE,TRUE,FALSE,nr,nr,nr,nr,nr,nr,nr,FALSE,FALSE,FALSE,FALSE,FALSE,FALSE,TRUE,FALSE,FALSE,No,FALSE,FALSE,TRUE,FALSE,nr
6/3/2022 0:20,26,45,Mammalian (i.e. biofluids or tissues derived from rat; mouse; human; cat; etc),1,1 to 50,No,nr,nr,nr,nr,nr,FALSE,FALSE,FALSE,FALSE,FALSE,TRUE,FALSE,FALSE,FALSE,nr,nr,nr,FALSE,FALSE,FALSE,TRUE,FALSE,nr,nr,nr,nr,nr,nr,nr,FALSE,FALSE,FALSE,FALSE,FALSE,TRUE,FALSE,FALSE,FALSE,No,FALSE,FALSE,TRUE,FALSE,nr
6/3/2022 15:03,14,45,Mammalian (i.e. biofluids or tissues derived from rat; mouse; human; cat; etc),More than 4,1 to 50,No,nr,nr,nr,nr,nr,FALSE,FALSE,FALSE,FALSE,FALSE,TRUE,FALSE,FALSE,FALSE,nr,nr,nr,FALSE,FALSE,FALSE,TRUE,FALSE,nr,nr,nr,nr,nr,nr,nr,FALSE,FALSE,FALSE,TRUE,FALSE,FALSE,FALSE,FALSE,FALSE,Yes,FALSE,FALSE,TRUE,FALSE,nr
7/16/2022 8:43,9,45,Mammalian (i.e. biofluids or tissues derived from rat; mouse; human; cat; etc),2,1 to 50,No,nr,nr,nr,nr,nr,FALSE,FALSE,FALSE,FALSE,FALSE,TRUE,FALSE,FALSE,FALSE,nr,nr,nr,FALSE,FALSE,FALSE,TRUE,FALSE,nr,nr,nr,nr,nr,nr,Unclear,FALSE,FALSE,FALSE,TRUE,FALSE,FALSE,FALSE,FALSE,FALSE,No,FALSE,FALSE,TRUE,FALSE,nr
5/22/2022 13:13,2,46,Mammalian (i.e. biofluids or tissues derived from rat; mouse; human; cat; etc),1,1 to 50,other,Unclear,Yes,Unclear,No,nr,FALSE,FALSE,FALSE,FALSE,FALSE,FALSE,FALSE,TRUE,FALSE,Not applicable: pooled QC was not used for conditioning,Unclear,nr,FALSE,FALSE,FALSE,TRUE,FALSE,nr,nr,nr,nr,nr,nr,Yes,FALSE,FALSE,FALSE,FALSE,FALSE,FALSE,TRUE,FALSE,FALSE,No,FALSE,FALSE,TRUE,FALSE,nr
6/1/2022 0:30,27,46,Mammalian (i.e. biofluids or tissues derived from rat; mouse; human; cat; etc),1,1 to 50,Yes,a subset of all biological samples for a given sample matrix,Yes,From the reconstituted - extracted samples,No,nr,FALSE,FALSE,FALSE,FALSE,FALSE,FALSE,FALSE,TRUE,FALSE,1 to 5,Unclear,nr,FALSE,FALSE,FALSE,TRUE,FALSE,nr,nr,nr,nr,nr,nr,Yes,FALSE,FALSE,FALSE,TRUE,FALSE,FALSE,FALSE,FALSE,FALSE,No,FALSE,FALSE,TRUE,FALSE,other
6/1/2022 8:49,7,46,Mammalian (i.e. biofluids or tissues derived from rat; mouse; human; cat; etc),1,1 to 50,Yes,Unclear,Yes,Unclear,No,nr,FALSE,FALSE,FALSE,FALSE,FALSE,FALSE,FALSE,TRUE,FALSE,Unclear,Unclear,nr,FALSE,FALSE,FALSE,TRUE,FALSE,nr,nr,nr,nr,nr,nr,Yes,FALSE,FALSE,FALSE,FALSE,FALSE,FALSE,FALSE,FALSE,TRUE,No,FALSE,FALSE,FALSE,TRUE,nr
6/3/2022 13:32,29,46,Mammalian (i.e. biofluids or tissues derived from rat; mouse; human; cat; etc),1,1 to 50,Yes,Unclear,Yes,Unclear,No,nr,FALSE,FALSE,FALSE,FALSE,FALSE,FALSE,FALSE,TRUE,FALSE,Not applicable: pooled QC was not used for conditioning,Multiple times,More than one vial,FALSE,FALSE,FALSE,FALSE,TRUE,Unclear,No,Not applicable: Pooled QC samples were not used for this purpose,Yes,all biological samples (for a given sample type) and pooled QC samples,Visual inspection,Yes,FALSE,FALSE,FALSE,TRUE,FALSE,FALSE,FALSE,FALSE,FALSE,No,FALSE,FALSE,TRUE,FALSE,nr
6/28/2022 17:07,24,46,Mammalian (i.e. biofluids or tissues derived from rat; mouse; human; cat; etc),1,1 to 50,Yes,Unclear,Yes,Unclear,No,nr,FALSE,FALSE,FALSE,FALSE,FALSE,FALSE,FALSE,TRUE,FALSE,Not applicable: pooled QC was not used for conditioning,Multiple times,Unclear,FALSE,FALSE,FALSE,FALSE,TRUE,Unclear,No,Not applicable: Pooled QC samples were not used for this purpose,Yes,all biological samples (for a given sample type) and pooled QC samples,Visual inspection,nr,FALSE,FALSE,FALSE,TRUE,FALSE,FALSE,FALSE,FALSE,FALSE,No,FALSE,FALSE,TRUE,FALSE,other
5/30/2022 13:40,12,47,Mammalian (i.e. biofluids or tissues derived from rat; mouse; human; cat; etc),1,51 to 200,Yes,a subset of all biological samples for a given sample matrix,No,nr,Yes,Directly from the biofluid pre-extraction,TRUE,TRUE,TRUE,TRUE,FALSE,FALSE,FALSE,TRUE,FALSE,6 to 10,Multiple times,More than one vial,TRUE,TRUE,TRUE,FALSE,FALSE,Every 2 to 5 samples,No,Peak area RSD filter threshold of 11 to 20%,Yes,all biological samples (for a given sample type) and pooled QC samples,Visual inspection,nr,TRUE,TRUE,FALSE,FALSE,FALSE,TRUE,FALSE,TRUE,FALSE,No,FALSE,FALSE,TRUE,FALSE,nr
6/1/2022 8:58,7,47,Mammalian (i.e. biofluids or tissues derived from rat; mouse; human; cat; etc),1,51 to 200,Yes,a subset of all biological samples for a given sample matrix,No,nr,Yes,Directly from the biofluid pre-extraction,FALSE,TRUE,TRUE,FALSE,FALSE,FALSE,FALSE,FALSE,FALSE,10 or more,Multiple times,Unclear,FALSE,FALSE,FALSE,FALSE,TRUE,Unclear,No,Peak area RSD filter threshold of 11 to 20%,Yes,all biological samples (for a given sample type) and pooled QC samples,Unclear,Yes,FALSE,FALSE,FALSE,FALSE,FALSE,FALSE,FALSE,TRUE,FALSE,No,FALSE,FALSE,FALSE,TRUE,nr
6/8/2022 15:18,19,47,Mammalian (i.e. biofluids or tissues derived from rat; mouse; human; cat; etc),1,51 to 200,Yes,a subset of all biological samples for a given sample matrix,No,nr,Yes,From the reconstituted extracted samples,FALSE,TRUE,TRUE,FALSE,FALSE,FALSE,FALSE,TRUE,FALSE,10 or more,Multiple times,Unclear,TRUE,TRUE,TRUE,FALSE,FALSE,Every 6 to 10 samples,No,Peak area RSD filter threshold of 11 to 20%,Yes,Unclear,Unclear,Yes,FALSE,TRUE,FALSE,FALSE,FALSE,TRUE,FALSE,TRUE,FALSE,Yes,FALSE,FALSE,TRUE,FALSE,nr
6/9/2022 23:43,17,47,Mammalian (i.e. biofluids or tissues derived from rat; mouse; human; cat; etc),1,51 to 200,Yes,all biological samples for a given sample matrix,No,nr,Yes,Directly from the biofluid pre-extraction,FALSE,TRUE,FALSE,FALSE,FALSE,FALSE,FALSE,TRUE,FALSE,10 or more,Multiple times,More than one vial,TRUE,TRUE,TRUE,FALSE,FALSE,Every 6 to 10 samples,No,Not applicable: Pooled QC samples were not used for this purpose,Yes,all biological samples (for a given sample type) and pooled QC samples,Visual inspection,Yes,FALSE,TRUE,FALSE,FALSE,FALSE,TRUE,FALSE,TRUE,TRUE,No,FALSE,FALSE,TRUE,TRUE,other
7/15/2022 11:29,28,47,Mammalian (i.e. biofluids or tissues derived from rat; mouse; human; cat; etc),1,51 to 200,Yes,a subset of all biological samples for a given sample matrix,No,nr,Yes,Directly from the biofluid pre-extraction,FALSE,TRUE,TRUE,FALSE,FALSE,FALSE,FALSE,FALSE,FALSE,10 or more,Multiple times,More than one vial,TRUE,TRUE,TRUE,FALSE,FALSE,Every 6 to 10 samples,No,Not applicable: Pooled QC samples were not used for this purpose,No,nr,nr,Yes,TRUE,FALSE,FALSE,FALSE,TRUE,FALSE,FALSE,TRUE,FALSE,Yes,FALSE,FALSE,TRUE,FALSE,nr
5/19/2022 6:59,8,48,Mammalian (i.e. biofluids or tissues derived from rat; mouse; human; cat; etc),1,51 to 200,Yes,all biological samples for a given sample matrix,Yes,From the reconstituted - extracted samples,No,nr,TRUE,FALSE,TRUE,FALSE,FALSE,FALSE,FALSE,TRUE,FALSE,Not applicable: pooled QC was not used for conditioning,Multiple times,Unclear,TRUE,TRUE,TRUE,FALSE,FALSE,Every 6 to 10 samples,No,Peak area RSD filter threshold of 11 to 20%,Yes,all biological samples (for a given sample type) and pooled QC samples,Visual inspection,nr,FALSE,FALSE,FALSE,TRUE,FALSE,FALSE,FALSE,FALSE,FALSE,Yes,FALSE,FALSE,TRUE,FALSE,nr
6/1/2022 18:56,29,48,Mammalian (i.e. biofluids or tissues derived from rat; mouse; human; cat; etc),1,51 to 200,Yes,all biological samples for a given sample matrix,Yes,Unclear,No,nr,FALSE,FALSE,FALSE,FALSE,FALSE,FALSE,FALSE,TRUE,TRUE,Not applicable: pooled QC was not used for conditioning,Multiple times,Unclear,FALSE,FALSE,TRUE,FALSE,FALSE,Every 6 to 10 samples,No,Not applicable: Pooled QC samples were not used for this purpose,Yes,all biological samples (for a given sample type) and pooled QC samples,Visual inspection,Yes,FALSE,FALSE,FALSE,TRUE,FALSE,FALSE,FALSE,FALSE,FALSE,Yes,FALSE,FALSE,TRUE,FALSE,nr
6/8/2022 15:23,19,48,Mammalian (i.e. biofluids or tissues derived from rat; mouse; human; cat; etc),1,51 to 200,Yes,all biological samples for a given sample matrix,Yes,Unclear,No,nr,FALSE,FALSE,TRUE,FALSE,FALSE,FALSE,TRUE,FALSE,FALSE,Not applicable: pooled QC was not used for conditioning,Multiple times,Unclear,FALSE,TRUE,TRUE,FALSE,FALSE,Every 6 to 10 samples,No,Peak area RSD filter threshold of 11 to 20%,Yes,all biological samples (for a given sample type) and pooled QC samples,Unclear,Yes,FALSE,FALSE,FALSE,FALSE,FALSE,TRUE,FALSE,FALSE,FALSE,Yes,FALSE,FALSE,TRUE,FALSE,nr
6/14/2022 21:05,3,48,Mammalian (i.e. biofluids or tissues derived from rat; mouse; human; cat; etc),1,51 to 200,Yes,all biological samples for a given sample matrix,Yes,Unclear,No,nr,FALSE,FALSE,TRUE,FALSE,FALSE,FALSE,FALSE,TRUE,FALSE,Not applicable: pooled QC was not used for conditioning,Multiple times,Unclear,FALSE,FALSE,TRUE,FALSE,FALSE,Every 6 to 10 samples,No,Peak area RSD filter threshold of 21 to 30%,Yes,all biological samples (for a given sample type) and pooled QC samples,Visual inspection,nr,FALSE,FALSE,FALSE,TRUE,FALSE,FALSE,FALSE,FALSE,FALSE,Yes,FALSE,FALSE,TRUE,FALSE,nr
6/30/2022 13:07,16,48,Mammalian (i.e. biofluids or tissues derived from rat; mouse; human; cat; etc),1,51 to 200,Yes,Unclear,Yes,Unclear,No,nr,FALSE,FALSE,TRUE,FALSE,FALSE,FALSE,FALSE,TRUE,FALSE,Unclear,Multiple times,Unclear,FALSE,FALSE,TRUE,FALSE,TRUE,Every 6 to 10 samples,No,Peak area RSD filter threshold of 11 to 20%,Yes,all biological samples (for a given sample type) and pooled QC samples,Visual inspection,Yes,FALSE,FALSE,FALSE,TRUE,FALSE,FALSE,FALSE,FALSE,FALSE,No,FALSE,FALSE,TRUE,FALSE,nr
5/13/2022 13:31,5,49,Mammalian (i.e. biofluids or tissues derived from rat; mouse; human; cat; etc),1,1 to 50,Yes,all biological samples for a given sample matrix,No,nr,Yes,Directly from the biofluid pre-extraction,FALSE,FALSE,TRUE,FALSE,FALSE,FALSE,TRUE,TRUE,FALSE,Not applicable: pooled QC was not used for conditioning,Unclear,nr,FALSE,FALSE,FALSE,TRUE,FALSE,nr,nr,nr,nr,nr,nr,nr,FALSE,FALSE,FALSE,TRUE,FALSE,FALSE,FALSE,FALSE,FALSE,No,FALSE,FALSE,TRUE,FALSE,other
5/31/2022 18:27,23,49,Mammalian (i.e. biofluids or tissues derived from rat; mouse; human; cat; etc),More than 4,1 to 50,Yes,"all samples, including multiple matrices",No,nr,Yes,Directly from the biofluid pre-extraction,FALSE,TRUE,FALSE,FALSE,FALSE,FALSE,FALSE,FALSE,FALSE,Unclear,Unclear,nr,FALSE,FALSE,FALSE,TRUE,FALSE,nr,nr,nr,nr,nr,nr,Unclear,FALSE,FALSE,FALSE,FALSE,FALSE,FALSE,TRUE,FALSE,FALSE,No,FALSE,FALSE,TRUE,FALSE,nr
6/1/2022 0:33,27,49,Mammalian (i.e. biofluids or tissues derived from rat; mouse; human; cat; etc),1,1 to 50,Yes,all biological samples for a given sample matrix,No,nr,Yes,From the sample extract during the extraction process,FALSE,FALSE,FALSE,FALSE,FALSE,FALSE,FALSE,TRUE,FALSE,Unclear,One time,nr,FALSE,FALSE,FALSE,TRUE,FALSE,nr,nr,nr,nr,nr,nr,nr,FALSE,FALSE,FALSE,TRUE,FALSE,FALSE,FALSE,FALSE,FALSE,No,FALSE,FALSE,TRUE,FALSE,nr
6/2/2022 1:36,4,49,Mammalian (i.e. biofluids or tissues derived from rat; mouse; human; cat; etc),1,1 to 50,Yes,all biological samples for a given sample matrix,No,nr,Yes,Directly from the biofluid pre-extraction,FALSE,FALSE,TRUE,FALSE,FALSE,FALSE,FALSE,TRUE,FALSE,Not applicable: pooled QC was not used for conditioning,Unclear,nr,FALSE,FALSE,FALSE,TRUE,FALSE,nr,nr,nr,nr,nr,nr,nr,FALSE,FALSE,FALSE,TRUE,FALSE,FALSE,FALSE,FALSE,FALSE,No,FALSE,FALSE,TRUE,FALSE,other
6/16/2022 13:20,3,49,Mammalian (i.e. biofluids or tissues derived from rat; mouse; human; cat; etc),1,1 to 50,Yes,all biological samples for a given sample matrix,No,nr,Yes,Directly from the biofluid pre-extraction,FALSE,FALSE,TRUE,FALSE,FALSE,FALSE,FALSE,TRUE,FALSE,Not applicable: pooled QC was not used for conditioning,Multiple times,Unclear,FALSE,FALSE,FALSE,FALSE,TRUE,Unclear,Unclear,Peak area RSD filter threshold of 11 to 20%,No,nr,nr,nr,FALSE,FALSE,FALSE,TRUE,FALSE,FALSE,FALSE,FALSE,FALSE,No,FALSE,FALSE,TRUE,FALSE,nr
5/9/2022 15:53,10,51,Mammalian (i.e. biofluids or tissues derived from rat; mouse; human; cat; etc),1,51 to 200,Yes,all biological samples for a given sample matrix,No,nr,Yes,From the reconstituted extracted samples,FALSE,FALSE,TRUE,FALSE,FALSE,FALSE,FALSE,TRUE,FALSE,Not applicable: pooled QC was not used for conditioning,Multiple times,One vial,TRUE,TRUE,TRUE,FALSE,FALSE,Every 6 to 10 samples,No,Peak area RSD filter threshold of 31 to 40%,Yes,all biological samples (for a given sample type) and pooled QC samples,Visual inspection,nr,TRUE,FALSE,FALSE,FALSE,TRUE,FALSE,FALSE,TRUE,FALSE,Yes,FALSE,FALSE,FALSE,FALSE,nr
6/3/2022 16:40,26,51,Mammalian (i.e. biofluids or tissues derived from rat; mouse; human; cat; etc),1,51 to 200,Yes,all biological samples for a given sample matrix,No,nr,Yes,Unclear,FALSE,TRUE,TRUE,FALSE,FALSE,FALSE,FALSE,FALSE,FALSE,10 or more,One time,nr,FALSE,FALSE,FALSE,TRUE,FALSE,nr,nr,nr,nr,nr,nr,nr,FALSE,FALSE,FALSE,TRUE,FALSE,FALSE,FALSE,FALSE,FALSE,No,FALSE,FALSE,FALSE,TRUE,nr
6/16/2022 13:24,3,51,Mammalian (i.e. biofluids or tissues derived from rat; mouse; human; cat; etc),1,51 to 200,Yes,all biological samples for a given sample matrix,No,nr,Yes,From the sample extract during the extraction process,FALSE,FALSE,TRUE,FALSE,FALSE,FALSE,FALSE,TRUE,FALSE,Not applicable: pooled QC was not used for conditioning,Multiple times,Unclear,FALSE,FALSE,TRUE,FALSE,FALSE,Every 6 to 10 samples,No,Peak area RSD filter threshold of 31 to 40%,Yes,all biological samples (for a given sample type) and pooled QC samples,Visual inspection,nr,FALSE,FALSE,FALSE,FALSE,FALSE,FALSE,FALSE,TRUE,FALSE,No,FALSE,FALSE,TRUE,FALSE,nr
7/8/2022 3:41,20,51,Mammalian (i.e. biofluids or tissues derived from rat; mouse; human; cat; etc),1,51 to 200,Yes,all biological samples for a given sample matrix,No,nr,Yes,From the sample extract during the extraction process,FALSE,FALSE,FALSE,FALSE,FALSE,FALSE,FALSE,FALSE,TRUE,Not applicable: pooled QC was not used for conditioning,Unclear,nr,FALSE,FALSE,FALSE,TRUE,FALSE,nr,nr,nr,nr,nr,nr,Yes,TRUE,FALSE,FALSE,FALSE,FALSE,FALSE,FALSE,TRUE,FALSE,No,FALSE,FALSE,TRUE,FALSE,nr
7/13/2022 19:32,8,51,Mammalian (i.e. biofluids or tissues derived from rat; mouse; human; cat; etc),1,51 to 200,Yes,all biological samples for a given sample matrix,No,nr,Yes,Directly from the biofluid pre-extraction,FALSE,FALSE,FALSE,FALSE,FALSE,FALSE,FALSE,TRUE,FALSE,Not applicable: pooled QC was not used for conditioning,Multiple times,Unclear,TRUE,TRUE,TRUE,FALSE,FALSE,Every 6 to 10 samples,No,Not applicable: Pooled QC samples were not used for this purpose,Yes,all biological samples (for a given sample type) and pooled QC samples,Visual inspection,nr,FALSE,FALSE,FALSE,TRUE,FALSE,FALSE,FALSE,FALSE,FALSE,No,FALSE,FALSE,TRUE,FALSE,nr
7/16/2022 9:43,9,51,Mammalian (i.e. biofluids or tissues derived from rat; mouse; human; cat; etc),1,1 to 50,Yes,all biological samples for a given sample matrix,No,nr,Yes,Unclear,FALSE,FALSE,FALSE,FALSE,FALSE,FALSE,FALSE,TRUE,FALSE,6 to 10,Multiple times,Unclear,FALSE,FALSE,TRUE,FALSE,FALSE,Every 6 to 10 samples,No,Not applicable: Pooled QC samples were not used for this purpose,Yes,all biological samples (for a given sample type) and pooled QC samples,Visual inspection,Yes,FALSE,FALSE,FALSE,TRUE,FALSE,FALSE,FALSE,FALSE,FALSE,No,FALSE,FALSE,FALSE,TRUE,nr
5/12/2022 14:03,28,52,"Non-mammalian animal (i.e. birds, invertebrates; insects; reptiles; fish...)",1,1 to 50,Yes,a subset of all biological samples for a given sample matrix,Yes,From the sample extract during the extraction process,No,nr,FALSE,TRUE,FALSE,FALSE,FALSE,FALSE,TRUE,FALSE,FALSE,6 to 10,Multiple times,Unclear,TRUE,TRUE,TRUE,FALSE,FALSE,Every 6 to 10 samples,No,Not applicable: Pooled QC samples were not used for this purpose,No,nr,nr,Yes,FALSE,FALSE,FALSE,FALSE,FALSE,FALSE,FALSE,TRUE,FALSE,No,FALSE,FALSE,TRUE,FALSE,nr
5/20/2022 15:09,13,52,"Non-mammalian animal (i.e. birds, invertebrates; insects; reptiles; fish...)",4,1 to 50,Yes,all biological samples for a given sample matrix,Yes,From the reconstituted - extracted samples,No,nr,TRUE,TRUE,TRUE,FALSE,FALSE,FALSE,FALSE,FALSE,FALSE,6 to 10,Multiple times,More than one vial,TRUE,TRUE,TRUE,FALSE,FALSE,Every 6 to 10 samples,No,other,Yes,all biological samples (for a given sample type) and pooled QC samples,Visual inspection,Yes,FALSE,FALSE,FALSE,FALSE,FALSE,FALSE,FALSE,TRUE,FALSE,No,FALSE,FALSE,FALSE,TRUE,N/A
5/31/2022 18:56,23,52,"Non-mammalian animal (i.e. birds, invertebrates; insects; reptiles; fish...)",More than 4,1 to 50,Yes,"all samples, including multiple matrices",No,nr,Yes,From the reconstituted extracted samples,TRUE,TRUE,FALSE,FALSE,FALSE,FALSE,FALSE,FALSE,FALSE,6 to 10,Multiple times,nr,FALSE,FALSE,TRUE,FALSE,FALSE,Every 6 to 10 samples,No,Unclear,Yes,all biological samples (for a given sample type) and pooled QC samples,Visual inspection,Yes,FALSE,FALSE,FALSE,FALSE,FALSE,FALSE,TRUE,FALSE,FALSE,No,FALSE,FALSE,TRUE,FALSE,nr
6/4/2022 6:46,14,52,"Non-mammalian animal (i.e. birds, invertebrates; insects; reptiles; fish...)",1,1 to 50,Yes,all biological samples for a given sample matrix,Yes,Unclear,No,nr,FALSE,TRUE,FALSE,FALSE,FALSE,FALSE,FALSE,TRUE,FALSE,6 to 10,Multiple times,Unclear,TRUE,TRUE,TRUE,FALSE,FALSE,Every 6 to 10 samples,No,Peak area RSD filter threshold of 21 to 30%,Yes,all biological samples (for a given sample type) and pooled QC samples,Visual inspection,nr,FALSE,FALSE,FALSE,FALSE,FALSE,FALSE,TRUE,FALSE,FALSE,Yes,FALSE,FALSE,TRUE,FALSE,nr
6/6/2022 8:13,29,52,"Non-mammalian animal (i.e. birds, invertebrates; insects; reptiles; fish...)",More than 4,1 to 50,Yes,all biological samples for a given sample matrix,Yes,Unclear,No,nr,FALSE,TRUE,FALSE,FALSE,FALSE,FALSE,FALSE,TRUE,FALSE,6 to 10,Multiple times,More than one vial,TRUE,FALSE,TRUE,FALSE,FALSE,Every 6 to 10 samples,No,Not applicable: Pooled QC samples were not used for this purpose,Yes,all biological samples (for a given sample type) and pooled QC samples,Visual inspection,Yes,FALSE,FALSE,TRUE,FALSE,FALSE,FALSE,FALSE,TRUE,FALSE,Yes,FALSE,FALSE,TRUE,FALSE,nr
6/10/2022 3:14,25,52,"Non-mammalian animal (i.e. birds, invertebrates; insects; reptiles; fish...)",1,1 to 50,Yes,other,Yes,From the sample extract during the extraction process,No,nr,TRUE,TRUE,TRUE,FALSE,FALSE,FALSE,TRUE,TRUE,FALSE,10 or more,Multiple times,Unclear,TRUE,TRUE,TRUE,FALSE,FALSE,Every 6 to 10 samples,No,Peak area RSD filter threshold of 21 to 30%,Yes,all biological samples (for a given sample type) and pooled QC samples,other,nr,FALSE,FALSE,TRUE,FALSE,FALSE,FALSE,FALSE,TRUE,FALSE,No,FALSE,FALSE,TRUE,FALSE,other
7/16/2022 8:52,9,52,"Non-mammalian animal (i.e. birds, invertebrates; insects; reptiles; fish...)",1,1 to 50,Yes,all biological samples for a given sample matrix,No,nr,No,nr,TRUE,TRUE,TRUE,FALSE,FALSE,FALSE,FALSE,TRUE,FALSE,6 to 10,Multiple times,Unclear,TRUE,FALSE,TRUE,FALSE,FALSE,Every 6 to 10 samples,No,Peak area RSD filter threshold of 21 to 30%,Yes,all biological samples (for a given sample type) and pooled QC samples,Visual inspection,Yes,FALSE,FALSE,FALSE,TRUE,FALSE,FALSE,FALSE,FALSE,FALSE,No,FALSE,FALSE,FALSE,TRUE,nr
5/22/2022 11:49,29,53,Plant (i.e. Arabidopsis; Rice; Algae),2,1 to 50,Yes,"all samples, including multiple matrices",Yes,From the sample extract during the extraction process,No,nr,FALSE,TRUE,FALSE,FALSE,FALSE,FALSE,TRUE,TRUE,FALSE,1 to 5,One time,nr,FALSE,FALSE,FALSE,TRUE,FALSE,nr,nr,nr,nr,nr,nr,Yes,FALSE,FALSE,FALSE,FALSE,FALSE,FALSE,TRUE,FALSE,FALSE,Yes,FALSE,TRUE,FALSE,FALSE,other
6/1/2022 0:36,27,53,Plant (i.e. Arabidopsis; Rice; Algae),1,1 to 50,Yes,all biological samples for a given sample matrix,Yes,From the sample extract during the extraction process,No,nr,FALSE,FALSE,FALSE,FALSE,FALSE,FALSE,FALSE,TRUE,FALSE,Not applicable: pooled QC was not used for conditioning,Multiple times,One vial,TRUE,TRUE,TRUE,FALSE,FALSE,Every 2 to 5 samples,No,Peak area RSD filter threshold of 11 to 20%,No,nr,nr,Yes,TRUE,FALSE,FALSE,FALSE,FALSE,FALSE,FALSE,FALSE,FALSE,No,FALSE,FALSE,TRUE,FALSE,other
6/7/2022 0:06,26,53,Plant (i.e. Arabidopsis; Rice; Algae),1,1 to 50,Yes,all biological samples for a given sample matrix,No,nr,Yes,From the sample extract during the extraction process,FALSE,FALSE,FALSE,FALSE,FALSE,FALSE,FALSE,TRUE,FALSE,1 to 5,Multiple times,More than one vial,FALSE,FALSE,TRUE,FALSE,FALSE,Every 2 to 5 samples,No,Unclear,No,nr,nr,nr,FALSE,FALSE,FALSE,TRUE,FALSE,FALSE,TRUE,FALSE,FALSE,No,FALSE,FALSE,TRUE,FALSE,nr
6/9/2022 12:06,21,53,Plant (i.e. Arabidopsis; Rice; Algae),1,51 to 200,Yes,all biological samples for a given sample matrix,Yes,From the reconstituted - extracted samples,No,nr,FALSE,FALSE,FALSE,FALSE,FALSE,FALSE,FALSE,FALSE,TRUE,Not applicable: pooled QC was not used for conditioning,Multiple times,One vial,FALSE,FALSE,TRUE,FALSE,FALSE,Every 2 to 5 samples,No,Not applicable: Pooled QC samples were not used for this purpose,No,nr,nr,Yes,FALSE,FALSE,FALSE,TRUE,FALSE,FALSE,FALSE,FALSE,FALSE,No,FALSE,FALSE,TRUE,FALSE,other
6/10/2022 8:35,15,53,Plant (i.e. Arabidopsis; Rice; Algae),1,1 to 50,Yes,all biological samples for a given sample matrix,Yes,From the reconstituted - extracted samples,No,nr,FALSE,FALSE,FALSE,FALSE,FALSE,FALSE,FALSE,FALSE,TRUE,Unclear,Multiple times,Unclear,TRUE,TRUE,TRUE,FALSE,FALSE,Every 2 to 5 samples,No,Not applicable: Pooled QC samples were not used for this purpose,Unclear,nr,nr,nr,FALSE,FALSE,TRUE,FALSE,FALSE,TRUE,FALSE,FALSE,FALSE,No,FALSE,FALSE,FALSE,FALSE,nr
6/10/2022 13:33,17,53,Plant (i.e. Arabidopsis; Rice; Algae),1,1 to 50,Yes,all biological samples for a given sample matrix,Yes,From the sample extract during the extraction process,No,nr,FALSE,FALSE,FALSE,FALSE,FALSE,FALSE,FALSE,TRUE,FALSE,Not applicable: pooled QC was not used for conditioning,Multiple times,Unclear,TRUE,TRUE,TRUE,FALSE,FALSE,Every 2 to 5 samples,No,Not applicable: Pooled QC samples were not used for this purpose,No,nr,nr,Yes,FALSE,FALSE,FALSE,FALSE,TRUE,TRUE,FALSE,FALSE,FALSE,No,FALSE,FALSE,FALSE,TRUE,other
5/31/2022 19:16,23,60,Mammalian (i.e. biofluids or tissues derived from rat; mouse; human; cat; etc),2,201 to 1000,Yes,a subset of all biological samples for a given sample matrix,No,nr,Yes,Directly from the biofluid pre-extraction,FALSE,TRUE,FALSE,FALSE,FALSE,FALSE,FALSE,FALSE,FALSE,6 to 10,Unclear,nr,FALSE,FALSE,FALSE,TRUE,FALSE,nr,nr,nr,nr,nr,nr,Unclear,FALSE,FALSE,FALSE,FALSE,FALSE,FALSE,TRUE,FALSE,FALSE,No,FALSE,FALSE,TRUE,FALSE,nr
6/1/2022 9:06,7,60,Mammalian (i.e. biofluids or tissues derived from rat; mouse; human; cat; etc),1,201 to 1000,Yes,Unclear,No,nr,Yes,Unclear,FALSE,TRUE,TRUE,FALSE,FALSE,FALSE,FALSE,FALSE,FALSE,Unclear,Unclear,nr,FALSE,FALSE,FALSE,TRUE,FALSE,nr,nr,nr,nr,nr,nr,Yes,TRUE,FALSE,FALSE,FALSE,FALSE,FALSE,FALSE,TRUE,FALSE,No,FALSE,FALSE,FALSE,TRUE,nr
6/10/2022 16:25,17,60,Mammalian (i.e. biofluids or tissues derived from rat; mouse; human; cat; etc),1,201 to 1000,Yes,a subset of all biological samples for a given sample matrix,No,nr,Yes,Directly from the biofluid pre-extraction,FALSE,TRUE,FALSE,FALSE,FALSE,FALSE,FALSE,TRUE,FALSE,10 or more,Multiple times,Unclear,TRUE,TRUE,TRUE,FALSE,FALSE,Every 6 to 10 samples,No,Not applicable: Pooled QC samples were not used for this purpose,Yes,all biological samples (for a given sample type) and pooled QC samples,Visual inspection,Yes,TRUE,FALSE,FALSE,FALSE,FALSE,FALSE,FALSE,TRUE,TRUE,Yes,FALSE,TRUE,FALSE,FALSE,other
7/8/2022 13:59,10,60,Mammalian (i.e. biofluids or tissues derived from rat; mouse; human; cat; etc),1,201 to 1000,Yes,a subset of all biological samples for a given sample matrix,No,nr,Yes,Directly from the biofluid pre-extraction,FALSE,TRUE,FALSE,FALSE,FALSE,FALSE,FALSE,TRUE,FALSE,6 to 10,Multiple times,Unclear,TRUE,FALSE,TRUE,FALSE,FALSE,Every 6 to 10 samples,No,Not applicable: Pooled QC samples were not used for this purpose,Yes,all biological samples (for a given sample type) and pooled QC samples,Visual inspection,nr,TRUE,FALSE,FALSE,FALSE,FALSE,FALSE,FALSE,TRUE,TRUE,Yes,FALSE,FALSE,FALSE,TRUE,other
7/11/2022 3:04,25,60,Mammalian (i.e. biofluids or tissues derived from rat; mouse; human; cat; etc),1,201 to 1000,Yes,a subset of all biological samples for a given sample matrix,No,nr,Yes,Directly from the biofluid pre-extraction,FALSE,TRUE,TRUE,TRUE,FALSE,FALSE,TRUE,TRUE,FALSE,10 or more,Multiple times,More than one vial,TRUE,FALSE,TRUE,FALSE,TRUE,Every 6 to 10 samples,No,other,Yes,Other,other,nr,TRUE,FALSE,FALSE,FALSE,FALSE,FALSE,FALSE,TRUE,FALSE,Yes,FALSE,FALSE,FALSE,TRUE,other
7/16/2022 10:01,9,60,Mammalian (i.e. biofluids or tissues derived from rat; mouse; human; cat; etc),1,201 to 1000,Yes,a subset of all biological samples for a given sample matrix,No,nr,Yes,Directly from the biofluid pre-extraction,TRUE,TRUE,FALSE,TRUE,FALSE,FALSE,FALSE,TRUE,FALSE,6 to 10,Multiple times,Unclear,TRUE,FALSE,TRUE,FALSE,FALSE,Every 6 to 10 samples,No,Not applicable: Pooled QC samples were not used for this purpose,Yes,pooled QC samples only,Quantitative metric,Yes,TRUE,FALSE,FALSE,FALSE,FALSE,FALSE,FALSE,TRUE,FALSE,No,FALSE,FALSE,FALSE,TRUE,nr
6/2/2022 14:37,4,61,Mammalian (i.e. biofluids or tissues derived from rat; mouse; human; cat; etc),1,1 to 50,Yes,all biological samples for a given sample matrix,No,nr,Yes,Directly from the biofluid pre-extraction,FALSE,FALSE,FALSE,FALSE,FALSE,FALSE,FALSE,FALSE,TRUE,Not applicable: pooled QC was not used for conditioning,Unclear,nr,FALSE,FALSE,FALSE,TRUE,FALSE,nr,nr,nr,nr,nr,nr,nr,TRUE,FALSE,FALSE,FALSE,FALSE,FALSE,FALSE,FALSE,FALSE,No,FALSE,FALSE,TRUE,FALSE,nr
6/3/2022 13:40,29,61,Mammalian (i.e. biofluids or tissues derived from rat; mouse; human; cat; etc),1,1 to 50,Yes,a subset of all biological samples for a given sample matrix,No,nr,Yes,Directly from the biofluid pre-extraction,FALSE,FALSE,FALSE,FALSE,TRUE,FALSE,FALSE,FALSE,FALSE,Unclear,Unclear,nr,FALSE,FALSE,FALSE,TRUE,FALSE,nr,nr,nr,nr,nr,nr,Unclear,FALSE,FALSE,FALSE,FALSE,TRUE,FALSE,FALSE,FALSE,FALSE,No,FALSE,FALSE,TRUE,FALSE,nr
6/4/2022 13:36,12,61,Mammalian (i.e. biofluids or tissues derived from rat; mouse; human; cat; etc),1,1 to 50,Yes,all biological samples for a given sample matrix,No,nr,Yes,From the sample extract during the extraction process,FALSE,FALSE,FALSE,FALSE,FALSE,FALSE,FALSE,FALSE,TRUE,Unclear,Unclear,nr,FALSE,FALSE,FALSE,TRUE,FALSE,nr,nr,nr,nr,nr,nr,Unclear,TRUE,FALSE,FALSE,FALSE,FALSE,FALSE,FALSE,TRUE,FALSE,No,FALSE,FALSE,FALSE,FALSE,nr
6/10/2022 6:58,25,61,Mammalian (i.e. biofluids or tissues derived from rat; mouse; human; cat; etc),1,1 to 50,Yes,all biological samples for a given sample matrix,No,nr,Yes,Directly from the biofluid pre-extraction,FALSE,FALSE,FALSE,FALSE,TRUE,FALSE,FALSE,FALSE,FALSE,Not applicable: pooled QC was not used for conditioning,Unclear,nr,FALSE,FALSE,FALSE,TRUE,FALSE,nr,nr,nr,nr,nr,nr,nr,TRUE,FALSE,FALSE,FALSE,FALSE,FALSE,FALSE,TRUE,FALSE,No,FALSE,FALSE,TRUE,FALSE,nr
6/10/2022 8:45,15,61,Mammalian (i.e. biofluids or tissues derived from rat; mouse; human; cat; etc),1,1 to 50,Yes,all biological samples for a given sample matrix,No,nr,Yes,Directly from the biofluid pre-extraction,FALSE,FALSE,FALSE,FALSE,FALSE,FALSE,FALSE,FALSE,TRUE,Unclear,Unclear,nr,FALSE,FALSE,FALSE,TRUE,FALSE,nr,nr,nr,nr,nr,nr,nr,TRUE,FALSE,FALSE,FALSE,FALSE,TRUE,FALSE,FALSE,FALSE,No,FALSE,FALSE,FALSE,FALSE,nr
5/5/2022 15:04,5,62,Mammalian (i.e. biofluids or tissues derived from rat; mouse; human; cat; etc),2,1 to 50,Yes,all biological samples for a given sample matrix,No,nr,Yes,Directly from the biofluid pre-extraction,FALSE,TRUE,TRUE,FALSE,FALSE,FALSE,FALSE,TRUE,FALSE,1 to 5,Multiple times,Unclear,TRUE,FALSE,TRUE,FALSE,FALSE,less frequently than every 10 samples,No,Peak area RSD filter threshold of 21 to 30%,Yes,all biological samples (for a given sample type) and pooled QC samples,Visual inspection,Yes,FALSE,FALSE,FALSE,FALSE,FALSE,FALSE,FALSE,TRUE,FALSE,No,FALSE,FALSE,TRUE,FALSE,nr
6/1/2022 17:30,22,62,Mammalian (i.e. biofluids or tissues derived from rat; mouse; human; cat; etc),2,1 to 50,Yes,all biological samples for a given sample matrix,No,nr,Yes,Directly from the biofluid pre-extraction,FALSE,TRUE,TRUE,FALSE,FALSE,FALSE,FALSE,TRUE,FALSE,1 to 5,Multiple times,Unclear,TRUE,TRUE,TRUE,FALSE,FALSE,less frequently than every 10 samples,No,Peak area RSD filter threshold of 21 to 30%,Yes,all biological samples (for a given sample type) and pooled QC samples,Visual inspection,Yes,FALSE,FALSE,TRUE,FALSE,FALSE,FALSE,FALSE,TRUE,TRUE,No,FALSE,FALSE,FALSE,TRUE,nr
6/9/2022 23:26,26,62,Mammalian (i.e. biofluids or tissues derived from rat; mouse; human; cat; etc),2,1 to 50,Yes,all biological samples for a given sample matrix,No,nr,Yes,From the sample extract during the extraction process,FALSE,TRUE,FALSE,FALSE,FALSE,FALSE,FALSE,FALSE,FALSE,10 or more,Multiple times,Unclear,TRUE,TRUE,TRUE,FALSE,FALSE,Every 6 to 10 samples,Unclear,Peak area RSD filter threshold of 31 to 40%,Yes,all biological samples (for a given sample type) and pooled QC samples,Visual inspection,Yes,FALSE,FALSE,FALSE,TRUE,FALSE,FALSE,FALSE,FALSE,FALSE,No,FALSE,FALSE,TRUE,FALSE,nr
6/27/2022 15:55,17,62,Mammalian (i.e. biofluids or tissues derived from rat; mouse; human; cat; etc),2,1 to 50,Yes,all biological samples for a given sample matrix,No,nr,Yes,Directly from the biofluid pre-extraction,FALSE,TRUE,TRUE,FALSE,FALSE,FALSE,FALSE,TRUE,FALSE,Unclear,Multiple times,Unclear,TRUE,TRUE,TRUE,FALSE,FALSE,less frequently than every 10 samples,No,Peak area RSD filter threshold of 31 to 40%,Yes,all biological samples (for a given sample type) and pooled QC samples,Visual inspection,Yes,FALSE,FALSE,FALSE,FALSE,FALSE,FALSE,FALSE,TRUE,FALSE,No,FALSE,FALSE,FALSE,TRUE,other
7/1/2022 8:34,16,62,Mammalian (i.e. biofluids or tissues derived from rat; mouse; human; cat; etc),2,1 to 50,Yes,all biological samples for a given sample matrix,No,nr,Yes,Unclear,FALSE,FALSE,TRUE,FALSE,FALSE,FALSE,FALSE,TRUE,FALSE,Unclear,Multiple times,Unclear,FALSE,FALSE,FALSE,FALSE,TRUE,Unclear,No,Peak area RSD filter threshold of 21 to 30%,Yes,all biological samples (for a given sample type) and pooled QC samples,Visual inspection,Yes,FALSE,FALSE,FALSE,FALSE,FALSE,FALSE,FALSE,TRUE,FALSE,No,FALSE,FALSE,TRUE,FALSE,nr
5/9/2022 6:41,1,63,Plant (i.e. Arabidopsis; Rice; Algae),2,1 to 50,Yes,all biological samples for a given sample matrix,Yes,From the sample extract during the extraction process,No,nr,FALSE,FALSE,FALSE,FALSE,FALSE,FALSE,FALSE,FALSE,TRUE,Not applicable: pooled QC was not used for conditioning,Multiple times,Unclear,FALSE,FALSE,FALSE,FALSE,TRUE,Unclear,No,Not applicable: Pooled QC samples were not used for this purpose,Yes,all biological samples (for a given sample type) and pooled QC samples,Visual inspection,Unclear,FALSE,FALSE,FALSE,TRUE,FALSE,FALSE,FALSE,FALSE,FALSE,No,FALSE,TRUE,FALSE,FALSE,nr
5/23/2022 12:23,28,63,Plant (i.e. Arabidopsis; Rice; Algae),2,1 to 50,other,all biological samples for a given sample matrix,Yes,From the sample extract during the extraction process,No,nr,FALSE,FALSE,FALSE,FALSE,FALSE,FALSE,FALSE,FALSE,TRUE,Unclear,Unclear,nr,FALSE,FALSE,FALSE,TRUE,FALSE,nr,nr,nr,nr,nr,nr,Yes,FALSE,FALSE,FALSE,FALSE,FALSE,FALSE,TRUE,FALSE,FALSE,No,FALSE,FALSE,TRUE,FALSE,nr
6/2/2022 6:13,22,63,Plant (i.e. Arabidopsis; Rice; Algae),2,1 to 50,Yes,all biological samples for a given sample matrix,Yes,From the sample extract during the extraction process,Unclear,nr,FALSE,FALSE,FALSE,FALSE,FALSE,FALSE,FALSE,TRUE,FALSE,Unclear,Multiple times,Unclear,FALSE,FALSE,FALSE,FALSE,TRUE,Unclear,No,Not applicable: Pooled QC samples were not used for this purpose,Yes,all biological samples (for a given sample type) and pooled QC samples,Visual inspection,No,FALSE,FALSE,FALSE,TRUE,FALSE,FALSE,FALSE,FALSE,FALSE,No,FALSE,FALSE,TRUE,TRUE,other
6/3/2022 0:13,26,63,Plant (i.e. Arabidopsis; Rice; Algae),1,1 to 50,Yes,all biological samples for a given sample matrix,No,nr,Yes,From the reconstituted extracted samples,FALSE,FALSE,FALSE,FALSE,FALSE,FALSE,FALSE,FALSE,TRUE,Unclear,Unclear,nr,FALSE,FALSE,FALSE,TRUE,FALSE,nr,nr,nr,nr,nr,nr,nr,FALSE,FALSE,FALSE,FALSE,TRUE,FALSE,FALSE,FALSE,FALSE,No,FALSE,TRUE,FALSE,FALSE,nr
6/30/2022 11:06,18,63,Plant (i.e. Arabidopsis; Rice; Algae),2,1 to 50,Yes,all biological samples for a given sample matrix,Yes,From the sample extract during the extraction process,Yes,other,FALSE,FALSE,FALSE,FALSE,FALSE,FALSE,FALSE,FALSE,TRUE,Unclear,Unclear,nr,FALSE,FALSE,FALSE,TRUE,FALSE,nr,nr,nr,nr,nr,nr,No,FALSE,FALSE,FALSE,FALSE,FALSE,FALSE,TRUE,FALSE,FALSE,No,FALSE,FALSE,TRUE,FALSE,nr
6/1/2022 9:21,7,64,Mammalian (i.e. biofluids or tissues derived from rat; mouse; human; cat; etc),1,1 to 50,Yes,all biological samples for a given sample matrix,No,nr,Yes,Unclear,TRUE,FALSE,FALSE,FALSE,FALSE,FALSE,FALSE,TRUE,FALSE,6 to 10,Multiple times,Unclear,FALSE,FALSE,FALSE,FALSE,TRUE,Every 6 to 10 samples,No,Not applicable: Pooled QC samples were not used for this purpose,Yes,all biological samples (for a given sample type) and pooled QC samples,Visual inspection,Yes,FALSE,FALSE,FALSE,FALSE,FALSE,FALSE,FALSE,TRUE,FALSE,No,FALSE,FALSE,FALSE,TRUE,nr
6/4/2022 7:06,14,64,Mammalian (i.e. biofluids or tissues derived from rat; mouse; human; cat; etc),1,1 to 50,Yes,all biological samples for a given sample matrix,No,nr,Yes,Unclear,FALSE,FALSE,FALSE,FALSE,FALSE,FALSE,FALSE,TRUE,FALSE,Unclear,Multiple times,Unclear,TRUE,TRUE,TRUE,FALSE,FALSE,Every 6 to 10 samples,No,Unclear,Yes,all biological samples (for a given sample type) and pooled QC samples,Visual inspection,nr,FALSE,FALSE,FALSE,TRUE,FALSE,FALSE,FALSE,FALSE,FALSE,No,FALSE,FALSE,TRUE,FALSE,nr
6/10/2022 13:22,19,64,Mammalian (i.e. biofluids or tissues derived from rat; mouse; human; cat; etc),1,1 to 50,Yes,all biological samples for a given sample matrix,No,nr,Yes,Unclear,FALSE,FALSE,FALSE,FALSE,FALSE,FALSE,FALSE,TRUE,FALSE,Not applicable: pooled QC was not used for conditioning,Multiple times,Unclear,FALSE,FALSE,TRUE,FALSE,FALSE,Every 6 to 10 samples,No,other,Yes,all biological samples (for a given sample type) and pooled QC samples,Quantitative metric,Yes,FALSE,FALSE,FALSE,FALSE,FALSE,FALSE,FALSE,TRUE,FALSE,No,FALSE,FALSE,TRUE,FALSE,nr
6/16/2022 13:27,3,64,Mammalian (i.e. biofluids or tissues derived from rat; mouse; human; cat; etc),1,1 to 50,Yes,all biological samples for a given sample matrix,No,nr,Yes,Unclear,FALSE,FALSE,FALSE,FALSE,FALSE,FALSE,FALSE,TRUE,FALSE,Not applicable: pooled QC was not used for conditioning,Multiple times,Unclear,FALSE,FALSE,TRUE,FALSE,FALSE,Every 6 to 10 samples,No,Not applicable: Pooled QC samples were not used for this purpose,Yes,all biological samples (for a given sample type) and pooled QC samples,Visual inspection,nr,FALSE,FALSE,FALSE,FALSE,FALSE,FALSE,FALSE,TRUE,FALSE,No,FALSE,FALSE,TRUE,FALSE,nr
6/17/2022 3:09,18,64,Mammalian (i.e. biofluids or tissues derived from rat; mouse; human; cat; etc),1,1 to 50,Yes,all biological samples for a given sample matrix,No,nr,Yes,Unclear,TRUE,FALSE,FALSE,FALSE,FALSE,FALSE,FALSE,FALSE,FALSE,Not applicable: pooled QC was not used for conditioning,Multiple times,Unclear,FALSE,FALSE,TRUE,FALSE,FALSE,Every 6 to 10 samples,No,Not applicable: Pooled QC samples were not used for this purpose,Yes,all biological samples (for a given sample type) and pooled QC samples,Visual inspection,nr,FALSE,FALSE,FALSE,FALSE,FALSE,FALSE,FALSE,TRUE,FALSE,No,FALSE,FALSE,TRUE,FALSE,nr
6/8/2022 9:15,29,65,Mammalian (i.e. biofluids or tissues derived from rat; mouse; human; cat; etc),1,1 to 50,Yes,all biological samples for a given sample matrix,Yes,From the reconstituted - extracted samples,No,nr,FALSE,TRUE,FALSE,FALSE,FALSE,FALSE,FALSE,TRUE,FALSE,1 to 5,Multiple times,More than one vial,TRUE,FALSE,TRUE,FALSE,FALSE,Every 2 to 5 samples,No,Not applicable: Pooled QC samples were not used for this purpose,Yes,all biological samples (for a given sample type) and pooled QC samples,Visual inspection,Yes,FALSE,FALSE,FALSE,FALSE,FALSE,FALSE,FALSE,TRUE,FALSE,No,FALSE,FALSE,TRUE,FALSE,nr
6/9/2022 12:35,21,65,Mammalian (i.e. biofluids or tissues derived from rat; mouse; human; cat; etc),1,1 to 50,Yes,all biological samples for a given sample matrix,Yes,From the reconstituted - extracted samples,No,nr,FALSE,TRUE,FALSE,FALSE,FALSE,FALSE,TRUE,FALSE,FALSE,1 to 5,Multiple times,One vial,FALSE,FALSE,TRUE,FALSE,FALSE,Every 2 to 5 samples,No,Not applicable: Pooled QC samples were not used for this purpose,Yes,all biological samples (for a given sample type) and pooled QC samples,Visual inspection,nr,FALSE,FALSE,FALSE,FALSE,FALSE,FALSE,FALSE,TRUE,FALSE,No,FALSE,FALSE,TRUE,FALSE,other
6/16/2022 13:45,3,65,Mammalian (i.e. biofluids or tissues derived from rat; mouse; human; cat; etc),1,1 to 50,Yes,all biological samples for a given sample matrix,No,nr,Yes,From the sample extract during the extraction process,FALSE,TRUE,FALSE,FALSE,FALSE,FALSE,FALSE,TRUE,FALSE,1 to 5,Multiple times,Unclear,TRUE,FALSE,TRUE,FALSE,FALSE,Every 2 to 5 samples,No,Not applicable: Pooled QC samples were not used for this purpose,Yes,all biological samples (for a given sample type) and pooled QC samples,Visual inspection,nr,FALSE,FALSE,FALSE,FALSE,FALSE,FALSE,FALSE,TRUE,FALSE,No,FALSE,FALSE,TRUE,FALSE,nr
7/8/2022 1:59,27,65,Mammalian (i.e. biofluids or tissues derived from rat; mouse; human; cat; etc),1,1 to 50,Yes,all biological samples for a given sample matrix,No,nr,Yes,Unclear,FALSE,TRUE,FALSE,FALSE,FALSE,FALSE,FALSE,TRUE,FALSE,1 to 5,Multiple times,Unclear,TRUE,TRUE,TRUE,FALSE,FALSE,Every 2 to 5 samples,No,Not applicable: Pooled QC samples were not used for this purpose,Yes,all biological samples (for a given sample type) and pooled QC samples,Visual inspection,Yes,FALSE,FALSE,FALSE,FALSE,FALSE,FALSE,FALSE,TRUE,FALSE,No,FALSE,FALSE,TRUE,FALSE,nr
8/3/2022 9:14,24,65,Mammalian (i.e. biofluids or tissues derived from rat; mouse; human; cat; etc),1,1 to 50,Yes,all biological samples for a given sample matrix,No,nr,Yes,From the sample extract during the extraction process,FALSE,TRUE,FALSE,FALSE,FALSE,FALSE,FALSE,TRUE,FALSE,1 to 5,Multiple times,Unclear,TRUE,TRUE,TRUE,FALSE,FALSE,Every 2 to 5 samples,No,Not applicable: Pooled QC samples were not used for this purpose,Yes,all biological samples (for a given sample type) and pooled QC samples,Visual inspection,Yes,FALSE,FALSE,FALSE,FALSE,FALSE,FALSE,FALSE,TRUE,FALSE,No,FALSE,FALSE,TRUE,FALSE,nr
5/13/2022 13:51,5,66,Plant (i.e. Arabidopsis; Rice; Algae),1,1 to 50,Yes,all biological samples for a given sample matrix,Yes,From the reconstituted - extracted samples,No,nr,FALSE,FALSE,FALSE,FALSE,FALSE,FALSE,FALSE,TRUE,FALSE,Not applicable: pooled QC was not used for conditioning,Multiple times,Unclear,FALSE,FALSE,TRUE,FALSE,FALSE,less frequently than every 10 samples,No,Not applicable: Pooled QC samples were not used for this purpose,Unclear,nr,nr,nr,FALSE,FALSE,FALSE,FALSE,TRUE,FALSE,FALSE,TRUE,FALSE,No,FALSE,FALSE,TRUE,FALSE,other
5/20/2022 9:58,11,66,Plant (i.e. Arabidopsis; Rice; Algae),1,1 to 50,Yes,all biological samples for a given sample matrix,Yes,From the reconstituted - extracted samples,No,nr,FALSE,FALSE,FALSE,FALSE,FALSE,FALSE,FALSE,TRUE,FALSE,Not applicable: pooled QC was not used for conditioning,Multiple times,Unclear,FALSE,FALSE,TRUE,FALSE,TRUE,less frequently than every 10 samples,No,Not applicable: Pooled QC samples were not used for this purpose,No,nr,nr,nr,FALSE,FALSE,FALSE,FALSE,FALSE,FALSE,FALSE,TRUE,FALSE,No,FALSE,FALSE,FALSE,TRUE,nr
6/1/2022 0:39,27,66,Plant (i.e. Arabidopsis; Rice; Algae),1,51 to 200,Yes,all biological samples for a given sample matrix,Yes,From the sample extract during the extraction process,No,nr,FALSE,FALSE,FALSE,FALSE,FALSE,FALSE,FALSE,TRUE,FALSE,Not applicable: pooled QC was not used for conditioning,Multiple times,One vial,TRUE,TRUE,TRUE,FALSE,FALSE,Every 6 to 10 samples,No,Not applicable: Pooled QC samples were not used for this purpose,No,nr,nr,nr,FALSE,FALSE,FALSE,FALSE,FALSE,FALSE,FALSE,TRUE,FALSE,No,FALSE,FALSE,TRUE,FALSE,nr
6/2/2022 5:40,4,66,Plant (i.e. Arabidopsis; Rice; Algae),1,1 to 50,Yes,all biological samples for a given sample matrix,Yes,From the sample extract during the extraction process,No,nr,FALSE,FALSE,FALSE,FALSE,FALSE,FALSE,FALSE,FALSE,TRUE,Not applicable: pooled QC was not used for conditioning,Multiple times,Unclear,FALSE,FALSE,FALSE,FALSE,TRUE,less frequently than every 10 samples,No,Unclear,No,nr,nr,nr,FALSE,FALSE,FALSE,FALSE,FALSE,FALSE,FALSE,TRUE,FALSE,No,FALSE,FALSE,TRUE,FALSE,nr
7/22/2022 20:06,19,66,Plant (i.e. Arabidopsis; Rice; Algae),1,1 to 50,Yes,all biological samples for a given sample matrix,Yes,From the reconstituted - extracted samples,No,nr,FALSE,FALSE,FALSE,FALSE,FALSE,FALSE,FALSE,FALSE,TRUE,10 or more,Multiple times,Unclear,FALSE,TRUE,TRUE,FALSE,FALSE,less frequently than every 10 samples,No,Not applicable: Pooled QC samples were not used for this purpose,No,nr,nr,Yes,FALSE,FALSE,FALSE,FALSE,FALSE,FALSE,FALSE,TRUE,FALSE,No,FALSE,FALSE,TRUE,FALSE,nr
5/19/2022 17:57,26,67,Plant (i.e. Arabidopsis; Rice; Algae),1,1 to 50,Yes,all biological samples for a given sample matrix,No,nr,Yes,From the sample extract during the extraction process,FALSE,TRUE,FALSE,FALSE,FALSE,FALSE,FALSE,FALSE,FALSE,6 to 10,Unclear,nr,FALSE,FALSE,FALSE,TRUE,FALSE,nr,nr,nr,nr,nr,nr,nr,FALSE,FALSE,FALSE,TRUE,FALSE,FALSE,FALSE,FALSE,FALSE,No,FALSE,FALSE,TRUE,FALSE,nr
5/29/2022 7:35,2,67,Plant (i.e. Arabidopsis; Rice; Algae),1,1 to 50,Yes,all biological samples for a given sample matrix,Yes,From the sample extract during the extraction process,No,nr,FALSE,TRUE,FALSE,FALSE,FALSE,FALSE,FALSE,TRUE,FALSE,6 to 10,Multiple times,One vial,TRUE,TRUE,TRUE,FALSE,FALSE,Every 2 to 5 samples,No,Not applicable: Pooled QC samples were not used for this purpose,Yes,all biological samples (for a given sample type) and pooled QC samples,Visual inspection,Yes,TRUE,FALSE,FALSE,FALSE,FALSE,FALSE,FALSE,FALSE,FALSE,Yes,FALSE,FALSE,TRUE,FALSE,nr
6/2/2022 5:10,22,67,Plant (i.e. Arabidopsis; Rice; Algae),1,1 to 50,Yes,all biological samples for a given sample matrix,Yes,From the reconstituted - extracted samples,No,nr,FALSE,TRUE,FALSE,FALSE,FALSE,FALSE,FALSE,TRUE,FALSE,6 to 10,Multiple times,Unclear,TRUE,TRUE,TRUE,FALSE,FALSE,Every 2 to 5 samples,No,Not applicable: Pooled QC samples were not used for this purpose,Yes,all biological samples (for a given sample type) and pooled QC samples,Visual inspection,nr,TRUE,FALSE,FALSE,FALSE,FALSE,FALSE,FALSE,FALSE,FALSE,Yes,FALSE,FALSE,FALSE,TRUE,other
6/6/2022 5:29,20,67,Plant (i.e. Arabidopsis; Rice; Algae),1,1 to 50,Yes,all biological samples for a given sample matrix,Yes,From the reconstituted - extracted samples,No,nr,FALSE,TRUE,FALSE,FALSE,FALSE,FALSE,FALSE,TRUE,FALSE,6 to 10,Unclear,nr,FALSE,FALSE,FALSE,TRUE,FALSE,nr,nr,nr,nr,nr,nr,nr,TRUE,FALSE,FALSE,FALSE,FALSE,FALSE,FALSE,FALSE,FALSE,Yes,FALSE,FALSE,TRUE,FALSE,nr
6/23/2022 9:50,11,67,Plant (i.e. Arabidopsis; Rice; Algae),1,1 to 50,Yes,all biological samples for a given sample matrix,Yes,From the reconstituted - extracted samples,No,nr,FALSE,TRUE,FALSE,FALSE,FALSE,FALSE,FALSE,TRUE,FALSE,10 or more,Multiple times,Unclear,TRUE,TRUE,TRUE,FALSE,FALSE,Every 2 to 5 samples,No,Unclear,Yes,all biological samples (for a given sample type) and pooled QC samples,Visual inspection,nr,TRUE,FALSE,FALSE,FALSE,FALSE,FALSE,FALSE,FALSE,FALSE,Yes,FALSE,FALSE,FALSE,TRUE,nr
6/29/2022 14:58,16,67,Plant (i.e. Arabidopsis; Rice; Algae),1,1 to 50,Yes,all biological samples for a given sample matrix,Yes,From the reconstituted - extracted samples,No,nr,TRUE,TRUE,FALSE,FALSE,FALSE,FALSE,FALSE,TRUE,FALSE,10 or more,Multiple times,Unclear,TRUE,FALSE,TRUE,FALSE,TRUE,Every 2 to 5 samples,No,Not applicable: Pooled QC samples were not used for this purpose,Yes,all biological samples (for a given sample type) and pooled QC samples,Visual inspection,Yes,TRUE,FALSE,FALSE,FALSE,FALSE,FALSE,FALSE,FALSE,TRUE,No,TRUE,FALSE,TRUE,FALSE,nr
7/8/2022 9:51,4,67,Plant (i.e. Arabidopsis; Rice; Algae),1,1 to 50,Yes,all biological samples for a given sample matrix,Yes,From the sample extract during the extraction process,No,nr,FALSE,TRUE,FALSE,FALSE,FALSE,FALSE,FALSE,TRUE,FALSE,1 to 5,Multiple times,Unclear,TRUE,TRUE,TRUE,FALSE,FALSE,Every 2 to 5 samples,Unclear,Not applicable: Pooled QC samples were not used for this purpose,Yes,all biological samples (for a given sample type) and pooled QC samples,Visual inspection,nr,FALSE,FALSE,FALSE,TRUE,FALSE,FALSE,FALSE,FALSE,FALSE,Yes,FALSE,FALSE,TRUE,FALSE,nr
7/16/2022 8:59,9,67,Plant (i.e. Arabidopsis; Rice; Algae),1,1 to 50,Yes,all biological samples for a given sample matrix,No,nr,No,nr,FALSE,TRUE,FALSE,FALSE,FALSE,FALSE,FALSE,TRUE,FALSE,10 or more,Multiple times,Unclear,TRUE,FALSE,TRUE,FALSE,FALSE,Every 6 to 10 samples,No,Not applicable: Pooled QC samples were not used for this purpose,Yes,all biological samples (for a given sample type) and pooled QC samples,Visual inspection,Yes,FALSE,FALSE,FALSE,TRUE,FALSE,FALSE,FALSE,FALSE,FALSE,Yes,FALSE,FALSE,FALSE,TRUE,nr
5/9/2022 15:26,10,68,Plant (i.e. Arabidopsis; Rice; Algae),1,1 to 50,No,nr,nr,nr,nr,nr,FALSE,FALSE,FALSE,FALSE,FALSE,TRUE,FALSE,FALSE,FALSE,nr,nr,nr,FALSE,FALSE,FALSE,TRUE,FALSE,nr,nr,nr,nr,nr,nr,nr,TRUE,FALSE,FALSE,FALSE,FALSE,FALSE,FALSE,FALSE,FALSE,No,FALSE,FALSE,FALSE,TRUE,nr
5/20/2022 13:14,29,68,Plant (i.e. Arabidopsis; Rice; Algae),1,1 to 50,No,nr,nr,nr,nr,nr,FALSE,FALSE,FALSE,FALSE,FALSE,TRUE,FALSE,FALSE,FALSE,nr,nr,nr,FALSE,FALSE,FALSE,TRUE,FALSE,nr,nr,nr,nr,nr,nr,Yes,FALSE,FALSE,FALSE,FALSE,TRUE,FALSE,FALSE,FALSE,FALSE,No,FALSE,FALSE,TRUE,FALSE,other
5/21/2022 19:42,8,68,Plant (i.e. Arabidopsis; Rice; Algae),1,1 to 50,No,nr,nr,nr,nr,nr,FALSE,FALSE,FALSE,FALSE,FALSE,TRUE,FALSE,FALSE,FALSE,nr,nr,nr,FALSE,FALSE,FALSE,TRUE,FALSE,nr,nr,nr,nr,nr,nr,nr,FALSE,FALSE,FALSE,TRUE,FALSE,FALSE,FALSE,FALSE,FALSE,No,FALSE,FALSE,TRUE,FALSE,nr
6/9/2022 23:58,26,68,Plant (i.e. Arabidopsis; Rice; Algae),1,1 to 50,No,nr,nr,nr,nr,nr,FALSE,FALSE,FALSE,FALSE,FALSE,TRUE,FALSE,FALSE,FALSE,nr,nr,nr,FALSE,FALSE,FALSE,TRUE,FALSE,nr,nr,nr,nr,nr,nr,nr,TRUE,FALSE,FALSE,FALSE,FALSE,TRUE,FALSE,FALSE,FALSE,No,FALSE,FALSE,TRUE,FALSE,nr
6/10/2022 9:38,15,68,Plant (i.e. Arabidopsis; Rice; Algae),1,1 to 50,No,nr,nr,nr,nr,nr,FALSE,FALSE,FALSE,FALSE,FALSE,TRUE,FALSE,FALSE,FALSE,nr,nr,nr,FALSE,FALSE,FALSE,TRUE,FALSE,nr,nr,nr,nr,nr,nr,nr,FALSE,FALSE,FALSE,FALSE,FALSE,TRUE,FALSE,FALSE,FALSE,No,FALSE,FALSE,FALSE,TRUE,nr
5/18/2022 21:38,6,71,Mammalian (i.e. biofluids or tissues derived from rat; mouse; human; cat; etc),2,1 to 50,No,nr,nr,nr,nr,nr,FALSE,FALSE,FALSE,FALSE,FALSE,TRUE,FALSE,FALSE,FALSE,nr,nr,nr,FALSE,FALSE,FALSE,TRUE,FALSE,nr,nr,nr,nr,nr,nr,Yes,TRUE,FALSE,FALSE,FALSE,FALSE,FALSE,FALSE,TRUE,FALSE,No,FALSE,FALSE,TRUE,FALSE,nr
6/6/2022 5:34,20,71,Mammalian (i.e. biofluids or tissues derived from rat; mouse; human; cat; etc),1,1 to 50,Yes,Unclear,Yes,Unclear,No,nr,FALSE,FALSE,FALSE,TRUE,FALSE,FALSE,FALSE,FALSE,FALSE,Not applicable: pooled QC was not used for conditioning,Unclear,nr,FALSE,FALSE,FALSE,TRUE,FALSE,nr,nr,nr,nr,nr,nr,nr,TRUE,FALSE,FALSE,FALSE,FALSE,FALSE,FALSE,TRUE,FALSE,No,FALSE,FALSE,TRUE,FALSE,other
6/9/2022 12:48,21,71,Mammalian (i.e. biofluids or tissues derived from rat; mouse; human; cat; etc),1,1 to 50,No,nr,nr,nr,nr,nr,FALSE,FALSE,FALSE,FALSE,FALSE,TRUE,FALSE,FALSE,FALSE,nr,nr,nr,FALSE,FALSE,FALSE,TRUE,FALSE,nr,nr,nr,nr,nr,nr,nr,FALSE,FALSE,FALSE,TRUE,FALSE,FALSE,FALSE,FALSE,FALSE,No,FALSE,FALSE,TRUE,FALSE,nr
6/30/2022 6:35,25,71,Mammalian (i.e. biofluids or tissues derived from rat; mouse; human; cat; etc),2,1 to 50,Yes,"all samples, including multiple matrices",No,nr,Yes,Unclear,FALSE,FALSE,FALSE,TRUE,FALSE,FALSE,FALSE,FALSE,FALSE,Not applicable: pooled QC was not used for conditioning,Unclear,nr,FALSE,FALSE,FALSE,TRUE,FALSE,nr,nr,nr,nr,nr,nr,Yes,TRUE,FALSE,FALSE,FALSE,FALSE,FALSE,FALSE,TRUE,FALSE,No,FALSE,FALSE,FALSE,TRUE,other
7/7/2022 14:51,24,71,Mammalian (i.e. biofluids or tissues derived from rat; mouse; human; cat; etc),1,1 to 50,No,nr,nr,nr,nr,nr,FALSE,FALSE,FALSE,FALSE,FALSE,TRUE,FALSE,FALSE,FALSE,nr,nr,nr,FALSE,FALSE,FALSE,TRUE,FALSE,nr,nr,nr,nr,nr,nr,Yes,TRUE,FALSE,FALSE,FALSE,FALSE,FALSE,FALSE,TRUE,FALSE,No,FALSE,FALSE,TRUE,FALSE,nr
5/18/2022 21:31,6,73,Mammalian (i.e. biofluids or tissues derived from rat; mouse; human; cat; etc),2,51 to 200,Yes,a subset of all biological samples for a given sample matrix,Unclear,Unclear,Yes,From the sample extract during the extraction process,FALSE,FALSE,FALSE,FALSE,FALSE,FALSE,FALSE,FALSE,TRUE,Not applicable: pooled QC was not used for conditioning,Unclear,nr,FALSE,FALSE,FALSE,TRUE,FALSE,nr,nr,nr,nr,nr,nr,Yes,FALSE,FALSE,FALSE,TRUE,FALSE,FALSE,FALSE,FALSE,FALSE,No,FALSE,FALSE,TRUE,FALSE,other
6/1/2022 17:48,22,73,Mammalian (i.e. biofluids or tissues derived from rat; mouse; human; cat; etc),1,1 to 50,Yes,all biological samples for a given sample matrix,No,nr,Yes,From the reconstituted extracted samples,FALSE,FALSE,FALSE,FALSE,FALSE,FALSE,FALSE,TRUE,FALSE,Unclear,Multiple times,Unclear,FALSE,FALSE,FALSE,FALSE,TRUE,Unclear,No,Not applicable: Pooled QC samples were not used for this purpose,No,nr,nr,nr,FALSE,FALSE,FALSE,TRUE,FALSE,FALSE,FALSE,FALSE,FALSE,No,FALSE,FALSE,FALSE,TRUE,other
6/9/2022 16:33,13,73,Mammalian (i.e. biofluids or tissues derived from rat; mouse; human; cat; etc),1,1 to 50,Yes,all biological samples for a given sample matrix,No,nr,Yes,Directly from the biofluid pre-extraction,FALSE,FALSE,FALSE,FALSE,FALSE,FALSE,FALSE,TRUE,FALSE,Not applicable: pooled QC was not used for conditioning,Multiple times,Unclear,FALSE,FALSE,FALSE,FALSE,TRUE,Unclear,No,Not applicable: Pooled QC samples were not used for this purpose,No,nr,nr,nr,FALSE,FALSE,FALSE,TRUE,FALSE,FALSE,FALSE,FALSE,FALSE,No,FALSE,FALSE,FALSE,TRUE,nr
6/27/2022 22:07,17,73,Mammalian (i.e. biofluids or tissues derived from rat; mouse; human; cat; etc),1,1 to 50,Yes,all biological samples for a given sample matrix,No,nr,Yes,From the reconstituted extracted samples,FALSE,FALSE,FALSE,FALSE,FALSE,FALSE,FALSE,TRUE,FALSE,Not applicable: pooled QC was not used for conditioning,Multiple times,Unclear,FALSE,FALSE,FALSE,FALSE,TRUE,Unclear,No,Not applicable: Pooled QC samples were not used for this purpose,No,nr,nr,Yes,FALSE,FALSE,FALSE,TRUE,FALSE,FALSE,FALSE,FALSE,FALSE,No,FALSE,FALSE,FALSE,TRUE,other
7/13/2022 7:28,15,73,Mammalian (i.e. biofluids or tissues derived from rat; mouse; human; cat; etc),1,1 to 50,Yes,all biological samples for a given sample matrix,No,nr,Yes,From the reconstituted extracted samples,FALSE,FALSE,FALSE,FALSE,FALSE,FALSE,FALSE,TRUE,FALSE,1 to 5,Unclear,nr,FALSE,FALSE,FALSE,TRUE,FALSE,nr,nr,nr,nr,nr,nr,nr,FALSE,FALSE,FALSE,FALSE,FALSE,FALSE,TRUE,FALSE,FALSE,No,FALSE,FALSE,FALSE,TRUE,nr
7/16/2022 10:31,9,73,Mammalian (i.e. biofluids or tissues derived from rat; mouse; human; cat; etc),1,1 to 50,Yes,all biological samples for a given sample matrix,No,nr,Yes,Unclear,FALSE,FALSE,FALSE,FALSE,FALSE,FALSE,FALSE,FALSE,TRUE,Unclear,Multiple times,Unclear,FALSE,FALSE,FALSE,FALSE,TRUE,Unclear,No,Not applicable: Pooled QC samples were not used for this purpose,No,nr,nr,Yes,FALSE,FALSE,FALSE,TRUE,FALSE,FALSE,FALSE,FALSE,FALSE,No,FALSE,FALSE,FALSE,TRUE,nr
5/18/2022 21:49,6,80,Mammalian (i.e. biofluids or tissues derived from rat; mouse; human; cat; etc),1,51 to 200,Yes,a subset of all biological samples for a given sample matrix,Yes,From the sample extract during the extraction process,No,nr,FALSE,TRUE,FALSE,FALSE,FALSE,FALSE,FALSE,TRUE,FALSE,6 to 10,Multiple times,Unclear,TRUE,TRUE,TRUE,FALSE,FALSE,Every 6 to 10 samples,No,Not applicable: Pooled QC samples were not used for this purpose,No,nr,nr,Yes,FALSE,FALSE,FALSE,FALSE,FALSE,FALSE,FALSE,TRUE,FALSE,No,FALSE,FALSE,TRUE,FALSE,nr
5/31/2022 19:27,23,80,Mammalian (i.e. biofluids or tissues derived from rat; mouse; human; cat; etc),4,1 to 50,Yes,Unclear,No,nr,Yes,From the reconstituted extracted samples,FALSE,TRUE,FALSE,FALSE,FALSE,FALSE,FALSE,TRUE,FALSE,6 to 10,Multiple times,Unclear,FALSE,FALSE,TRUE,FALSE,FALSE,Every 6 to 10 samples,No,Unclear,No,nr,nr,Yes,FALSE,FALSE,FALSE,FALSE,FALSE,FALSE,TRUE,FALSE,FALSE,No,FALSE,FALSE,TRUE,FALSE,nr
6/10/2022 9:47,15,80,Mammalian (i.e. biofluids or tissues derived from rat; mouse; human; cat; etc),1,51 to 200,Yes,all biological samples for a given sample matrix,Yes,From the reconstituted - extracted samples,No,nr,FALSE,TRUE,FALSE,FALSE,FALSE,FALSE,FALSE,TRUE,FALSE,10 or more,Multiple times,Unclear,TRUE,TRUE,TRUE,FALSE,FALSE,Every 6 to 10 samples,No,Not applicable: Pooled QC samples were not used for this purpose,Unclear,nr,nr,nr,FALSE,FALSE,FALSE,FALSE,FALSE,FALSE,FALSE,TRUE,FALSE,No,FALSE,FALSE,FALSE,TRUE,nr
6/27/2022 23:10,17,80,Mammalian (i.e. biofluids or tissues derived from rat; mouse; human; cat; etc),1,51 to 200,Yes,all biological samples for a given sample matrix,Yes,From the sample extract during the extraction process,No,nr,FALSE,TRUE,FALSE,FALSE,FALSE,FALSE,FALSE,TRUE,FALSE,10 or more,Multiple times,Unclear,TRUE,TRUE,TRUE,FALSE,FALSE,Every 6 to 10 samples,No,Not applicable: Pooled QC samples were not used for this purpose,No,nr,nr,Yes,FALSE,FALSE,FALSE,FALSE,FALSE,FALSE,FALSE,TRUE,FALSE,Yes,FALSE,FALSE,FALSE,TRUE,nr
7/12/2022 13:32,13,80,Mammalian (i.e. biofluids or tissues derived from rat; mouse; human; cat; etc),1,51 to 200,Yes,all biological samples for a given sample matrix,Yes,From the reconstituted - extracted samples,No,nr,FALSE,TRUE,FALSE,FALSE,FALSE,FALSE,FALSE,TRUE,FALSE,10 or more,Multiple times,More than one vial,TRUE,TRUE,TRUE,FALSE,FALSE,Every 6 to 10 samples,No,Not applicable: Pooled QC samples were not used for this purpose,No,nr,nr,nr,FALSE,FALSE,FALSE,FALSE,FALSE,FALSE,FALSE,TRUE,FALSE,No,FALSE,FALSE,TRUE,FALSE,nr
5/29/2022 8:06,2,82,Plant (i.e. Arabidopsis; Rice; Algae),1,51 to 200,other,all biological samples for a given sample matrix,Yes,Unclear,No,nr,FALSE,FALSE,FALSE,FALSE,TRUE,FALSE,FALSE,FALSE,FALSE,Unclear,Unclear,nr,FALSE,FALSE,FALSE,TRUE,FALSE,nr,nr,nr,nr,nr,nr,Unclear,FALSE,FALSE,FALSE,TRUE,FALSE,FALSE,FALSE,FALSE,FALSE,No,FALSE,TRUE,FALSE,FALSE,nr
5/31/2022 19:34,23,82,Plant (i.e. Arabidopsis; Rice; Algae),More than 4,1 to 50,Yes,"all samples, including multiple matrices",No,nr,Yes,Unclear,FALSE,FALSE,FALSE,FALSE,FALSE,FALSE,FALSE,TRUE,FALSE,Unclear,Unclear,nr,FALSE,FALSE,FALSE,TRUE,FALSE,nr,nr,nr,nr,nr,nr,Unclear,FALSE,FALSE,FALSE,TRUE,FALSE,FALSE,FALSE,FALSE,FALSE,No,FALSE,FALSE,TRUE,FALSE,nr
6/1/2022 0:42,27,82,Plant (i.e. Arabidopsis; Rice; Algae),1,51 to 200,Yes,all biological samples for a given sample matrix,Yes,Unclear,No,nr,FALSE,FALSE,FALSE,FALSE,FALSE,FALSE,FALSE,TRUE,FALSE,Not applicable: pooled QC was not used for conditioning,Multiple times,One vial,FALSE,FALSE,FALSE,FALSE,TRUE,Unclear,No,Not applicable: Pooled QC samples were not used for this purpose,No,nr,nr,nr,FALSE,FALSE,FALSE,TRUE,FALSE,FALSE,FALSE,FALSE,FALSE,No,FALSE,FALSE,TRUE,FALSE,nr
6/1/2022 4:24,18,82,Plant (i.e. Arabidopsis; Rice; Algae),1,51 to 200,Yes,all biological samples for a given sample matrix,Yes,Unclear,No,nr,FALSE,FALSE,FALSE,FALSE,FALSE,FALSE,FALSE,TRUE,FALSE,Not applicable: pooled QC was not used for conditioning,Unclear,nr,FALSE,FALSE,FALSE,TRUE,FALSE,nr,nr,nr,nr,nr,nr,nr,FALSE,FALSE,FALSE,TRUE,FALSE,FALSE,FALSE,FALSE,FALSE,No,FALSE,FALSE,TRUE,FALSE,nr
6/11/2022 0:56,25,82,Plant (i.e. Arabidopsis; Rice; Algae),1,51 to 200,Yes,all biological samples for a given sample matrix,Yes,Unclear,No,nr,FALSE,FALSE,FALSE,FALSE,FALSE,FALSE,FALSE,TRUE,FALSE,Not applicable: pooled QC was not used for conditioning,Multiple times,Unclear,FALSE,FALSE,FALSE,FALSE,TRUE,Unclear,No,Not applicable: Pooled QC samples were not used for this purpose,No,nr,nr,nr,FALSE,FALSE,FALSE,TRUE,FALSE,FALSE,FALSE,FALSE,FALSE,No,FALSE,FALSE,FALSE,TRUE,other
7/16/2022 9:32,9,82,Plant (i.e. Arabidopsis; Rice; Algae),1,1 to 50,Yes,all biological samples for a given sample matrix,No,nr,No,nr,FALSE,FALSE,FALSE,FALSE,FALSE,FALSE,FALSE,FALSE,TRUE,Unclear,Unclear,nr,FALSE,FALSE,FALSE,TRUE,FALSE,nr,nr,nr,nr,nr,nr,Yes,FALSE,FALSE,FALSE,TRUE,FALSE,FALSE,FALSE,FALSE,FALSE,No,FALSE,FALSE,FALSE,TRUE,nr
5/21/2022 13:07,8,84,"Non-mammalian animal (i.e. birds, invertebrates; insects; reptiles; fish...)",1,1 to 50,Yes,all biological samples for a given sample matrix,No,nr,Yes,Unclear,FALSE,FALSE,FALSE,FALSE,FALSE,FALSE,FALSE,TRUE,FALSE,Not applicable: pooled QC was not used for conditioning,Multiple times,More than one vial,FALSE,FALSE,FALSE,FALSE,TRUE,Unclear,No,Not applicable: Pooled QC samples were not used for this purpose,No,nr,nr,nr,FALSE,FALSE,FALSE,TRUE,FALSE,FALSE,FALSE,FALSE,FALSE,No,FALSE,FALSE,TRUE,FALSE,nr
6/9/2022 12:58,21,84,"Non-mammalian animal (i.e. birds, invertebrates; insects; reptiles; fish...)",1,1 to 50,Yes,all biological samples for a given sample matrix,No,nr,Yes,Unclear,FALSE,FALSE,FALSE,FALSE,FALSE,FALSE,FALSE,FALSE,TRUE,Unclear,Unclear,nr,FALSE,FALSE,FALSE,TRUE,FALSE,nr,nr,nr,nr,nr,nr,Yes,FALSE,FALSE,FALSE,TRUE,FALSE,FALSE,FALSE,FALSE,FALSE,No,FALSE,FALSE,TRUE,FALSE,other
6/29/2022 13:50,16,84,"Non-mammalian animal (i.e. birds, invertebrates; insects; reptiles; fish...)",1,201 to 1000,Yes,all biological samples for a given sample matrix,No,nr,Yes,Directly from the biofluid pre-extraction,FALSE,FALSE,FALSE,FALSE,FALSE,FALSE,FALSE,TRUE,FALSE,Unclear,Unclear,nr,FALSE,FALSE,FALSE,TRUE,FALSE,nr,nr,nr,nr,nr,nr,Yes,FALSE,FALSE,FALSE,TRUE,FALSE,FALSE,FALSE,FALSE,FALSE,No,FALSE,FALSE,TRUE,FALSE,nr
6/30/2022 10:24,18,84,"Non-mammalian animal (i.e. birds, invertebrates; insects; reptiles; fish...)",1,1 to 50,Yes,Unclear,No,nr,Yes,Unclear,FALSE,TRUE,FALSE,FALSE,FALSE,FALSE,FALSE,TRUE,FALSE,Unclear,Multiple times,Unclear,FALSE,FALSE,FALSE,FALSE,TRUE,Unclear,No,Not applicable: Pooled QC samples were not used for this purpose,Yes,Other,Unclear,nr,FALSE,FALSE,FALSE,TRUE,FALSE,FALSE,FALSE,FALSE,FALSE,No,FALSE,FALSE,TRUE,FALSE,other
7/13/2022 9:02,12,84,"Non-mammalian animal (i.e. birds, invertebrates; insects; reptiles; fish...)",1,1 to 50,Yes,all biological samples for a given sample matrix,No,nr,Yes,Unclear,FALSE,FALSE,FALSE,FALSE,FALSE,FALSE,FALSE,TRUE,TRUE,Unclear,Unclear,nr,FALSE,FALSE,FALSE,TRUE,FALSE,nr,nr,nr,nr,nr,nr,nr,FALSE,FALSE,FALSE,FALSE,FALSE,FALSE,TRUE,FALSE,FALSE,No,FALSE,FALSE,TRUE,FALSE,other
5/26/2022 10:27,10,87,Mammalian (i.e. biofluids or tissues derived from rat; mouse; human; cat; etc),1,1 to 50,No,nr,nr,nr,nr,nr,FALSE,FALSE,FALSE,FALSE,FALSE,TRUE,FALSE,FALSE,FALSE,nr,nr,nr,FALSE,FALSE,FALSE,TRUE,FALSE,nr,nr,nr,nr,nr,nr,nr,FALSE,FALSE,FALSE,FALSE,FALSE,FALSE,FALSE,TRUE,FALSE,No,FALSE,FALSE,TRUE,FALSE,other
5/26/2022 15:00,5,87,Mammalian (i.e. biofluids or tissues derived from rat; mouse; human; cat; etc),2,1 to 50,No,nr,nr,nr,nr,nr,FALSE,FALSE,FALSE,FALSE,FALSE,TRUE,FALSE,FALSE,FALSE,nr,nr,nr,FALSE,FALSE,FALSE,TRUE,FALSE,nr,nr,nr,nr,nr,nr,nr,FALSE,FALSE,TRUE,FALSE,FALSE,FALSE,FALSE,TRUE,FALSE,No,FALSE,FALSE,TRUE,FALSE,nr
6/1/2022 18:12,22,87,Mammalian (i.e. biofluids or tissues derived from rat; mouse; human; cat; etc),1,1 to 50,Yes,all biological samples for a given sample matrix,Yes,Unclear,No,nr,FALSE,FALSE,FALSE,FALSE,FALSE,FALSE,TRUE,FALSE,TRUE,Unclear,Unclear,nr,FALSE,FALSE,FALSE,TRUE,FALSE,nr,nr,nr,nr,nr,nr,Yes,FALSE,FALSE,FALSE,FALSE,FALSE,FALSE,FALSE,TRUE,FALSE,No,FALSE,FALSE,TRUE,FALSE,nr
6/2/2022 7:27,4,87,Mammalian (i.e. biofluids or tissues derived from rat; mouse; human; cat; etc),1,1 to 50,Yes,all biological samples for a given sample matrix,Yes,From the sample extract during the extraction process,No,nr,FALSE,FALSE,FALSE,FALSE,FALSE,FALSE,TRUE,FALSE,FALSE,Not applicable: pooled QC was not used for conditioning,Unclear,nr,FALSE,FALSE,FALSE,TRUE,FALSE,nr,nr,nr,nr,nr,nr,nr,FALSE,FALSE,FALSE,TRUE,FALSE,FALSE,FALSE,FALSE,FALSE,No,FALSE,FALSE,TRUE,FALSE,nr
6/6/2022 5:38,20,87,Mammalian (i.e. biofluids or tissues derived from rat; mouse; human; cat; etc),1,1 to 50,No,nr,nr,nr,nr,nr,FALSE,FALSE,FALSE,FALSE,FALSE,TRUE,FALSE,FALSE,FALSE,nr,nr,nr,FALSE,FALSE,FALSE,TRUE,FALSE,nr,nr,nr,nr,nr,nr,nr,FALSE,FALSE,FALSE,TRUE,FALSE,FALSE,FALSE,FALSE,FALSE,No,FALSE,FALSE,TRUE,FALSE,nr
6/23/2022 9:15,11,87,Mammalian (i.e. biofluids or tissues derived from rat; mouse; human; cat; etc),1,1 to 50,Yes,all biological samples for a given sample matrix,Yes,Unclear,No,nr,FALSE,FALSE,FALSE,FALSE,FALSE,FALSE,TRUE,FALSE,FALSE,Not applicable: pooled QC was not used for conditioning,Multiple times,Unclear,FALSE,FALSE,FALSE,FALSE,TRUE,Unclear,No,other,No,nr,nr,nr,FALSE,FALSE,FALSE,FALSE,FALSE,FALSE,TRUE,FALSE,FALSE,No,FALSE,FALSE,FALSE,TRUE,nr
7/16/2022 9:36,9,87,Mammalian (i.e. biofluids or tissues derived from rat; mouse; human; cat; etc),2,1 to 50,Yes,all biological samples for a given sample matrix,Yes,From the sample extract during the extraction process,Yes,From the sample extract during the extraction process,FALSE,FALSE,FALSE,FALSE,FALSE,FALSE,FALSE,FALSE,TRUE,Unclear,Unclear,nr,FALSE,FALSE,FALSE,TRUE,FALSE,nr,nr,nr,nr,nr,nr,Unclear,FALSE,FALSE,FALSE,TRUE,FALSE,FALSE,FALSE,FALSE,FALSE,No,FALSE,FALSE,TRUE,FALSE,nr
5/11/2022 21:50,6,88,Mammalian (i.e. biofluids or tissues derived from rat; mouse; human; cat; etc),1,1 to 50,Yes,all biological samples for a given sample matrix,Yes,From the sample extract during the extraction process,No,nr,FALSE,FALSE,FALSE,FALSE,FALSE,FALSE,FALSE,TRUE,FALSE,Not applicable: pooled QC was not used for conditioning,Multiple times,Unclear,TRUE,TRUE,TRUE,FALSE,FALSE,Every 2 to 5 samples,No,Not applicable: Pooled QC samples were not used for this purpose,Yes,all biological samples (for a given sample type) and pooled QC samples,Visual inspection,Yes,FALSE,FALSE,FALSE,FALSE,FALSE,FALSE,TRUE,FALSE,FALSE,No,FALSE,FALSE,TRUE,FALSE,other
6/1/2022 0:44,27,88,Mammalian (i.e. biofluids or tissues derived from rat; mouse; human; cat; etc),1,1 to 50,Yes,all biological samples for a given sample matrix,Yes,Unclear,No,nr,FALSE,FALSE,FALSE,FALSE,FALSE,FALSE,FALSE,TRUE,FALSE,Not applicable: pooled QC was not used for conditioning,Multiple times,One vial,TRUE,TRUE,TRUE,FALSE,FALSE,Every 2 to 5 samples,No,Not applicable: Pooled QC samples were not used for this purpose,No,nr,nr,nr,FALSE,FALSE,FALSE,TRUE,FALSE,FALSE,FALSE,FALSE,FALSE,No,FALSE,FALSE,TRUE,FALSE,nr
6/9/2022 16:49,13,88,Mammalian (i.e. biofluids or tissues derived from rat; mouse; human; cat; etc),1,1 to 50,Yes,all biological samples for a given sample matrix,Yes,From the reconstituted - extracted samples,No,nr,FALSE,FALSE,FALSE,FALSE,FALSE,FALSE,FALSE,TRUE,FALSE,1 to 5,Multiple times,More than one vial,TRUE,TRUE,TRUE,FALSE,FALSE,Every 2 to 5 samples,No,Not applicable: Pooled QC samples were not used for this purpose,Yes,all biological samples (for a given sample type) and pooled QC samples,Visual inspection,nr,FALSE,FALSE,FALSE,TRUE,FALSE,FALSE,FALSE,FALSE,FALSE,No,FALSE,FALSE,TRUE,FALSE,nr
6/9/2022 23:42,26,88,Mammalian (i.e. biofluids or tissues derived from rat; mouse; human; cat; etc),1,1 to 50,Yes,all biological samples for a given sample matrix,Yes,From the sample extract during the extraction process,No,nr,TRUE,FALSE,TRUE,FALSE,FALSE,FALSE,FALSE,TRUE,FALSE,1 to 5,One time,nr,FALSE,FALSE,FALSE,TRUE,FALSE,nr,nr,nr,nr,nr,nr,nr,FALSE,FALSE,FALSE,TRUE,FALSE,FALSE,FALSE,FALSE,FALSE,No,FALSE,FALSE,TRUE,FALSE,nr
7/7/2022 13:34,24,88,Mammalian (i.e. biofluids or tissues derived from rat; mouse; human; cat; etc),1,1 to 50,Yes,all biological samples for a given sample matrix,Yes,From the sample extract during the extraction process,No,nr,FALSE,FALSE,FALSE,FALSE,FALSE,FALSE,FALSE,TRUE,FALSE,Not applicable: pooled QC was not used for conditioning,Multiple times,Unclear,TRUE,TRUE,TRUE,FALSE,FALSE,Every 2 to 5 samples,No,Not applicable: Pooled QC samples were not used for this purpose,Yes,all biological samples (for a given sample type) and pooled QC samples,Visual inspection,Yes,FALSE,FALSE,FALSE,TRUE,FALSE,FALSE,FALSE,FALSE,FALSE,No,FALSE,FALSE,TRUE,FALSE,nr
5/23/2022 12:35,28,89,Mammalian (i.e. biofluids or tissues derived from rat; mouse; human; cat; etc),1,1 to 50,Yes,a subset of all biological samples for a given sample matrix,Yes,From the sample extract during the extraction process,Unclear,nr,FALSE,FALSE,FALSE,FALSE,FALSE,FALSE,FALSE,FALSE,TRUE,Unclear,Unclear,nr,FALSE,FALSE,FALSE,TRUE,FALSE,nr,nr,nr,nr,nr,nr,Yes,FALSE,FALSE,FALSE,TRUE,FALSE,FALSE,FALSE,FALSE,FALSE,No,FALSE,FALSE,TRUE,FALSE,nr
5/30/2022 7:57,2,89,Mammalian (i.e. biofluids or tissues derived from rat; mouse; human; cat; etc),1,1 to 50,Yes,all biological samples for a given sample matrix,Yes,From the reconstituted - extracted samples,No,nr,FALSE,FALSE,FALSE,FALSE,FALSE,FALSE,FALSE,FALSE,TRUE,Unclear,Unclear,nr,FALSE,FALSE,FALSE,TRUE,FALSE,nr,nr,nr,nr,nr,nr,Yes,FALSE,FALSE,FALSE,TRUE,FALSE,FALSE,FALSE,FALSE,FALSE,No,FALSE,FALSE,TRUE,FALSE,nr
6/1/2022 9:27,7,89,Mammalian (i.e. biofluids or tissues derived from rat; mouse; human; cat; etc),1,1 to 50,Yes,all biological samples for a given sample matrix,Yes,From the sample extract during the extraction process,No,nr,FALSE,FALSE,FALSE,FALSE,FALSE,FALSE,FALSE,FALSE,TRUE,Unclear,Unclear,nr,FALSE,FALSE,FALSE,TRUE,FALSE,nr,nr,nr,nr,nr,nr,Yes,FALSE,FALSE,FALSE,TRUE,FALSE,FALSE,FALSE,FALSE,FALSE,No,FALSE,FALSE,FALSE,TRUE,nr
6/6/2022 5:42,20,89,Mammalian (i.e. biofluids or tissues derived from rat; mouse; human; cat; etc),1,1 to 50,Yes,all biological samples for a given sample matrix,No,nr,Yes,From the sample extract during the extraction process,FALSE,FALSE,FALSE,FALSE,FALSE,FALSE,FALSE,FALSE,TRUE,Not applicable: pooled QC was not used for conditioning,Unclear,nr,FALSE,FALSE,FALSE,TRUE,FALSE,nr,nr,nr,nr,nr,nr,nr,FALSE,FALSE,FALSE,TRUE,FALSE,FALSE,FALSE,FALSE,FALSE,No,FALSE,FALSE,TRUE,FALSE,nr
6/10/2022 9:19,26,89,Mammalian (i.e. biofluids or tissues derived from rat; mouse; human; cat; etc),1,1 to 50,Yes,all biological samples for a given sample matrix,No,nr,Yes,From the sample extract during the extraction process,FALSE,FALSE,TRUE,FALSE,FALSE,FALSE,FALSE,FALSE,FALSE,Unclear,Unclear,nr,FALSE,FALSE,FALSE,TRUE,FALSE,nr,nr,nr,nr,nr,nr,nr,FALSE,FALSE,FALSE,TRUE,FALSE,FALSE,FALSE,FALSE,FALSE,No,FALSE,FALSE,TRUE,FALSE,nr
6/11/2022 1:08,25,89,Mammalian (i.e. biofluids or tissues derived from rat; mouse; human; cat; etc),1,1 to 50,Yes,all biological samples for a given sample matrix,Yes,From the sample extract during the extraction process,No,nr,FALSE,FALSE,FALSE,FALSE,FALSE,FALSE,FALSE,FALSE,TRUE,Not applicable: pooled QC was not used for conditioning,Unclear,nr,FALSE,FALSE,FALSE,TRUE,FALSE,nr,nr,nr,nr,nr,nr,nr,FALSE,FALSE,FALSE,FALSE,FALSE,FALSE,TRUE,FALSE,FALSE,No,FALSE,FALSE,TRUE,FALSE,nr
5/22/2022 17:32,8,91,Mammalian (i.e. biofluids or tissues derived from rat; mouse; human; cat; etc),1,1 to 50,No,nr,nr,nr,nr,nr,FALSE,FALSE,FALSE,FALSE,FALSE,TRUE,FALSE,FALSE,FALSE,nr,nr,nr,FALSE,FALSE,FALSE,TRUE,FALSE,nr,nr,nr,nr,nr,nr,nr,FALSE,FALSE,FALSE,TRUE,FALSE,FALSE,FALSE,FALSE,FALSE,No,FALSE,FALSE,TRUE,FALSE,nr
5/23/2022 12:39,28,91,Mammalian (i.e. biofluids or tissues derived from rat; mouse; human; cat; etc),1,1 to 50,No,nr,nr,nr,nr,nr,FALSE,FALSE,FALSE,FALSE,FALSE,TRUE,FALSE,FALSE,FALSE,nr,nr,nr,FALSE,FALSE,FALSE,TRUE,FALSE,nr,nr,nr,nr,nr,nr,nr,FALSE,FALSE,FALSE,TRUE,FALSE,FALSE,FALSE,FALSE,FALSE,No,FALSE,FALSE,FALSE,TRUE,nr
6/1/2022 4:09,18,91,Mammalian (i.e. biofluids or tissues derived from rat; mouse; human; cat; etc),1,1 to 50,No,nr,nr,nr,nr,nr,FALSE,FALSE,FALSE,FALSE,FALSE,TRUE,FALSE,FALSE,FALSE,nr,nr,nr,FALSE,FALSE,FALSE,TRUE,FALSE,nr,nr,nr,nr,nr,nr,nr,FALSE,FALSE,FALSE,TRUE,TRUE,FALSE,FALSE,FALSE,FALSE,No,FALSE,FALSE,TRUE,FALSE,other
6/1/2022 17:02,22,91,Mammalian (i.e. biofluids or tissues derived from rat; mouse; human; cat; etc),1,1 to 50,No,nr,nr,nr,nr,nr,FALSE,FALSE,FALSE,FALSE,FALSE,TRUE,FALSE,FALSE,FALSE,nr,nr,nr,FALSE,FALSE,FALSE,TRUE,FALSE,nr,nr,nr,nr,nr,nr,nr,FALSE,FALSE,FALSE,TRUE,FALSE,FALSE,FALSE,FALSE,FALSE,No,TRUE,FALSE,FALSE,FALSE,other
6/28/2022 22:23,17,91,Mammalian (i.e. biofluids or tissues derived from rat; mouse; human; cat; etc),1,1 to 50,No,nr,nr,nr,nr,nr,FALSE,FALSE,FALSE,FALSE,FALSE,TRUE,FALSE,FALSE,FALSE,nr,nr,nr,FALSE,FALSE,FALSE,TRUE,FALSE,nr,nr,nr,nr,nr,nr,nr,FALSE,FALSE,FALSE,TRUE,FALSE,FALSE,FALSE,FALSE,FALSE,No,FALSE,FALSE,TRUE,FALSE,other
6/1/2022 0:49,27,96,Plant (i.e. Arabidopsis; Rice; Algae),1,1 to 50,Yes,a subset of all biological samples for a given sample matrix,Yes,From the sample extract during the extraction process,No,nr,FALSE,FALSE,FALSE,FALSE,FALSE,FALSE,FALSE,TRUE,FALSE,Not applicable: pooled QC was not used for conditioning,Multiple times,One vial,TRUE,TRUE,TRUE,FALSE,FALSE,Unclear,No,Not applicable: Pooled QC samples were not used for this purpose,Yes,all biological samples (for a given sample type) and pooled QC samples,Visual inspection,No,TRUE,FALSE,FALSE,FALSE,FALSE,FALSE,FALSE,FALSE,FALSE,No,FALSE,FALSE,TRUE,FALSE,other
6/2/2022 9:37,5,96,Plant (i.e. Arabidopsis; Rice; Algae),1,1 to 50,Yes,all biological samples for a given sample matrix,Yes,From the reconstituted - extracted samples,No,nr,FALSE,FALSE,TRUE,FALSE,FALSE,FALSE,FALSE,TRUE,FALSE,Not applicable: pooled QC was not used for conditioning,Multiple times,More than one vial,FALSE,FALSE,TRUE,FALSE,TRUE,Every 2 to 5 samples,No,other,Yes,all biological samples (for a given sample type) and pooled QC samples,Visual inspection,nr,TRUE,FALSE,FALSE,FALSE,TRUE,FALSE,FALSE,FALSE,FALSE,No,FALSE,TRUE,FALSE,FALSE,other
6/9/2022 17:28,13,96,Plant (i.e. Arabidopsis; Rice; Algae),1,1 to 50,Yes,all biological samples for a given sample matrix,Yes,From the reconstituted - extracted samples,No,nr,FALSE,FALSE,TRUE,FALSE,FALSE,FALSE,FALSE,TRUE,FALSE,10 or more,Multiple times,More than one vial,FALSE,FALSE,FALSE,FALSE,TRUE,Unclear,No,Peak area RSD filter threshold of 21 to 30%,Yes,all biological samples (for a given sample type) and pooled QC samples,Visual inspection,Yes,TRUE,FALSE,FALSE,FALSE,FALSE,FALSE,FALSE,FALSE,FALSE,No,FALSE,TRUE,FALSE,FALSE,nr
6/28/2022 23:14,17,96,Plant (i.e. Arabidopsis; Rice; Algae),1,1 to 50,Yes,Unclear,Yes,From the sample extract during the extraction process,No,nr,FALSE,FALSE,TRUE,FALSE,FALSE,FALSE,FALSE,TRUE,FALSE,10 or more,Multiple times,Unclear,TRUE,TRUE,TRUE,FALSE,FALSE,Every 2 to 5 samples,No,Unclear,Yes,all biological samples (for a given sample type) and pooled QC samples,Visual inspection,Yes,TRUE,FALSE,FALSE,FALSE,FALSE,FALSE,FALSE,FALSE,FALSE,No,FALSE,FALSE,TRUE,FALSE,other
7/1/2022 8:07,16,96,Plant (i.e. Arabidopsis; Rice; Algae),1,1 to 50,Yes,all biological samples for a given sample matrix,Yes,From the sample extract during the extraction process,No,nr,FALSE,FALSE,TRUE,FALSE,FALSE,FALSE,FALSE,TRUE,FALSE,Unclear,Multiple times,More than one vial,FALSE,FALSE,TRUE,FALSE,TRUE,Unclear,No,Unclear,No,nr,nr,Yes,TRUE,FALSE,FALSE,FALSE,FALSE,FALSE,FALSE,FALSE,FALSE,No,FALSE,FALSE,TRUE,FALSE,nr
5/27/2022 9:25,28,98,"Mammalian (i.e. biofluids or tissues derived from rat; mouse; human; cat; etc), Microbe (i.e. E. coli; Yeast; prokaryote; archeae; cyanobacteria)",1,1 to 50,Yes,all biological samples for a given sample matrix,No,nr,Yes,Directly from the biofluid pre-extraction,FALSE,FALSE,FALSE,FALSE,FALSE,FALSE,TRUE,FALSE,FALSE,Not applicable: pooled QC was not used for conditioning,Multiple times,Unclear,FALSE,FALSE,FALSE,FALSE,TRUE,Every 6 to 10 samples,No,Not applicable: Pooled QC samples were not used for this purpose,No,nr,nr,Yes,FALSE,FALSE,FALSE,FALSE,TRUE,FALSE,FALSE,TRUE,FALSE,No,FALSE,FALSE,TRUE,FALSE,nr
5/31/2022 14:38,5,98,"Mammalian (i.e. biofluids or tissues derived from rat; mouse; human; cat; etc), Microbe (i.e. E. coli; Yeast; prokaryote; archeae; cyanobacteria)",1,1 to 50,Yes,all biological samples for a given sample matrix,No,nr,Yes,From the reconstituted extracted samples,FALSE,TRUE,FALSE,FALSE,FALSE,FALSE,FALSE,TRUE,FALSE,Unclear,Multiple times,Unclear,TRUE,FALSE,TRUE,FALSE,FALSE,Every 6 to 10 samples,No,Not applicable: Pooled QC samples were not used for this purpose,No,nr,nr,nr,FALSE,FALSE,FALSE,FALSE,FALSE,FALSE,FALSE,TRUE,FALSE,Yes,FALSE,FALSE,TRUE,FALSE,other
6/4/2022 7:40,14,98,"Mammalian (i.e. biofluids or tissues derived from rat; mouse; human; cat; etc), Microbe (i.e. E. coli; Yeast; prokaryote; archeae; cyanobacteria)",1,1 to 50,Yes,all biological samples for a given sample matrix,No,nr,Yes,Unclear,FALSE,TRUE,FALSE,FALSE,FALSE,FALSE,FALSE,TRUE,FALSE,Unclear,Multiple times,Unclear,TRUE,TRUE,TRUE,FALSE,FALSE,Every 6 to 10 samples,No,Not applicable: Pooled QC samples were not used for this purpose,No,nr,nr,nr,FALSE,FALSE,FALSE,TRUE,FALSE,FALSE,FALSE,FALSE,FALSE,No,FALSE,FALSE,TRUE,FALSE,nr
6/28/2022 16:44,24,98,"Mammalian (i.e. biofluids or tissues derived from rat; mouse; human; cat; etc), Microbe (i.e. E. coli; Yeast; prokaryote; archeae; cyanobacteria)",1,1 to 50,Yes,all biological samples for a given sample matrix,No,nr,Yes,Directly from the biofluid pre-extraction,FALSE,TRUE,FALSE,FALSE,FALSE,FALSE,FALSE,TRUE,FALSE,Unclear,Multiple times,Unclear,FALSE,TRUE,TRUE,FALSE,FALSE,Every 6 to 10 samples,No,Not applicable: Pooled QC samples were not used for this purpose,No,nr,nr,nr,FALSE,FALSE,FALSE,FALSE,FALSE,FALSE,FALSE,TRUE,FALSE,No,FALSE,FALSE,TRUE,FALSE,nr
6/29/2022 21:49,17,98,"Mammalian (i.e. biofluids or tissues derived from rat; mouse; human; cat; etc), Microbe (i.e. E. coli; Yeast; prokaryote; archeae; cyanobacteria)",1,1 to 50,Yes,all biological samples for a given sample matrix,No,nr,Yes,From the reconstituted extracted samples,FALSE,TRUE,FALSE,FALSE,FALSE,FALSE,FALSE,TRUE,FALSE,1 to 5,Multiple times,Unclear,TRUE,TRUE,TRUE,FALSE,FALSE,Every 6 to 10 samples,No,Not applicable: Pooled QC samples were not used for this purpose,No,nr,nr,Yes,FALSE,FALSE,FALSE,FALSE,FALSE,FALSE,FALSE,TRUE,FALSE,Yes,FALSE,FALSE,TRUE,FALSE,other
4/26/2022 13:13,24,100,"Plant (i.e. Arabidopsis; Rice; Algae), Microbe (i.e. E. coli; Yeast; prokaryote; archeae; cyanobacteria)",1,1 to 50,Yes,all biological samples for a given sample matrix,Yes,From the sample extract during the extraction process,No,nr,TRUE,FALSE,TRUE,FALSE,FALSE,FALSE,FALSE,FALSE,FALSE,Not applicable: pooled QC was not used for conditioning,Multiple times,Unclear,TRUE,TRUE,TRUE,FALSE,FALSE,Every 6 to 10 samples,No,Unclear,Yes,all biological samples (for a given sample type) and pooled QC samples,Visual inspection,Yes,TRUE,FALSE,FALSE,FALSE,FALSE,FALSE,FALSE,TRUE,FALSE,No,FALSE,FALSE,TRUE,FALSE,nr
5/27/2022 9:36,28,100,"Plant (i.e. Arabidopsis; Rice; Algae), Microbe (i.e. E. coli; Yeast; prokaryote; archeae; cyanobacteria)",4,1 to 50,Yes,"all samples, including multiple matrices",Yes,From the sample extract during the extraction process,No,nr,FALSE,FALSE,FALSE,FALSE,FALSE,FALSE,TRUE,FALSE,FALSE,Unclear,Multiple times,Unclear,FALSE,FALSE,FALSE,FALSE,TRUE,Every 6 to 10 samples,No,Not applicable: Pooled QC samples were not used for this purpose,No,nr,nr,Yes,TRUE,FALSE,FALSE,FALSE,FALSE,FALSE,FALSE,FALSE,FALSE,No,FALSE,FALSE,TRUE,FALSE,nr
6/2/2022 0:19,4,100,"Plant (i.e. Arabidopsis; Rice; Algae), Microbe (i.e. E. coli; Yeast; prokaryote; archeae; cyanobacteria)",1,1 to 50,Yes,all biological samples for a given sample matrix,No,nr,Yes,Unclear,TRUE,FALSE,FALSE,FALSE,FALSE,FALSE,TRUE,TRUE,FALSE,Not applicable: pooled QC was not used for conditioning,Multiple times,Unclear,TRUE,TRUE,TRUE,FALSE,FALSE,Every 6 to 10 samples,No,Unclear,Yes,all biological samples (for a given sample type) and pooled QC samples,Unclear,nr,TRUE,FALSE,FALSE,FALSE,FALSE,FALSE,FALSE,TRUE,FALSE,Yes,FALSE,FALSE,TRUE,FALSE,other
6/29/2022 22:48,17,100,"Plant (i.e. Arabidopsis; Rice; Algae), Microbe (i.e. E. coli; Yeast; prokaryote; archeae; cyanobacteria)",1,1 to 50,Yes,other,Yes,From the sample extract during the extraction process,No,nr,FALSE,TRUE,TRUE,FALSE,FALSE,FALSE,FALSE,TRUE,FALSE,6 to 10,Multiple times,Unclear,TRUE,TRUE,TRUE,FALSE,FALSE,Every 6 to 10 samples,No,Peak area RSD filter threshold of 10% or less,Yes,all biological samples (for a given sample type) and pooled QC samples,Visual inspection,Yes,TRUE,FALSE,FALSE,FALSE,FALSE,FALSE,FALSE,TRUE,FALSE,Yes,FALSE,FALSE,TRUE,FALSE,nr
6/30/2022 12:14,18,100,"Plant (i.e. Arabidopsis; Rice; Algae), Microbe (i.e. E. coli; Yeast; prokaryote; archeae; cyanobacteria)",1,1 to 50,Yes,all biological samples for a given sample matrix,Yes,From the sample extract during the extraction process,No,nr,TRUE,FALSE,FALSE,FALSE,FALSE,FALSE,FALSE,TRUE,FALSE,Not applicable: pooled QC was not used for conditioning,Multiple times,Unclear,FALSE,FALSE,TRUE,FALSE,TRUE,Every 2 to 5 samples,No,other,Unclear,nr,nr,nr,TRUE,FALSE,FALSE,FALSE,TRUE,FALSE,FALSE,TRUE,FALSE,Yes,FALSE,FALSE,TRUE,FALSE,other
5/19/2022 7:29,8,101,Mammalian (i.e. biofluids or tissues derived from rat; mouse; human; cat; etc),1,51 to 200,Yes,all biological samples for a given sample matrix,No,nr,Yes,Directly from the biofluid pre-extraction,FALSE,FALSE,TRUE,TRUE,FALSE,FALSE,FALSE,FALSE,FALSE,Not applicable: pooled QC was not used for conditioning,Multiple times,Unclear,FALSE,FALSE,FALSE,FALSE,TRUE,Unclear,No,Not applicable: Pooled QC samples were not used for this purpose,No,nr,nr,nr,FALSE,FALSE,FALSE,FALSE,TRUE,FALSE,FALSE,FALSE,FALSE,Yes,FALSE,FALSE,TRUE,FALSE,other
5/23/2022 18:18,11,101,Mammalian (i.e. biofluids or tissues derived from rat; mouse; human; cat; etc),1,51 to 200,Yes,all biological samples for a given sample matrix,No,nr,Yes,Directly from the biofluid pre-extraction,FALSE,FALSE,TRUE,FALSE,FALSE,FALSE,FALSE,FALSE,FALSE,Not applicable: pooled QC was not used for conditioning,Multiple times,More than one vial,FALSE,FALSE,FALSE,FALSE,TRUE,Unclear,No,other,No,nr,nr,nr,FALSE,FALSE,FALSE,FALSE,TRUE,FALSE,FALSE,FALSE,FALSE,No,FALSE,FALSE,FALSE,TRUE,other
6/1/2022 7:59,23,101,Mammalian (i.e. biofluids or tissues derived from rat; mouse; human; cat; etc),2,1 to 50,Yes,"all samples, including multiple matrices",No,nr,Yes,Directly from the biofluid pre-extraction,FALSE,FALSE,FALSE,TRUE,FALSE,FALSE,FALSE,FALSE,FALSE,Unclear,Unclear,nr,FALSE,FALSE,FALSE,TRUE,FALSE,nr,nr,nr,nr,nr,nr,Unclear,FALSE,FALSE,FALSE,FALSE,FALSE,FALSE,TRUE,FALSE,FALSE,No,FALSE,FALSE,TRUE,FALSE,nr
6/4/2022 8:06,14,101,Mammalian (i.e. biofluids or tissues derived from rat; mouse; human; cat; etc),1,51 to 200,Yes,all biological samples for a given sample matrix,No,nr,Yes,Unclear,FALSE,FALSE,FALSE,FALSE,FALSE,FALSE,TRUE,FALSE,FALSE,Unclear,Unclear,nr,FALSE,FALSE,FALSE,TRUE,FALSE,nr,nr,nr,nr,nr,nr,nr,FALSE,FALSE,FALSE,TRUE,FALSE,FALSE,FALSE,FALSE,FALSE,No,FALSE,FALSE,TRUE,FALSE,nr
6/4/2022 13:58,12,101,Mammalian (i.e. biofluids or tissues derived from rat; mouse; human; cat; etc),1,1 to 50,Yes,all biological samples for a given sample matrix,No,nr,Yes,Directly from the biofluid pre-extraction,FALSE,FALSE,FALSE,FALSE,FALSE,FALSE,FALSE,FALSE,TRUE,Unclear,Unclear,nr,FALSE,FALSE,FALSE,TRUE,FALSE,nr,nr,nr,nr,nr,nr,nr,TRUE,FALSE,FALSE,FALSE,FALSE,FALSE,TRUE,TRUE,FALSE,Yes,FALSE,FALSE,FALSE,TRUE,other
6/30/2022 12:03,18,101,Mammalian (i.e. biofluids or tissues derived from rat; mouse; human; cat; etc),1,51 to 200,Yes,all biological samples for a given sample matrix,No,nr,Yes,Directly from the biofluid pre-extraction,FALSE,FALSE,TRUE,FALSE,FALSE,FALSE,TRUE,FALSE,FALSE,Not applicable: pooled QC was not used for conditioning,Multiple times,More than one vial,TRUE,TRUE,TRUE,FALSE,TRUE,Every 2 to 5 samples,No,Not applicable: Pooled QC samples were not used for this purpose,No,nr,nr,nr,FALSE,FALSE,FALSE,FALSE,TRUE,FALSE,FALSE,FALSE,FALSE,Yes,FALSE,TRUE,FALSE,FALSE,other
5/27/2022 9:49,28,102,"Mammalian (i.e. biofluids or tissues derived from rat; mouse; human; cat; etc), Plant (i.e. Arabidopsis; Rice; Algae)",2,51 to 200,Yes,all biological samples for a given sample matrix,Yes,other,Yes,From the sample extract during the extraction process,FALSE,FALSE,FALSE,FALSE,FALSE,FALSE,FALSE,TRUE,FALSE,Not applicable: pooled QC was not used for conditioning,Multiple times,Unclear,FALSE,FALSE,FALSE,FALSE,TRUE,Every 6 to 10 samples,No,Peak area RSD filter threshold of 21 to 30%,Yes,all biological samples (for a given sample type) and pooled QC samples,Visual inspection,No,TRUE,FALSE,FALSE,FALSE,FALSE,FALSE,FALSE,FALSE,FALSE,Yes,FALSE,FALSE,TRUE,FALSE,nr
6/6/2022 6:58,20,102,"Mammalian (i.e. biofluids or tissues derived from rat; mouse; human; cat; etc), Plant (i.e. Arabidopsis; Rice; Algae)",2,1 to 50,Yes,all biological samples for a given sample matrix,Yes,other,Yes,Unclear,FALSE,FALSE,TRUE,FALSE,FALSE,FALSE,FALSE,TRUE,FALSE,Not applicable: pooled QC was not used for conditioning,Unclear,nr,FALSE,FALSE,FALSE,TRUE,FALSE,nr,nr,nr,nr,nr,nr,No,TRUE,FALSE,FALSE,FALSE,FALSE,FALSE,FALSE,FALSE,FALSE,No,FALSE,FALSE,TRUE,FALSE,nr
6/30/2022 8:31,25,102,"Mammalian (i.e. biofluids or tissues derived from rat; mouse; human; cat; etc), Plant (i.e. Arabidopsis; Rice; Algae)",1,1 to 50,Yes,all biological samples for a given sample matrix,No,nr,Yes,Directly from the biofluid pre-extraction,FALSE,FALSE,FALSE,FALSE,FALSE,FALSE,FALSE,TRUE,TRUE,Not applicable: pooled QC was not used for conditioning,Multiple times,Unclear,FALSE,FALSE,TRUE,FALSE,TRUE,Every 6 to 10 samples,No,other,Yes,all biological samples (for a given sample type) and pooled QC samples,Visual inspection,nr,TRUE,FALSE,FALSE,FALSE,TRUE,FALSE,FALSE,FALSE,FALSE,Yes,FALSE,FALSE,TRUE,FALSE,other
7/7/2022 12:34,24,102,"Mammalian (i.e. biofluids or tissues derived from rat; mouse; human; cat; etc), Plant (i.e. Arabidopsis; Rice; Algae)",2,1 to 50,Yes,all biological samples for a given sample matrix,Yes,Unclear,Yes,Unclear,FALSE,FALSE,FALSE,FALSE,FALSE,FALSE,FALSE,TRUE,FALSE,6 to 10,Multiple times,Unclear,TRUE,TRUE,TRUE,FALSE,FALSE,Every 6 to 10 samples,No,Not applicable: Pooled QC samples were not used for this purpose,Yes,all biological samples (for a given sample type) and pooled QC samples,Visual inspection,No,FALSE,FALSE,FALSE,TRUE,FALSE,FALSE,FALSE,FALSE,FALSE,Yes,FALSE,FALSE,TRUE,FALSE,nr
7/15/2022 9:25,18,102,"Mammalian (i.e. biofluids or tissues derived from rat; mouse; human; cat; etc), Plant (i.e. Arabidopsis; Rice; Algae)",2,1 to 50,Yes,all biological samples for a given sample matrix,No,nr,Yes,Unclear,FALSE,FALSE,TRUE,FALSE,FALSE,FALSE,TRUE,TRUE,FALSE,Not applicable: pooled QC was not used for conditioning,Multiple times,Unclear,FALSE,FALSE,TRUE,FALSE,TRUE,Every 6 to 10 samples,No,Peak area RSD filter threshold of 21 to 30%,Yes,all biological samples (for a given sample type) and pooled QC samples,Visual inspection,Unclear,TRUE,FALSE,FALSE,FALSE,FALSE,FALSE,FALSE,FALSE,FALSE,No,FALSE,FALSE,TRUE,FALSE,other
5/22/2022 9:10,29,104,Plant (i.e. Arabidopsis; Rice; Algae),1,1 to 50,No,nr,nr,nr,nr,nr,FALSE,FALSE,FALSE,FALSE,FALSE,TRUE,FALSE,FALSE,FALSE,nr,nr,nr,FALSE,FALSE,FALSE,TRUE,FALSE,nr,nr,nr,nr,nr,nr,nr,FALSE,FALSE,TRUE,FALSE,FALSE,FALSE,FALSE,FALSE,FALSE,Yes,FALSE,FALSE,TRUE,FALSE,nr
6/2/2022 9:52,5,104,Plant (i.e. Arabidopsis; Rice; Algae),1,1 to 50,No,nr,nr,nr,nr,nr,FALSE,FALSE,FALSE,FALSE,FALSE,TRUE,FALSE,FALSE,FALSE,nr,nr,nr,FALSE,FALSE,FALSE,TRUE,FALSE,nr,nr,nr,nr,nr,nr,nr,FALSE,FALSE,FALSE,FALSE,FALSE,FALSE,TRUE,FALSE,FALSE,No,FALSE,FALSE,TRUE,FALSE,other
6/4/2022 4:18,4,104,Plant (i.e. Arabidopsis; Rice; Algae),1,1 to 50,No,nr,nr,nr,nr,nr,FALSE,FALSE,FALSE,FALSE,FALSE,TRUE,FALSE,FALSE,FALSE,nr,nr,nr,FALSE,FALSE,FALSE,TRUE,FALSE,nr,nr,nr,nr,nr,nr,nr,FALSE,FALSE,TRUE,FALSE,FALSE,FALSE,FALSE,FALSE,FALSE,No,FALSE,FALSE,TRUE,FALSE,nr
6/6/2022 7:03,20,104,Plant (i.e. Arabidopsis; Rice; Algae),1,1 to 50,No,nr,nr,nr,nr,nr,FALSE,FALSE,FALSE,FALSE,FALSE,TRUE,FALSE,FALSE,FALSE,nr,nr,nr,FALSE,FALSE,FALSE,TRUE,FALSE,nr,nr,nr,nr,nr,nr,nr,FALSE,FALSE,FALSE,TRUE,FALSE,FALSE,FALSE,FALSE,FALSE,No,FALSE,FALSE,TRUE,FALSE,other
6/30/2022 11:15,18,104,Plant (i.e. Arabidopsis; Rice; Algae),1,51 to 200,No,nr,nr,nr,nr,nr,FALSE,FALSE,FALSE,FALSE,FALSE,TRUE,FALSE,FALSE,FALSE,nr,nr,nr,FALSE,FALSE,FALSE,TRUE,FALSE,nr,nr,nr,nr,nr,nr,Unclear,FALSE,FALSE,FALSE,FALSE,FALSE,FALSE,TRUE,FALSE,FALSE,No,FALSE,FALSE,FALSE,FALSE,other
6/1/2022 0:53,27,105,Mammalian (i.e. biofluids or tissues derived from rat; mouse; human; cat; etc),1,51 to 200,Yes,all biological samples for a given sample matrix,No,nr,Yes,Unclear,FALSE,FALSE,FALSE,FALSE,FALSE,FALSE,FALSE,TRUE,FALSE,Not applicable: pooled QC was not used for conditioning,Multiple times,One vial,TRUE,TRUE,TRUE,FALSE,FALSE,Every 6 to 10 samples,No,Not applicable: Pooled QC samples were not used for this purpose,No,nr,nr,nr,TRUE,FALSE,FALSE,FALSE,TRUE,FALSE,FALSE,FALSE,FALSE,No,FALSE,FALSE,TRUE,FALSE,other
6/1/2022 9:37,7,105,Mammalian (i.e. biofluids or tissues derived from rat; mouse; human; cat; etc),1,1 to 50,Yes,all biological samples for a given sample matrix,No,nr,Yes,Unclear,TRUE,TRUE,TRUE,FALSE,FALSE,FALSE,FALSE,FALSE,FALSE,Unclear,Multiple times,Unclear,TRUE,FALSE,TRUE,FALSE,FALSE,Every 6 to 10 samples,No,Peak area RSD filter threshold of 21 to 30%,No,nr,nr,nr,TRUE,FALSE,FALSE,FALSE,TRUE,FALSE,FALSE,TRUE,FALSE,No,FALSE,FALSE,FALSE,TRUE,nr
6/29/2022 15:05,16,105,Mammalian (i.e. biofluids or tissues derived from rat; mouse; human; cat; etc),1,1 to 50,Yes,all biological samples for a given sample matrix,No,nr,Yes,Unclear,TRUE,FALSE,FALSE,FALSE,FALSE,FALSE,FALSE,TRUE,FALSE,Unclear,Multiple times,Unclear,TRUE,FALSE,TRUE,FALSE,TRUE,Every 6 to 10 samples,No,Not applicable: Pooled QC samples were not used for this purpose,Unclear,nr,nr,Yes,TRUE,FALSE,FALSE,FALSE,FALSE,TRUE,FALSE,TRUE,TRUE,No,FALSE,TRUE,TRUE,FALSE,nr
7/11/2022 3:00,1,105,Mammalian (i.e. biofluids or tissues derived from rat; mouse; human; cat; etc),1,201 to 1000,Yes,all biological samples for a given sample matrix,No,nr,Yes,Directly from the biofluid pre-extraction,TRUE,FALSE,TRUE,FALSE,FALSE,FALSE,FALSE,FALSE,FALSE,Not applicable: pooled QC was not used for conditioning,Multiple times,Unclear,TRUE,FALSE,TRUE,FALSE,FALSE,Every 6 to 10 samples,No,Peak area RSD filter threshold of 41% or greater,No,nr,nr,nr,TRUE,FALSE,FALSE,FALSE,TRUE,FALSE,FALSE,TRUE,FALSE,No,FALSE,TRUE,FALSE,FALSE,other
7/14/2022 23:24,17,105,Mammalian (i.e. biofluids or tissues derived from rat; mouse; human; cat; etc),1,51 to 200,Yes,all biological samples for a given sample matrix,No,nr,Yes,Directly from the biofluid pre-extraction,FALSE,FALSE,TRUE,FALSE,FALSE,FALSE,FALSE,TRUE,FALSE,Not applicable: pooled QC was not used for conditioning,Multiple times,Unclear,TRUE,TRUE,TRUE,FALSE,FALSE,Every 6 to 10 samples,No,Peak area RSD filter threshold of 41% or greater,No,nr,nr,Yes,TRUE,FALSE,FALSE,FALSE,FALSE,TRUE,FALSE,TRUE,FALSE,Yes,FALSE,FALSE,FALSE,TRUE,other
6/16/2022 13:54,3,107,Plant (i.e. Arabidopsis; Rice; Algae),1,1 to 50,No,nr,nr,nr,nr,nr,FALSE,FALSE,FALSE,FALSE,FALSE,TRUE,FALSE,FALSE,FALSE,nr,nr,nr,FALSE,FALSE,FALSE,TRUE,FALSE,nr,nr,nr,nr,nr,nr,nr,FALSE,FALSE,FALSE,FALSE,TRUE,FALSE,FALSE,FALSE,FALSE,No,FALSE,FALSE,TRUE,FALSE,other
6/23/2022 9:38,11,107,Plant (i.e. Arabidopsis; Rice; Algae),1,1 to 50,No,nr,nr,nr,nr,nr,FALSE,FALSE,FALSE,FALSE,FALSE,TRUE,FALSE,FALSE,FALSE,nr,nr,nr,FALSE,FALSE,FALSE,TRUE,FALSE,nr,nr,nr,nr,nr,nr,nr,FALSE,FALSE,FALSE,FALSE,FALSE,FALSE,FALSE,TRUE,FALSE,No,FALSE,FALSE,FALSE,TRUE,nr
6/28/2022 3:17,7,107,Plant (i.e. Arabidopsis; Rice; Algae),1,1 to 50,No,nr,nr,nr,nr,nr,FALSE,FALSE,FALSE,FALSE,FALSE,TRUE,FALSE,FALSE,FALSE,nr,nr,nr,FALSE,FALSE,FALSE,TRUE,FALSE,nr,nr,nr,nr,nr,nr,No,TRUE,FALSE,FALSE,FALSE,FALSE,FALSE,FALSE,FALSE,FALSE,Yes,FALSE,FALSE,FALSE,TRUE,nr
6/30/2022 11:44,18,107,Plant (i.e. Arabidopsis; Rice; Algae),1,1 to 50,No,nr,nr,nr,nr,nr,FALSE,FALSE,FALSE,FALSE,FALSE,TRUE,FALSE,FALSE,FALSE,nr,nr,nr,FALSE,FALSE,FALSE,TRUE,FALSE,nr,nr,nr,nr,nr,nr,nr,FALSE,FALSE,FALSE,FALSE,TRUE,FALSE,FALSE,FALSE,FALSE,No,FALSE,FALSE,TRUE,FALSE,other
7/13/2022 12:05,5,107,Plant (i.e. Arabidopsis; Rice; Algae),1,1 to 50,No,nr,nr,nr,nr,nr,FALSE,FALSE,FALSE,FALSE,FALSE,TRUE,FALSE,FALSE,FALSE,nr,nr,nr,FALSE,FALSE,FALSE,TRUE,FALSE,nr,nr,nr,nr,nr,nr,nr,TRUE,FALSE,TRUE,FALSE,TRUE,FALSE,FALSE,TRUE,FALSE,No,FALSE,FALSE,TRUE,FALSE,other
7/16/2022 10:38,9,107,Plant (i.e. Arabidopsis; Rice; Algae),1,1 to 50,No,nr,nr,nr,nr,nr,FALSE,FALSE,FALSE,FALSE,FALSE,TRUE,FALSE,FALSE,FALSE,nr,nr,nr,FALSE,FALSE,FALSE,TRUE,FALSE,nr,nr,nr,nr,nr,nr,Unclear,FALSE,FALSE,FALSE,FALSE,FALSE,FALSE,TRUE,FALSE,FALSE,No,FALSE,FALSE,FALSE,TRUE,nr
5/10/2022 17:40,6,108,Mammalian (i.e. biofluids or tissues derived from rat; mouse; human; cat; etc),3,1 to 50,Yes,all biological samples for a given sample matrix,Yes,Unclear,No,nr,FALSE,FALSE,TRUE,FALSE,FALSE,FALSE,FALSE,TRUE,FALSE,Not applicable: pooled QC was not used for conditioning,Multiple times,Unclear,TRUE,TRUE,TRUE,FALSE,FALSE,Every 6 to 10 samples,No,Peak area RSD filter threshold of 41% or greater,No,nr,nr,Yes,TRUE,FALSE,FALSE,FALSE,FALSE,FALSE,FALSE,TRUE,FALSE,No,TRUE,FALSE,FALSE,FALSE,nr
5/21/2022 14:40,8,108,Mammalian (i.e. biofluids or tissues derived from rat; mouse; human; cat; etc),3,1 to 50,Yes,all biological samples for a given sample matrix,Yes,From the reconstituted - extracted samples,No,nr,FALSE,FALSE,TRUE,FALSE,FALSE,FALSE,FALSE,FALSE,FALSE,Not applicable: pooled QC was not used for conditioning,Multiple times,More than one vial,TRUE,TRUE,TRUE,FALSE,FALSE,Every 6 to 10 samples,No,Peak area RSD filter threshold of 41% or greater,No,nr,nr,Yes,TRUE,FALSE,TRUE,FALSE,FALSE,FALSE,FALSE,TRUE,FALSE,No,FALSE,FALSE,TRUE,FALSE,nr
6/2/2022 0:37,4,108,Mammalian (i.e. biofluids or tissues derived from rat; mouse; human; cat; etc),4,1 to 50,Yes,all biological samples for a given sample matrix,No,nr,Yes,Unclear,FALSE,FALSE,TRUE,FALSE,FALSE,FALSE,FALSE,TRUE,FALSE,6 to 10,Multiple times,Unclear,FALSE,FALSE,FALSE,FALSE,TRUE,Every 6 to 10 samples,No,Peak area RSD filter threshold of 41% or greater,No,nr,nr,Yes,TRUE,FALSE,FALSE,FALSE,FALSE,FALSE,FALSE,TRUE,FALSE,No,FALSE,FALSE,FALSE,FALSE,nr
6/6/2022 15:23,16,108,Mammalian (i.e. biofluids or tissues derived from rat; mouse; human; cat; etc),4,1 to 50,Yes,all biological samples for a given sample matrix,Yes,Unclear,Yes,Unclear,FALSE,FALSE,TRUE,FALSE,FALSE,FALSE,FALSE,TRUE,FALSE,Unclear,Multiple times,More than one vial,FALSE,FALSE,FALSE,FALSE,TRUE,Every 6 to 10 samples,No,Peak area RSD filter threshold of 41% or greater,No,nr,nr,Unclear,TRUE,FALSE,FALSE,FALSE,FALSE,FALSE,FALSE,FALSE,FALSE,No,TRUE,FALSE,FALSE,FALSE,nr
6/10/2022 10:59,15,108,Mammalian (i.e. biofluids or tissues derived from rat; mouse; human; cat; etc),4,1 to 50,Yes,all biological samples for a given sample matrix,Yes,Unclear,No,nr,FALSE,FALSE,TRUE,FALSE,FALSE,FALSE,FALSE,FALSE,FALSE,Not applicable: pooled QC was not used for conditioning,Multiple times,More than one vial,TRUE,TRUE,TRUE,FALSE,FALSE,Every 6 to 10 samples,No,Peak area RSD filter threshold of 41% or greater,No,nr,nr,Yes,TRUE,FALSE,TRUE,FALSE,FALSE,FALSE,FALSE,TRUE,FALSE,No,FALSE,FALSE,FALSE,FALSE,nr
6/1/2022 3:54,27,111,Mammalian (i.e. biofluids or tissues derived from rat; mouse; human; cat; etc),1,201 to 1000,Yes,all biological samples for a given sample matrix,No,nr,Yes,Unclear,FALSE,FALSE,FALSE,FALSE,FALSE,FALSE,FALSE,TRUE,FALSE,Not applicable: pooled QC was not used for conditioning,Multiple times,One vial,FALSE,FALSE,FALSE,FALSE,TRUE,less frequently than every 10 samples,No,Not applicable: Pooled QC samples were not used for this purpose,Yes,Unclear,Visual inspection,nr,TRUE,FALSE,FALSE,FALSE,FALSE,FALSE,FALSE,FALSE,FALSE,No,FALSE,FALSE,TRUE,FALSE,other
6/2/2022 5:55,4,111,Mammalian (i.e. biofluids or tissues derived from rat; mouse; human; cat; etc),1,51 to 200,Yes,all biological samples for a given sample matrix,No,nr,Yes,Directly from the biofluid pre-extraction,FALSE,FALSE,TRUE,FALSE,FALSE,FALSE,FALSE,TRUE,FALSE,Not applicable: pooled QC was not used for conditioning,Multiple times,Unclear,TRUE,TRUE,TRUE,FALSE,FALSE,less frequently than every 10 samples,No,Peak area RSD filter threshold of 11 to 20%,No,nr,nr,nr,FALSE,FALSE,FALSE,FALSE,FALSE,TRUE,FALSE,FALSE,FALSE,No,FALSE,FALSE,TRUE,FALSE,nr
6/10/2022 9:04,26,111,Mammalian (i.e. biofluids or tissues derived from rat; mouse; human; cat; etc),1,201 to 1000,Yes,all biological samples for a given sample matrix,No,nr,Yes,Directly from the biofluid pre-extraction,FALSE,TRUE,FALSE,FALSE,FALSE,FALSE,FALSE,TRUE,FALSE,10 or more,One time,nr,FALSE,FALSE,FALSE,TRUE,FALSE,nr,nr,nr,nr,nr,nr,nr,TRUE,FALSE,FALSE,FALSE,FALSE,FALSE,FALSE,FALSE,FALSE,No,FALSE,FALSE,TRUE,FALSE,nr
6/10/2022 13:24,19,111,Mammalian (i.e. biofluids or tissues derived from rat; mouse; human; cat; etc),1,51 to 200,Yes,all biological samples for a given sample matrix,No,nr,Yes,Unclear,FALSE,FALSE,FALSE,FALSE,FALSE,FALSE,FALSE,TRUE,FALSE,Not applicable: pooled QC was not used for conditioning,Multiple times,Unclear,TRUE,FALSE,FALSE,FALSE,FALSE,less frequently than every 10 samples,No,other,Yes,all biological samples (for a given sample type) and pooled QC samples,Quantitative metric,Yes,TRUE,FALSE,FALSE,FALSE,FALSE,TRUE,FALSE,FALSE,FALSE,No,FALSE,TRUE,TRUE,FALSE,nr
6/16/2022 15:48,3,111,Mammalian (i.e. biofluids or tissues derived from rat; mouse; human; cat; etc),1,201 to 1000,Yes,all biological samples for a given sample matrix,No,nr,Yes,Unclear,FALSE,FALSE,TRUE,FALSE,FALSE,FALSE,FALSE,TRUE,FALSE,Not applicable: pooled QC was not used for conditioning,Multiple times,Unclear,TRUE,FALSE,TRUE,FALSE,FALSE,less frequently than every 10 samples,No,Peak area RSD filter threshold of 21 to 30%,Yes,all biological samples (for a given sample type) and pooled QC samples,Visual inspection,nr,TRUE,FALSE,FALSE,FALSE,FALSE,FALSE,FALSE,FALSE,FALSE,No,FALSE,FALSE,TRUE,FALSE,nr
5/20/2022 12:40,29,113,Mammalian (i.e. biofluids or tissues derived from rat; mouse; human; cat; etc),1,51 to 200,Yes,all biological samples for a given sample matrix,Yes,From the sample extract during the extraction process,No,nr,FALSE,TRUE,FALSE,FALSE,FALSE,FALSE,TRUE,FALSE,TRUE,6 to 10,Multiple times,More than one vial,TRUE,FALSE,FALSE,FALSE,FALSE,Every 6 to 10 samples,No,Unclear,Yes,all biological samples (for a given sample type) and pooled QC samples,Visual inspection,Yes,FALSE,FALSE,FALSE,FALSE,FALSE,FALSE,TRUE,FALSE,FALSE,Yes,FALSE,FALSE,TRUE,FALSE,other
6/1/2022 3:57,27,113,Mammalian (i.e. biofluids or tissues derived from rat; mouse; human; cat; etc),1,1 to 50,Yes,all biological samples for a given sample matrix,Yes,Unclear,No,nr,FALSE,TRUE,FALSE,FALSE,FALSE,FALSE,FALSE,TRUE,FALSE,6 to 10,Multiple times,One vial,TRUE,TRUE,TRUE,FALSE,FALSE,less frequently than every 10 samples,No,Not applicable: Pooled QC samples were not used for this purpose,Yes,all biological samples (for a given sample type) and pooled QC samples,Visual inspection,nr,FALSE,FALSE,FALSE,TRUE,FALSE,FALSE,FALSE,FALSE,FALSE,Yes,FALSE,FALSE,TRUE,FALSE,nr
6/4/2022 8:27,14,113,Mammalian (i.e. biofluids or tissues derived from rat; mouse; human; cat; etc),1,1 to 50,Yes,all biological samples for a given sample matrix,Yes,From the sample extract during the extraction process,No,nr,FALSE,TRUE,FALSE,FALSE,FALSE,FALSE,FALSE,TRUE,FALSE,6 to 10,Multiple times,Unclear,TRUE,TRUE,TRUE,FALSE,FALSE,Every 6 to 10 samples,No,Unclear,Yes,all biological samples (for a given sample type) and pooled QC samples,Visual inspection,nr,FALSE,FALSE,FALSE,FALSE,TRUE,FALSE,FALSE,FALSE,FALSE,No,FALSE,FALSE,TRUE,FALSE,nr
6/17/2022 4:07,18,113,Mammalian (i.e. biofluids or tissues derived from rat; mouse; human; cat; etc),1,51 to 200,Yes,all biological samples for a given sample matrix,Yes,From the sample extract during the extraction process,No,nr,TRUE,TRUE,FALSE,FALSE,FALSE,FALSE,FALSE,FALSE,FALSE,6 to 10,Multiple times,Unclear,TRUE,FALSE,TRUE,FALSE,FALSE,less frequently than every 10 samples,No,Not applicable: Pooled QC samples were not used for this purpose,Yes,all biological samples (for a given sample type) and pooled QC samples,Visual inspection,nr,FALSE,FALSE,FALSE,TRUE,FALSE,FALSE,FALSE,FALSE,FALSE,No,FALSE,FALSE,TRUE,FALSE,nr
6/28/2022 3:38,7,113,Mammalian (i.e. biofluids or tissues derived from rat; mouse; human; cat; etc),1,1 to 50,Yes,all biological samples for a given sample matrix,Yes,Unclear,No,nr,FALSE,TRUE,TRUE,FALSE,FALSE,FALSE,FALSE,TRUE,FALSE,6 to 10,Multiple times,Unclear,TRUE,FALSE,TRUE,FALSE,FALSE,Every 6 to 10 samples,No,Not applicable: Pooled QC samples were not used for this purpose,Yes,all biological samples (for a given sample type) and pooled QC samples,Visual inspection,Yes,FALSE,FALSE,FALSE,TRUE,FALSE,FALSE,FALSE,FALSE,FALSE,Yes,FALSE,FALSE,FALSE,TRUE,nr
5/22/2022 17:41,8,115,Mammalian (i.e. biofluids or tissues derived from rat; mouse; human; cat; etc),2,1 to 50,Yes,all biological samples for a given sample matrix,Yes,From the sample extract during the extraction process,No,nr,FALSE,FALSE,FALSE,FALSE,FALSE,FALSE,FALSE,FALSE,TRUE,Not applicable: pooled QC was not used for conditioning,Unclear,nr,FALSE,FALSE,FALSE,TRUE,FALSE,nr,nr,nr,nr,nr,nr,Yes,TRUE,FALSE,FALSE,FALSE,FALSE,FALSE,FALSE,FALSE,FALSE,No,FALSE,FALSE,TRUE,FALSE,nr
5/23/2022 14:46,11,115,Mammalian (i.e. biofluids or tissues derived from rat; mouse; human; cat; etc),2,1 to 50,Yes,all biological samples for a given sample matrix,Yes,From the reconstituted - extracted samples,No,nr,FALSE,FALSE,FALSE,FALSE,TRUE,FALSE,FALSE,FALSE,FALSE,Unclear,Unclear,nr,FALSE,FALSE,FALSE,TRUE,FALSE,nr,nr,nr,nr,nr,nr,Unclear,TRUE,FALSE,FALSE,FALSE,FALSE,FALSE,FALSE,FALSE,FALSE,No,FALSE,FALSE,TRUE,TRUE,nr
6/1/2022 8:43,27,115,Mammalian (i.e. biofluids or tissues derived from rat; mouse; human; cat; etc),2,1 to 50,Yes,all biological samples for a given sample matrix,Yes,Directly from a solid sample homogenate pre-extraction (i.e. before adding extraction solvent),No,nr,FALSE,FALSE,FALSE,FALSE,TRUE,FALSE,FALSE,FALSE,FALSE,Unclear,Unclear,nr,FALSE,FALSE,FALSE,TRUE,FALSE,nr,nr,nr,nr,nr,nr,No,TRUE,FALSE,FALSE,FALSE,FALSE,FALSE,FALSE,FALSE,FALSE,No,FALSE,FALSE,TRUE,FALSE,other
6/10/2022 15:54,21,115,Mammalian (i.e. biofluids or tissues derived from rat; mouse; human; cat; etc),2,1 to 50,Yes,all biological samples for a given sample matrix,Yes,From the sample extract during the extraction process,No,nr,FALSE,FALSE,FALSE,FALSE,TRUE,FALSE,FALSE,FALSE,FALSE,Not applicable: pooled QC was not used for conditioning,Unclear,nr,FALSE,FALSE,FALSE,TRUE,FALSE,nr,nr,nr,nr,nr,nr,Unclear,FALSE,FALSE,FALSE,TRUE,FALSE,FALSE,TRUE,FALSE,FALSE,No,FALSE,FALSE,FALSE,TRUE,other
6/30/2022 11:20,18,115,Mammalian (i.e. biofluids or tissues derived from rat; mouse; human; cat; etc),2,1 to 50,Yes,a subset of all biological samples for a given sample matrix,Yes,From the sample extract during the extraction process,No,nr,FALSE,FALSE,FALSE,FALSE,FALSE,FALSE,FALSE,FALSE,TRUE,Unclear,Unclear,nr,FALSE,FALSE,FALSE,TRUE,FALSE,nr,nr,nr,nr,nr,nr,Yes,TRUE,FALSE,FALSE,FALSE,FALSE,FALSE,FALSE,FALSE,FALSE,No,FALSE,FALSE,TRUE,FALSE,nr
5/30/2022 16:11,2,116,Mammalian (i.e. biofluids or tissues derived from rat; mouse; human; cat; etc),1,51 to 200,No,nr,nr,nr,nr,nr,FALSE,FALSE,FALSE,FALSE,FALSE,TRUE,FALSE,FALSE,FALSE,nr,nr,nr,FALSE,FALSE,FALSE,TRUE,FALSE,nr,nr,nr,nr,nr,nr,nr,TRUE,FALSE,FALSE,FALSE,FALSE,FALSE,FALSE,FALSE,FALSE,No,FALSE,FALSE,TRUE,FALSE,nr
6/4/2022 4:02,4,116,Mammalian (i.e. biofluids or tissues derived from rat; mouse; human; cat; etc),1,1 to 50,No,nr,nr,nr,nr,nr,FALSE,FALSE,FALSE,FALSE,FALSE,TRUE,FALSE,FALSE,FALSE,nr,nr,nr,FALSE,FALSE,FALSE,TRUE,FALSE,nr,nr,nr,nr,nr,nr,nr,TRUE,FALSE,FALSE,FALSE,FALSE,FALSE,FALSE,FALSE,FALSE,No,FALSE,FALSE,TRUE,FALSE,nr
6/10/2022 18:03,15,116,Mammalian (i.e. biofluids or tissues derived from rat; mouse; human; cat; etc),1,51 to 200,No,nr,nr,nr,nr,nr,FALSE,FALSE,FALSE,FALSE,FALSE,TRUE,FALSE,FALSE,FALSE,nr,nr,nr,FALSE,FALSE,FALSE,TRUE,FALSE,nr,nr,nr,nr,nr,nr,nr,TRUE,FALSE,FALSE,FALSE,FALSE,TRUE,FALSE,FALSE,FALSE,No,FALSE,TRUE,FALSE,FALSE,nr
6/28/2022 3:54,7,116,Mammalian (i.e. biofluids or tissues derived from rat; mouse; human; cat; etc),1,1 to 50,No,nr,nr,nr,nr,nr,FALSE,FALSE,FALSE,FALSE,FALSE,TRUE,FALSE,FALSE,FALSE,nr,nr,nr,FALSE,FALSE,FALSE,TRUE,FALSE,nr,nr,nr,nr,nr,nr,No,TRUE,FALSE,FALSE,FALSE,FALSE,FALSE,FALSE,FALSE,FALSE,No,FALSE,FALSE,FALSE,TRUE,nr
6/30/2022 18:20,17,116,Mammalian (i.e. biofluids or tissues derived from rat; mouse; human; cat; etc),1,51 to 200,No,nr,nr,nr,nr,nr,FALSE,FALSE,FALSE,FALSE,FALSE,TRUE,FALSE,FALSE,FALSE,nr,nr,nr,FALSE,FALSE,FALSE,TRUE,FALSE,nr,nr,nr,nr,nr,nr,nr,TRUE,FALSE,FALSE,FALSE,FALSE,FALSE,FALSE,FALSE,FALSE,Yes,FALSE,TRUE,FALSE,FALSE,nr
5/9/2022 23:10,1,117,Plant (i.e. Arabidopsis; Rice; Algae),1,1 to 50,No,nr,nr,nr,nr,nr,FALSE,FALSE,FALSE,FALSE,FALSE,TRUE,FALSE,FALSE,FALSE,nr,nr,nr,FALSE,FALSE,FALSE,TRUE,FALSE,nr,nr,nr,nr,nr,nr,nr,FALSE,FALSE,FALSE,TRUE,FALSE,FALSE,FALSE,FALSE,FALSE,No,FALSE,FALSE,FALSE,TRUE,nr
6/10/2022 9:09,26,117,Plant (i.e. Arabidopsis; Rice; Algae),1,1 to 50,No,nr,nr,nr,nr,nr,FALSE,FALSE,FALSE,FALSE,FALSE,TRUE,FALSE,FALSE,FALSE,nr,nr,nr,FALSE,FALSE,FALSE,TRUE,FALSE,nr,nr,nr,nr,nr,nr,nr,FALSE,FALSE,FALSE,TRUE,FALSE,FALSE,FALSE,FALSE,FALSE,No,FALSE,FALSE,TRUE,FALSE,nr
6/10/2022 9:46,13,117,Plant (i.e. Arabidopsis; Rice; Algae),1,1 to 50,No,nr,nr,nr,nr,nr,FALSE,FALSE,FALSE,FALSE,FALSE,TRUE,FALSE,FALSE,FALSE,nr,nr,nr,FALSE,FALSE,FALSE,TRUE,FALSE,nr,nr,nr,nr,nr,nr,nr,FALSE,FALSE,FALSE,TRUE,FALSE,FALSE,FALSE,FALSE,FALSE,No,FALSE,FALSE,TRUE,FALSE,nr
6/10/2022 16:01,21,117,Plant (i.e. Arabidopsis; Rice; Algae),1,1 to 50,No,nr,nr,nr,nr,nr,FALSE,FALSE,FALSE,FALSE,FALSE,TRUE,FALSE,FALSE,FALSE,nr,nr,nr,FALSE,FALSE,FALSE,TRUE,FALSE,nr,nr,nr,nr,nr,nr,nr,FALSE,FALSE,FALSE,TRUE,FALSE,FALSE,FALSE,FALSE,FALSE,No,FALSE,FALSE,FALSE,TRUE,nr
6/28/2022 4:21,7,117,Plant (i.e. Arabidopsis; Rice; Algae),1,1 to 50,No,nr,nr,nr,nr,nr,FALSE,FALSE,FALSE,FALSE,FALSE,TRUE,FALSE,FALSE,FALSE,nr,nr,nr,FALSE,FALSE,FALSE,TRUE,FALSE,nr,nr,nr,nr,nr,nr,No,FALSE,FALSE,FALSE,TRUE,FALSE,FALSE,FALSE,FALSE,FALSE,No,FALSE,FALSE,FALSE,TRUE,nr
5/19/2022 15:22,5,120,Mammalian (i.e. biofluids or tissues derived from rat; mouse; human; cat; etc),1,51 to 200,No,nr,nr,nr,nr,nr,FALSE,FALSE,FALSE,FALSE,FALSE,TRUE,FALSE,FALSE,FALSE,nr,nr,nr,FALSE,FALSE,FALSE,TRUE,FALSE,nr,nr,nr,nr,nr,nr,nr,FALSE,FALSE,FALSE,TRUE,FALSE,FALSE,FALSE,FALSE,FALSE,No,FALSE,FALSE,FALSE,TRUE,nr
5/21/2022 19:15,8,120,Mammalian (i.e. biofluids or tissues derived from rat; mouse; human; cat; etc),1,51 to 200,No,nr,nr,nr,nr,nr,FALSE,FALSE,FALSE,FALSE,FALSE,TRUE,FALSE,FALSE,FALSE,nr,nr,nr,FALSE,FALSE,FALSE,TRUE,FALSE,nr,nr,nr,nr,nr,nr,nr,FALSE,FALSE,FALSE,TRUE,FALSE,FALSE,FALSE,FALSE,FALSE,No,FALSE,FALSE,TRUE,FALSE,nr
6/5/2022 8:47,2,120,Mammalian (i.e. biofluids or tissues derived from rat; mouse; human; cat; etc),1,51 to 200,No,nr,nr,nr,nr,nr,FALSE,FALSE,FALSE,FALSE,FALSE,TRUE,FALSE,FALSE,FALSE,nr,nr,nr,FALSE,FALSE,FALSE,TRUE,FALSE,nr,nr,nr,nr,nr,nr,nr,FALSE,FALSE,FALSE,FALSE,FALSE,FALSE,TRUE,FALSE,FALSE,No,FALSE,FALSE,TRUE,FALSE,nr
6/10/2022 13:27,19,120,Mammalian (i.e. biofluids or tissues derived from rat; mouse; human; cat; etc),1,51 to 200,No,nr,nr,nr,nr,nr,FALSE,FALSE,FALSE,FALSE,FALSE,TRUE,FALSE,FALSE,FALSE,nr,nr,nr,FALSE,FALSE,FALSE,TRUE,FALSE,nr,nr,nr,nr,nr,nr,nr,FALSE,FALSE,FALSE,TRUE,FALSE,FALSE,FALSE,FALSE,FALSE,No,FALSE,FALSE,TRUE,FALSE,nr
6/16/2022 15:50,3,120,Mammalian (i.e. biofluids or tissues derived from rat; mouse; human; cat; etc),1,1 to 50,No,nr,nr,nr,nr,nr,FALSE,FALSE,FALSE,FALSE,FALSE,TRUE,FALSE,FALSE,FALSE,nr,nr,nr,FALSE,FALSE,FALSE,TRUE,FALSE,nr,nr,nr,nr,nr,nr,nr,FALSE,FALSE,FALSE,TRUE,FALSE,FALSE,FALSE,FALSE,FALSE,No,FALSE,FALSE,TRUE,FALSE,nr
7/16/2022 10:50,9,120,Mammalian (i.e. biofluids or tissues derived from rat; mouse; human; cat; etc),1,1 to 50,No,nr,nr,nr,nr,nr,FALSE,FALSE,FALSE,FALSE,FALSE,TRUE,FALSE,FALSE,FALSE,nr,nr,nr,FALSE,FALSE,FALSE,TRUE,FALSE,nr,nr,nr,nr,nr,nr,Yes,FALSE,FALSE,FALSE,TRUE,FALSE,FALSE,FALSE,FALSE,FALSE,No,FALSE,FALSE,TRUE,FALSE,nr
6/6/2022 5:41,2,123,Mammalian (i.e. biofluids or tissues derived from rat; mouse; human; cat; etc),1,51 to 200,No,nr,nr,nr,nr,nr,FALSE,FALSE,FALSE,FALSE,FALSE,TRUE,FALSE,FALSE,FALSE,nr,nr,nr,FALSE,FALSE,FALSE,TRUE,FALSE,nr,nr,nr,nr,nr,nr,nr,TRUE,FALSE,FALSE,FALSE,FALSE,FALSE,FALSE,FALSE,FALSE,No,FALSE,FALSE,TRUE,FALSE,nr
6/6/2022 8:19,20,123,Mammalian (i.e. biofluids or tissues derived from rat; mouse; human; cat; etc),1,1 to 50,No,nr,nr,nr,nr,nr,FALSE,FALSE,FALSE,FALSE,FALSE,TRUE,FALSE,FALSE,FALSE,nr,nr,nr,FALSE,FALSE,FALSE,TRUE,FALSE,nr,nr,nr,nr,nr,nr,nr,TRUE,FALSE,FALSE,FALSE,FALSE,FALSE,FALSE,FALSE,FALSE,No,FALSE,FALSE,TRUE,FALSE,other
6/10/2022 12:07,25,123,Mammalian (i.e. biofluids or tissues derived from rat; mouse; human; cat; etc),1,1 to 50,No,nr,nr,nr,nr,nr,FALSE,FALSE,FALSE,FALSE,FALSE,TRUE,FALSE,FALSE,FALSE,nr,nr,nr,FALSE,FALSE,FALSE,TRUE,FALSE,nr,nr,nr,nr,nr,nr,nr,TRUE,FALSE,FALSE,FALSE,FALSE,FALSE,FALSE,FALSE,FALSE,No,FALSE,FALSE,FALSE,TRUE,nr
6/10/2022 16:14,21,123,Mammalian (i.e. biofluids or tissues derived from rat; mouse; human; cat; etc),1,51 to 200,No,nr,nr,nr,nr,nr,FALSE,FALSE,FALSE,FALSE,FALSE,TRUE,FALSE,FALSE,FALSE,nr,nr,nr,FALSE,FALSE,FALSE,TRUE,FALSE,nr,nr,nr,nr,nr,nr,nr,FALSE,FALSE,FALSE,TRUE,FALSE,FALSE,FALSE,FALSE,FALSE,No,FALSE,FALSE,FALSE,TRUE,other
7/7/2022 13:04,24,123,Mammalian (i.e. biofluids or tissues derived from rat; mouse; human; cat; etc),1,51 to 200,No,nr,nr,nr,nr,nr,FALSE,FALSE,FALSE,FALSE,FALSE,TRUE,FALSE,FALSE,FALSE,nr,nr,nr,FALSE,FALSE,FALSE,TRUE,FALSE,nr,nr,nr,nr,nr,nr,Yes,TRUE,FALSE,FALSE,FALSE,FALSE,FALSE,FALSE,FALSE,FALSE,No,FALSE,FALSE,TRUE,FALSE,nr
5/21/2022 10:58,29,124,Plant (i.e. Arabidopsis; Rice; Algae),2,1 to 50,Yes,"all samples, including multiple matrices",Yes,Directly from a solid sample homogenate pre-extraction (i.e. before adding extraction solvent),No,nr,FALSE,FALSE,FALSE,FALSE,FALSE,FALSE,FALSE,TRUE,FALSE,Not applicable: pooled QC was not used for conditioning,Multiple times,More than one vial,FALSE,FALSE,FALSE,FALSE,TRUE,less frequently than every 10 samples,No,Unclear,No,nr,nr,Yes,TRUE,FALSE,TRUE,FALSE,FALSE,FALSE,FALSE,FALSE,FALSE,No,FALSE,FALSE,TRUE,FALSE,other
5/26/2022 11:59,10,124,Plant (i.e. Arabidopsis; Rice; Algae),1,1 to 50,Yes,all biological samples for a given sample matrix,Yes,Unclear,No,nr,FALSE,FALSE,FALSE,FALSE,FALSE,FALSE,FALSE,TRUE,FALSE,Not applicable: pooled QC was not used for conditioning,Multiple times,Unclear,FALSE,FALSE,FALSE,FALSE,TRUE,Unclear,No,Not applicable: Pooled QC samples were not used for this purpose,No,nr,nr,Yes,TRUE,FALSE,FALSE,FALSE,FALSE,FALSE,FALSE,FALSE,FALSE,No,FALSE,FALSE,TRUE,FALSE,other
6/2/2022 12:40,5,124,Plant (i.e. Arabidopsis; Rice; Algae),1,1 to 50,Yes,all biological samples for a given sample matrix,Yes,Unclear,No,nr,FALSE,FALSE,FALSE,FALSE,FALSE,FALSE,TRUE,FALSE,TRUE,Not applicable: pooled QC was not used for conditioning,Multiple times,More than one vial,FALSE,FALSE,FALSE,FALSE,TRUE,Unclear,No,other,No,nr,nr,nr,TRUE,FALSE,FALSE,FALSE,FALSE,FALSE,FALSE,FALSE,FALSE,No,FALSE,FALSE,TRUE,FALSE,other
6/6/2022 23:49,26,124,Plant (i.e. Arabidopsis; Rice; Algae),1,51 to 200,Yes,all biological samples for a given sample matrix,No,nr,Yes,From the reconstituted extracted samples,TRUE,FALSE,FALSE,FALSE,FALSE,FALSE,FALSE,FALSE,FALSE,Unclear,Unclear,nr,FALSE,FALSE,FALSE,TRUE,FALSE,nr,nr,nr,nr,nr,nr,nr,FALSE,FALSE,FALSE,TRUE,FALSE,FALSE,FALSE,FALSE,FALSE,No,FALSE,FALSE,TRUE,FALSE,nr
6/10/2022 10:08,13,124,Plant (i.e. Arabidopsis; Rice; Algae),1,1 to 50,Yes,all biological samples for a given sample matrix,Yes,From the reconstituted - extracted samples,No,nr,FALSE,FALSE,FALSE,FALSE,FALSE,FALSE,FALSE,TRUE,FALSE,Not applicable: pooled QC was not used for conditioning,Multiple times,More than one vial,FALSE,FALSE,FALSE,FALSE,TRUE,Unclear,No,Not applicable: Pooled QC samples were not used for this purpose,No,nr,nr,nr,TRUE,FALSE,FALSE,FALSE,FALSE,FALSE,FALSE,FALSE,FALSE,No,FALSE,FALSE,TRUE,FALSE,nr
6/1/2022 8:45,27,125,Mammalian (i.e. biofluids or tissues derived from rat; mouse; human; cat; etc),1,1 to 50,No,nr,nr,nr,nr,nr,FALSE,FALSE,FALSE,FALSE,FALSE,TRUE,FALSE,FALSE,FALSE,nr,nr,nr,FALSE,FALSE,FALSE,TRUE,FALSE,nr,nr,nr,nr,nr,nr,nr,FALSE,FALSE,FALSE,TRUE,FALSE,FALSE,FALSE,FALSE,FALSE,No,FALSE,FALSE,TRUE,FALSE,other
6/3/2022 16:56,26,125,Mammalian (i.e. biofluids or tissues derived from rat; mouse; human; cat; etc),1,1 to 50,No,nr,nr,nr,nr,nr,FALSE,FALSE,FALSE,FALSE,FALSE,TRUE,FALSE,FALSE,FALSE,nr,nr,nr,FALSE,FALSE,FALSE,TRUE,FALSE,nr,nr,nr,nr,nr,nr,nr,FALSE,FALSE,FALSE,TRUE,FALSE,FALSE,FALSE,FALSE,FALSE,No,FALSE,FALSE,TRUE,FALSE,nr
6/10/2022 16:29,21,125,Mammalian (i.e. biofluids or tissues derived from rat; mouse; human; cat; etc),1,1 to 50,No,nr,nr,nr,nr,nr,FALSE,FALSE,FALSE,FALSE,FALSE,TRUE,FALSE,FALSE,FALSE,nr,nr,nr,FALSE,FALSE,FALSE,TRUE,FALSE,nr,nr,nr,nr,nr,nr,nr,FALSE,FALSE,FALSE,TRUE,FALSE,FALSE,FALSE,FALSE,FALSE,No,FALSE,FALSE,FALSE,TRUE,nr
7/1/2022 7:22,16,125,Mammalian (i.e. biofluids or tissues derived from rat; mouse; human; cat; etc),1,1 to 50,Yes,Unclear,Yes,Unclear,No,nr,FALSE,FALSE,FALSE,TRUE,FALSE,FALSE,FALSE,FALSE,FALSE,Not applicable: pooled QC was not used for conditioning,Unclear,nr,FALSE,FALSE,FALSE,TRUE,FALSE,nr,nr,nr,nr,nr,nr,Yes,FALSE,FALSE,FALSE,FALSE,FALSE,TRUE,FALSE,TRUE,FALSE,No,FALSE,FALSE,TRUE,FALSE,nr
7/3/2022 15:03,17,125,Mammalian (i.e. biofluids or tissues derived from rat; mouse; human; cat; etc),1,51 to 200,No,nr,nr,nr,nr,nr,FALSE,FALSE,FALSE,FALSE,FALSE,TRUE,FALSE,FALSE,FALSE,nr,nr,nr,FALSE,FALSE,FALSE,TRUE,FALSE,nr,nr,nr,nr,nr,nr,nr,FALSE,FALSE,FALSE,TRUE,FALSE,FALSE,FALSE,FALSE,FALSE,No,FALSE,FALSE,TRUE,FALSE,other
7/16/2022 10:20,9,125,Mammalian (i.e. biofluids or tissues derived from rat; mouse; human; cat; etc),1,1 to 50,Yes,Unclear,No,nr,Yes,Unclear,FALSE,FALSE,FALSE,TRUE,FALSE,FALSE,FALSE,FALSE,FALSE,Unclear,Unclear,nr,FALSE,FALSE,FALSE,TRUE,FALSE,nr,nr,nr,nr,nr,nr,Unclear,FALSE,FALSE,FALSE,TRUE,FALSE,FALSE,FALSE,FALSE,FALSE,No,FALSE,FALSE,FALSE,TRUE,nr
5/18/2022 18:24,8,126,Mammalian (i.e. biofluids or tissues derived from rat; mouse; human; cat; etc),1,51 to 200,No,nr,nr,nr,nr,nr,FALSE,FALSE,FALSE,FALSE,FALSE,TRUE,FALSE,FALSE,FALSE,nr,nr,nr,FALSE,FALSE,FALSE,TRUE,FALSE,nr,nr,nr,nr,nr,nr,nr,FALSE,FALSE,FALSE,TRUE,FALSE,FALSE,FALSE,FALSE,FALSE,No,FALSE,FALSE,TRUE,FALSE,nr
5/22/2022 8:57,29,126,Mammalian (i.e. biofluids or tissues derived from rat; mouse; human; cat; etc),1,1 to 50,No,nr,nr,nr,nr,nr,FALSE,FALSE,FALSE,FALSE,FALSE,TRUE,FALSE,FALSE,FALSE,nr,nr,nr,FALSE,FALSE,FALSE,TRUE,FALSE,nr,nr,nr,nr,nr,nr,nr,FALSE,FALSE,FALSE,FALSE,FALSE,FALSE,TRUE,FALSE,FALSE,No,FALSE,FALSE,TRUE,FALSE,nr
6/4/2022 4:24,4,126,Mammalian (i.e. biofluids or tissues derived from rat; mouse; human; cat; etc),1,1 to 50,No,nr,nr,nr,nr,nr,FALSE,FALSE,FALSE,FALSE,FALSE,TRUE,FALSE,FALSE,FALSE,nr,nr,nr,FALSE,FALSE,FALSE,TRUE,FALSE,nr,nr,nr,nr,nr,nr,nr,FALSE,FALSE,FALSE,TRUE,FALSE,FALSE,FALSE,FALSE,FALSE,No,FALSE,FALSE,TRUE,FALSE,nr
6/6/2022 11:42,10,126,Mammalian (i.e. biofluids or tissues derived from rat; mouse; human; cat; etc),1,51 to 200,No,nr,nr,nr,nr,nr,FALSE,FALSE,FALSE,FALSE,FALSE,TRUE,FALSE,FALSE,FALSE,nr,nr,nr,FALSE,FALSE,FALSE,TRUE,FALSE,nr,nr,nr,nr,nr,nr,nr,FALSE,FALSE,FALSE,TRUE,FALSE,FALSE,FALSE,FALSE,FALSE,No,FALSE,FALSE,TRUE,FALSE,nr
7/3/2022 15:24,17,126,Mammalian (i.e. biofluids or tissues derived from rat; mouse; human; cat; etc),1,51 to 200,No,nr,nr,nr,nr,nr,FALSE,FALSE,FALSE,FALSE,FALSE,TRUE,FALSE,FALSE,FALSE,nr,nr,nr,FALSE,FALSE,FALSE,TRUE,FALSE,nr,nr,nr,nr,nr,nr,nr,FALSE,FALSE,FALSE,TRUE,FALSE,FALSE,FALSE,FALSE,FALSE,No,FALSE,FALSE,TRUE,FALSE,nr
5/10/2022 0:23,26,127,Plant (i.e. Arabidopsis; Rice; Algae),2,1 to 50,No,nr,nr,nr,nr,nr,FALSE,FALSE,FALSE,FALSE,FALSE,TRUE,FALSE,FALSE,FALSE,nr,nr,nr,FALSE,FALSE,FALSE,TRUE,FALSE,nr,nr,nr,nr,nr,nr,nr,FALSE,FALSE,FALSE,FALSE,FALSE,FALSE,TRUE,FALSE,FALSE,No,FALSE,FALSE,TRUE,FALSE,nr
6/1/2022 10:41,23,127,Plant (i.e. Arabidopsis; Rice; Algae),More than 4,1 to 50,No,nr,nr,nr,nr,nr,FALSE,FALSE,FALSE,FALSE,FALSE,TRUE,FALSE,FALSE,FALSE,nr,nr,nr,FALSE,FALSE,FALSE,TRUE,FALSE,nr,nr,nr,nr,nr,nr,Unclear,FALSE,FALSE,FALSE,FALSE,FALSE,FALSE,TRUE,FALSE,FALSE,No,FALSE,FALSE,TRUE,FALSE,nr
6/10/2022 13:28,19,127,Plant (i.e. Arabidopsis; Rice; Algae),1,51 to 200,No,nr,nr,nr,nr,nr,FALSE,FALSE,FALSE,FALSE,FALSE,TRUE,FALSE,FALSE,FALSE,nr,nr,nr,FALSE,FALSE,FALSE,TRUE,FALSE,nr,nr,nr,nr,nr,nr,Yes,FALSE,FALSE,FALSE,FALSE,FALSE,TRUE,FALSE,FALSE,FALSE,No,FALSE,FALSE,TRUE,FALSE,nr
6/12/2022 14:13,15,127,Plant (i.e. Arabidopsis; Rice; Algae),2,1 to 50,No,nr,nr,nr,nr,nr,FALSE,FALSE,FALSE,FALSE,FALSE,TRUE,FALSE,FALSE,FALSE,nr,nr,nr,FALSE,FALSE,FALSE,TRUE,FALSE,nr,nr,nr,nr,nr,nr,Yes,FALSE,FALSE,FALSE,FALSE,FALSE,FALSE,FALSE,TRUE,FALSE,No,FALSE,FALSE,FALSE,FALSE,nr
7/16/2022 9:51,9,127,Plant (i.e. Arabidopsis; Rice; Algae),1,1 to 50,No,nr,nr,nr,nr,nr,FALSE,FALSE,FALSE,FALSE,FALSE,TRUE,FALSE,FALSE,FALSE,nr,nr,nr,FALSE,FALSE,FALSE,TRUE,FALSE,nr,nr,nr,nr,nr,nr,Yes,FALSE,FALSE,FALSE,FALSE,TRUE,FALSE,FALSE,FALSE,FALSE,No,FALSE,FALSE,FALSE,TRUE,nr
5/9/2022 23:37,1,128,Mammalian (i.e. biofluids or tissues derived from rat; mouse; human; cat; etc),1,1 to 50,Yes,all biological samples for a given sample matrix,No,nr,Yes,From the reconstituted extracted samples,TRUE,TRUE,TRUE,FALSE,FALSE,FALSE,FALSE,FALSE,FALSE,1 to 5,Multiple times,Unclear,TRUE,FALSE,TRUE,FALSE,FALSE,Every 6 to 10 samples,Yes - with 7-10 dilution levels,Peak area RSD filter threshold of 11 to 20%,No,nr,nr,Yes,TRUE,FALSE,FALSE,FALSE,FALSE,FALSE,FALSE,TRUE,FALSE,No,FALSE,FALSE,FALSE,TRUE,nr
5/18/2022 17:31,8,128,Mammalian (i.e. biofluids or tissues derived from rat; mouse; human; cat; etc),1,1 to 50,Yes,all biological samples for a given sample matrix,No,nr,Yes,From the reconstituted extracted samples,TRUE,TRUE,TRUE,FALSE,FALSE,FALSE,FALSE,TRUE,FALSE,1 to 5,Multiple times,Unclear,TRUE,TRUE,TRUE,FALSE,FALSE,Every 6 to 10 samples,Yes - with 4-6 dilution levels,Peak area RSD filter threshold of 11 to 20%,No,nr,nr,nr,TRUE,FALSE,FALSE,FALSE,FALSE,FALSE,FALSE,TRUE,FALSE,No,FALSE,FALSE,TRUE,FALSE,nr
6/4/2022 17:54,12,128,Mammalian (i.e. biofluids or tissues derived from rat; mouse; human; cat; etc),1,1 to 50,Yes,all biological samples for a given sample matrix,No,nr,Yes,From the sample extract during the extraction process,TRUE,FALSE,TRUE,FALSE,FALSE,FALSE,FALSE,TRUE,FALSE,Unclear,Multiple times,More than one vial,TRUE,TRUE,TRUE,FALSE,FALSE,Every 6 to 10 samples,Yes - with 3 or fewer dilution levels,Peak area RSD filter threshold of 31 to 40%,Unclear,nr,nr,nr,TRUE,FALSE,FALSE,FALSE,FALSE,FALSE,FALSE,TRUE,FALSE,No,FALSE,FALSE,TRUE,TRUE,nr
6/7/2022 6:59,2,128,Mammalian (i.e. biofluids or tissues derived from rat; mouse; human; cat; etc),1,1 to 50,Yes,all biological samples for a given sample matrix,No,nr,Yes,From the reconstituted extracted samples,FALSE,TRUE,TRUE,FALSE,FALSE,FALSE,FALSE,TRUE,FALSE,1 to 5,Multiple times,One vial,TRUE,TRUE,TRUE,FALSE,FALSE,Every 6 to 10 samples,other,Peak area RSD filter threshold of 11 to 20%,No,nr,nr,Yes,TRUE,FALSE,FALSE,FALSE,FALSE,FALSE,FALSE,TRUE,FALSE,No,FALSE,FALSE,TRUE,FALSE,nr
6/10/2022 13:32,19,128,Mammalian (i.e. biofluids or tissues derived from rat; mouse; human; cat; etc),1,1 to 50,Yes,all biological samples for a given sample matrix,No,nr,Yes,Unclear,FALSE,TRUE,TRUE,FALSE,FALSE,FALSE,FALSE,TRUE,FALSE,1 to 5,Multiple times,Unclear,TRUE,FALSE,TRUE,FALSE,FALSE,Every 6 to 10 samples,Yes - with 7-10 dilution levels,Peak area RSD filter threshold of 11 to 20%,No,nr,nr,Yes,TRUE,FALSE,FALSE,FALSE,FALSE,FALSE,FALSE,TRUE,FALSE,No,FALSE,FALSE,TRUE,FALSE,nr
6/16/2022 15:52,3,128,Mammalian (i.e. biofluids or tissues derived from rat; mouse; human; cat; etc),1,1 to 50,Yes,all biological samples for a given sample matrix,No,nr,Yes,From the reconstituted extracted samples,FALSE,TRUE,TRUE,FALSE,FALSE,FALSE,FALSE,TRUE,FALSE,1 to 5,Multiple times,Unclear,TRUE,FALSE,TRUE,FALSE,FALSE,Every 6 to 10 samples,Yes - with 3 or fewer dilution levels,Peak area RSD filter threshold of 21 to 30%,No,nr,nr,nr,TRUE,FALSE,FALSE,FALSE,FALSE,FALSE,FALSE,TRUE,FALSE,Yes,FALSE,FALSE,TRUE,FALSE,nr
5/11/2022 0:08,1,134,Mammalian (i.e. biofluids or tissues derived from rat; mouse; human; cat; etc),1,51 to 200,Unclear,nr,nr,nr,nr,nr,FALSE,FALSE,FALSE,FALSE,FALSE,TRUE,FALSE,FALSE,FALSE,nr,nr,nr,FALSE,FALSE,FALSE,TRUE,FALSE,nr,nr,nr,nr,nr,nr,nr,TRUE,FALSE,FALSE,FALSE,TRUE,FALSE,FALSE,TRUE,FALSE,No,FALSE,FALSE,FALSE,TRUE,other
6/1/2022 8:46,27,134,Mammalian (i.e. biofluids or tissues derived from rat; mouse; human; cat; etc),1,51 to 200,No,nr,nr,nr,nr,nr,FALSE,FALSE,FALSE,FALSE,FALSE,TRUE,FALSE,FALSE,FALSE,nr,nr,nr,FALSE,FALSE,FALSE,TRUE,FALSE,nr,nr,nr,nr,nr,nr,nr,FALSE,FALSE,FALSE,TRUE,FALSE,FALSE,FALSE,FALSE,FALSE,No,FALSE,FALSE,TRUE,FALSE,nr
6/1/2022 10:53,23,134,Mammalian (i.e. biofluids or tissues derived from rat; mouse; human; cat; etc),2,1 to 50,No,nr,nr,nr,nr,nr,FALSE,FALSE,FALSE,FALSE,FALSE,TRUE,FALSE,FALSE,FALSE,nr,nr,nr,FALSE,FALSE,FALSE,TRUE,FALSE,nr,nr,nr,nr,nr,nr,Unclear,FALSE,FALSE,FALSE,TRUE,FALSE,FALSE,FALSE,FALSE,FALSE,No,FALSE,FALSE,TRUE,FALSE,nr
6/6/2022 5:51,2,134,Mammalian (i.e. biofluids or tissues derived from rat; mouse; human; cat; etc),1,51 to 200,No,nr,nr,nr,nr,nr,FALSE,FALSE,FALSE,FALSE,FALSE,TRUE,FALSE,FALSE,FALSE,nr,nr,nr,FALSE,FALSE,FALSE,TRUE,FALSE,nr,nr,nr,nr,nr,nr,nr,TRUE,TRUE,FALSE,FALSE,FALSE,FALSE,FALSE,TRUE,FALSE,Yes,FALSE,FALSE,TRUE,FALSE,other
6/6/2022 11:54,10,134,Mammalian (i.e. biofluids or tissues derived from rat; mouse; human; cat; etc),1,51 to 200,Unclear,nr,nr,nr,nr,nr,FALSE,FALSE,FALSE,FALSE,FALSE,TRUE,FALSE,FALSE,FALSE,nr,nr,nr,FALSE,FALSE,FALSE,TRUE,FALSE,nr,nr,nr,nr,nr,nr,Yes,TRUE,FALSE,FALSE,FALSE,FALSE,FALSE,FALSE,TRUE,FALSE,Yes,FALSE,FALSE,TRUE,FALSE,other
7/16/2022 9:48,9,134,Mammalian (i.e. biofluids or tissues derived from rat; mouse; human; cat; etc),1,1 to 50,No,nr,nr,nr,nr,nr,FALSE,FALSE,FALSE,FALSE,FALSE,TRUE,FALSE,FALSE,FALSE,nr,nr,nr,FALSE,FALSE,FALSE,TRUE,FALSE,nr,nr,nr,nr,nr,nr,Unclear,FALSE,FALSE,FALSE,TRUE,FALSE,FALSE,FALSE,FALSE,FALSE,No,FALSE,FALSE,FALSE,TRUE,nr
5/16/2022 3:16,18,136,"Non-mammalian animal (i.e. birds, invertebrates; insects; reptiles; fish...)",1,1 to 50,No,nr,nr,nr,nr,nr,FALSE,FALSE,FALSE,FALSE,FALSE,TRUE,FALSE,FALSE,FALSE,nr,nr,nr,FALSE,FALSE,FALSE,TRUE,FALSE,nr,nr,nr,nr,nr,nr,No,TRUE,FALSE,FALSE,FALSE,FALSE,FALSE,FALSE,FALSE,FALSE,No,FALSE,TRUE,FALSE,FALSE,nr
5/17/2022 23:19,6,136,"Non-mammalian animal (i.e. birds, invertebrates; insects; reptiles; fish...)",1,1 to 50,No,nr,nr,nr,nr,nr,FALSE,FALSE,FALSE,FALSE,FALSE,TRUE,FALSE,FALSE,FALSE,nr,nr,nr,FALSE,FALSE,FALSE,TRUE,FALSE,nr,nr,nr,nr,nr,nr,Unclear,FALSE,FALSE,FALSE,FALSE,FALSE,FALSE,TRUE,FALSE,FALSE,No,FALSE,FALSE,TRUE,FALSE,other
5/18/2022 14:16,8,136,"Non-mammalian animal (i.e. birds, invertebrates; insects; reptiles; fish...)",1,1 to 50,No,nr,nr,nr,nr,nr,FALSE,FALSE,FALSE,FALSE,FALSE,TRUE,FALSE,FALSE,FALSE,nr,nr,nr,FALSE,FALSE,FALSE,TRUE,FALSE,nr,nr,nr,nr,nr,nr,nr,FALSE,FALSE,FALSE,TRUE,FALSE,FALSE,FALSE,FALSE,FALSE,No,FALSE,TRUE,FALSE,FALSE,nr
6/6/2022 8:24,20,136,"Non-mammalian animal (i.e. birds, invertebrates; insects; reptiles; fish...)",1,1 to 50,No,nr,nr,nr,nr,nr,FALSE,FALSE,FALSE,FALSE,FALSE,TRUE,FALSE,FALSE,FALSE,nr,nr,nr,FALSE,FALSE,FALSE,TRUE,FALSE,nr,nr,nr,nr,nr,nr,nr,FALSE,FALSE,FALSE,TRUE,FALSE,FALSE,FALSE,FALSE,FALSE,No,FALSE,FALSE,TRUE,FALSE,nr
6/12/2022 14:21,15,136,"Non-mammalian animal (i.e. birds, invertebrates; insects; reptiles; fish...)",1,1 to 50,No,nr,nr,nr,nr,nr,FALSE,FALSE,FALSE,FALSE,FALSE,TRUE,FALSE,FALSE,FALSE,nr,nr,nr,FALSE,FALSE,FALSE,TRUE,FALSE,nr,nr,nr,nr,nr,nr,nr,FALSE,FALSE,FALSE,TRUE,FALSE,FALSE,FALSE,FALSE,FALSE,No,FALSE,FALSE,FALSE,FALSE,nr
6/1/2022 8:49,27,139,Mammalian (i.e. biofluids or tissues derived from rat; mouse; human; cat; etc),1,1 to 50,Yes,all biological samples for a given sample matrix,No,nr,Yes,From the reconstituted extracted samples,FALSE,FALSE,FALSE,FALSE,FALSE,FALSE,FALSE,TRUE,FALSE,Not applicable: pooled QC was not used for conditioning,Multiple times,One vial,TRUE,TRUE,TRUE,FALSE,FALSE,Every 6 to 10 samples,No,other,Yes,all biological samples (for a given sample type) and pooled QC samples,Visual inspection,nr,FALSE,FALSE,FALSE,TRUE,FALSE,FALSE,FALSE,FALSE,FALSE,No,FALSE,FALSE,TRUE,FALSE,nr
6/4/2022 9:28,14,139,Mammalian (i.e. biofluids or tissues derived from rat; mouse; human; cat; etc),1,1 to 50,Yes,all biological samples for a given sample matrix,No,nr,Yes,From the sample extract during the extraction process,FALSE,TRUE,FALSE,FALSE,FALSE,FALSE,FALSE,TRUE,FALSE,Unclear,Multiple times,More than one vial,TRUE,TRUE,TRUE,FALSE,FALSE,Every 6 to 10 samples,No,Peak area RSD filter threshold of 21 to 30%,Yes,all biological samples (for a given sample type) and pooled QC samples,Visual inspection,nr,FALSE,FALSE,FALSE,TRUE,FALSE,FALSE,FALSE,FALSE,FALSE,No,FALSE,FALSE,TRUE,FALSE,nr
6/10/2022 8:07,5,139,Mammalian (i.e. biofluids or tissues derived from rat; mouse; human; cat; etc),1,1 to 50,Yes,all biological samples for a given sample matrix,No,nr,Yes,From the reconstituted extracted samples,FALSE,FALSE,TRUE,FALSE,FALSE,FALSE,FALSE,TRUE,FALSE,Not applicable: pooled QC was not used for conditioning,Multiple times,Unclear,FALSE,FALSE,TRUE,FALSE,FALSE,Every 6 to 10 samples,No,other,Yes,all biological samples (for a given sample type) and pooled QC samples,Visual inspection,nr,FALSE,FALSE,FALSE,TRUE,FALSE,FALSE,FALSE,FALSE,FALSE,No,TRUE,FALSE,FALSE,FALSE,other
6/10/2022 12:25,25,139,Mammalian (i.e. biofluids or tissues derived from rat; mouse; human; cat; etc),1,1 to 50,Yes,all biological samples for a given sample matrix,No,nr,Yes,From the sample extract during the extraction process,TRUE,FALSE,TRUE,FALSE,FALSE,FALSE,FALSE,TRUE,FALSE,Not applicable: pooled QC was not used for conditioning,Multiple times,Unclear,FALSE,FALSE,TRUE,FALSE,TRUE,Every 6 to 10 samples,No,Peak area RSD filter threshold of 21 to 30%,Yes,all biological samples (for a given sample type) and pooled QC samples,Visual inspection,nr,FALSE,FALSE,FALSE,TRUE,FALSE,FALSE,FALSE,FALSE,FALSE,No,FALSE,FALSE,TRUE,FALSE,nr
6/10/2022 13:41,19,139,Mammalian (i.e. biofluids or tissues derived from rat; mouse; human; cat; etc),1,1 to 50,Unclear,nr,nr,nr,nr,nr,FALSE,FALSE,FALSE,FALSE,FALSE,TRUE,FALSE,FALSE,FALSE,nr,nr,nr,FALSE,FALSE,FALSE,TRUE,FALSE,nr,nr,nr,nr,nr,nr,Yes,FALSE,FALSE,FALSE,TRUE,FALSE,FALSE,FALSE,FALSE,FALSE,No,FALSE,FALSE,TRUE,FALSE,nr
5/17/2022 23:13,6,141,Plant (i.e. Arabidopsis; Rice; Algae),More than 4,51 to 200,Yes,all biological samples for a given sample matrix,Yes,From the sample extract during the extraction process,No,nr,FALSE,FALSE,TRUE,FALSE,FALSE,FALSE,FALSE,TRUE,FALSE,Unclear,Unclear,nr,FALSE,FALSE,FALSE,TRUE,FALSE,nr,nr,nr,nr,nr,nr,Unclear,TRUE,FALSE,FALSE,FALSE,FALSE,FALSE,FALSE,FALSE,FALSE,No,FALSE,FALSE,TRUE,FALSE,nr
6/1/2022 11:39,23,141,Plant (i.e. Arabidopsis; Rice; Algae),More than 4,1 to 50,Yes,"all samples, including multiple matrices",No,nr,Yes,From the reconstituted extracted samples,FALSE,FALSE,FALSE,FALSE,TRUE,FALSE,FALSE,FALSE,FALSE,Unclear,Unclear,nr,FALSE,FALSE,FALSE,TRUE,FALSE,nr,nr,nr,nr,nr,nr,Unclear,FALSE,FALSE,FALSE,TRUE,FALSE,FALSE,FALSE,FALSE,FALSE,No,FALSE,FALSE,TRUE,FALSE,nr
6/10/2022 13:44,19,141,Plant (i.e. Arabidopsis; Rice; Algae),1,51 to 200,Yes,all biological samples for a given sample matrix,Yes,From the sample extract during the extraction process,No,nr,FALSE,FALSE,TRUE,FALSE,FALSE,FALSE,FALSE,FALSE,FALSE,Not applicable: pooled QC was not used for conditioning,Unclear,nr,FALSE,FALSE,FALSE,TRUE,FALSE,nr,nr,nr,nr,nr,nr,Yes,FALSE,FALSE,FALSE,TRUE,FALSE,FALSE,FALSE,FALSE,FALSE,No,FALSE,FALSE,TRUE,FALSE,nr
6/16/2022 15:56,3,141,Plant (i.e. Arabidopsis; Rice; Algae),More than 4,1 to 50,Yes,all biological samples for a given sample matrix,Yes,From the sample extract during the extraction process,No,nr,FALSE,FALSE,TRUE,FALSE,FALSE,FALSE,FALSE,TRUE,FALSE,Unclear,Multiple times,Unclear,FALSE,FALSE,FALSE,FALSE,TRUE,Unclear,Unclear,Peak area RSD filter threshold of 41% or greater,No,nr,nr,Yes,FALSE,FALSE,FALSE,TRUE,FALSE,FALSE,FALSE,FALSE,FALSE,No,FALSE,TRUE,FALSE,FALSE,nr
6/30/2022 9:27,25,141,Plant (i.e. Arabidopsis; Rice; Algae),More than 4,1 to 50,Yes,"all samples, including multiple matrices",Yes,From the sample extract during the extraction process,No,nr,TRUE,FALSE,FALSE,TRUE,FALSE,FALSE,FALSE,TRUE,FALSE,Not applicable: pooled QC was not used for conditioning,Multiple times,Unclear,FALSE,FALSE,FALSE,FALSE,TRUE,Unclear,No,other,No,nr,nr,Yes,FALSE,FALSE,FALSE,TRUE,FALSE,FALSE,TRUE,FALSE,FALSE,No,FALSE,FALSE,FALSE,TRUE,nr
7/16/2022 10:11,9,141,Plant (i.e. Arabidopsis; Rice; Algae),1,1 to 50,Yes,all biological samples for a given sample matrix,Yes,From the reconstituted - extracted samples,No,nr,FALSE,FALSE,TRUE,FALSE,FALSE,FALSE,FALSE,TRUE,FALSE,Unclear,Multiple times,Unclear,FALSE,FALSE,FALSE,FALSE,TRUE,Unclear,No,Peak area RSD filter threshold of 41% or greater,No,nr,nr,Yes,FALSE,FALSE,FALSE,FALSE,FALSE,FALSE,TRUE,FALSE,FALSE,No,FALSE,FALSE,FALSE,TRUE,nr
5/11/2022 19:54,6,142,"Non-mammalian animal (i.e. birds, invertebrates; insects; reptiles; fish...)",1,1 to 50,Yes,all biological samples for a given sample matrix,No,nr,Yes,From the sample extract during the extraction process,TRUE,TRUE,TRUE,TRUE,FALSE,FALSE,FALSE,TRUE,FALSE,6 to 10,Multiple times,Unclear,TRUE,TRUE,TRUE,FALSE,FALSE,Every 6 to 10 samples,No,Peak area RSD filter threshold of 21 to 30%,Yes,Unclear,Unclear,Yes,TRUE,FALSE,FALSE,FALSE,FALSE,FALSE,FALSE,TRUE,FALSE,Yes,FALSE,FALSE,TRUE,FALSE,nr
6/1/2022 8:56,27,142,"Non-mammalian animal (i.e. birds, invertebrates; insects; reptiles; fish...)",1,1 to 50,Yes,all biological samples for a given sample matrix,Yes,From the reconstituted - extracted samples,No,nr,TRUE,FALSE,FALSE,FALSE,FALSE,FALSE,FALSE,TRUE,FALSE,6 to 10,Multiple times,One vial,TRUE,TRUE,TRUE,FALSE,FALSE,Every 6 to 10 samples,No,Peak area RSD filter threshold of 21 to 30%,Yes,all biological samples (for a given sample type) and pooled QC samples,Visual inspection,nr,TRUE,FALSE,FALSE,FALSE,FALSE,FALSE,FALSE,TRUE,FALSE,Yes,FALSE,FALSE,TRUE,FALSE,nr
6/4/2022 9:57,14,142,"Non-mammalian animal (i.e. birds, invertebrates; insects; reptiles; fish...)",1,1 to 50,Yes,all biological samples for a given sample matrix,No,nr,Yes,From the sample extract during the extraction process,FALSE,TRUE,FALSE,FALSE,FALSE,FALSE,FALSE,TRUE,FALSE,6 to 10,Multiple times,Unclear,TRUE,TRUE,TRUE,FALSE,FALSE,Every 6 to 10 samples,No,Peak area RSD filter threshold of 21 to 30%,No,nr,nr,nr,FALSE,FALSE,FALSE,FALSE,FALSE,FALSE,TRUE,FALSE,FALSE,Yes,FALSE,FALSE,TRUE,FALSE,nr
6/6/2022 8:29,20,142,"Non-mammalian animal (i.e. birds, invertebrates; insects; reptiles; fish...)",1,1 to 50,Yes,all biological samples for a given sample matrix,Yes,From the sample extract during the extraction process,No,nr,FALSE,TRUE,TRUE,TRUE,FALSE,FALSE,FALSE,TRUE,FALSE,6 to 10,Unclear,nr,FALSE,FALSE,FALSE,TRUE,FALSE,nr,nr,nr,nr,nr,nr,nr,FALSE,FALSE,FALSE,FALSE,FALSE,FALSE,FALSE,TRUE,FALSE,Yes,FALSE,FALSE,TRUE,FALSE,nr
6/7/2022 12:24,2,142,"Non-mammalian animal (i.e. birds, invertebrates; insects; reptiles; fish...)",1,51 to 200,Yes,all biological samples for a given sample matrix,Yes,From the reconstituted - extracted samples,No,nr,FALSE,TRUE,TRUE,FALSE,FALSE,FALSE,FALSE,TRUE,FALSE,10 or more,Multiple times,One vial,TRUE,TRUE,TRUE,FALSE,FALSE,Every 6 to 10 samples,No,Peak area RSD filter threshold of 21 to 30%,No,nr,nr,Yes,TRUE,FALSE,FALSE,FALSE,FALSE,FALSE,FALSE,TRUE,FALSE,Yes,FALSE,FALSE,TRUE,FALSE,nr
5/3/2022 14:44,5,143,"Non-mammalian animal (i.e. birds, invertebrates; insects; reptiles; fish...)",1,1 to 50,Yes,a subset of all biological samples for a given sample matrix,Yes,Unclear,No,nr,TRUE,FALSE,TRUE,FALSE,FALSE,FALSE,FALSE,TRUE,FALSE,Not applicable: pooled QC was not used for conditioning,Multiple times,More than one vial,FALSE,FALSE,TRUE,FALSE,TRUE,Unclear,No,Peak area RSD filter threshold of 31 to 40%,Unclear,nr,nr,nr,FALSE,FALSE,FALSE,FALSE,FALSE,FALSE,FALSE,TRUE,FALSE,No,FALSE,FALSE,TRUE,FALSE,other
5/18/2022 18:11,8,143,"Non-mammalian animal (i.e. birds, invertebrates; insects; reptiles; fish...)",1,1 to 50,Yes,all biological samples for a given sample matrix,Yes,From the reconstituted - extracted samples,No,nr,TRUE,FALSE,TRUE,FALSE,FALSE,FALSE,FALSE,TRUE,FALSE,Not applicable: pooled QC was not used for conditioning,Multiple times,More than one vial,TRUE,TRUE,TRUE,FALSE,FALSE,Unclear,No,Peak area RSD filter threshold of 31 to 40%,No,nr,nr,nr,FALSE,FALSE,FALSE,FALSE,FALSE,FALSE,FALSE,TRUE,FALSE,No,FALSE,FALSE,TRUE,FALSE,nr
6/10/2022 10:20,13,143,"Non-mammalian animal (i.e. birds, invertebrates; insects; reptiles; fish...)",1,1 to 50,Yes,all biological samples for a given sample matrix,Yes,From the reconstituted - extracted samples,No,nr,TRUE,FALSE,TRUE,FALSE,FALSE,FALSE,FALSE,TRUE,FALSE,6 to 10,Multiple times,More than one vial,TRUE,TRUE,TRUE,FALSE,FALSE,Unclear,No,Peak area RSD filter threshold of 41% or greater,No,nr,nr,nr,FALSE,FALSE,FALSE,FALSE,FALSE,FALSE,FALSE,TRUE,FALSE,No,FALSE,FALSE,TRUE,FALSE,nr
6/28/2022 4:27,7,143,"Non-mammalian animal (i.e. birds, invertebrates; insects; reptiles; fish...)",1,1 to 50,Yes,all biological samples for a given sample matrix,Yes,From the sample extract during the extraction process,No,nr,TRUE,FALSE,TRUE,FALSE,FALSE,FALSE,FALSE,FALSE,FALSE,Not applicable: pooled QC was not used for conditioning,Multiple times,Unclear,FALSE,FALSE,FALSE,FALSE,TRUE,Unclear,No,Peak area RSD filter threshold of 31 to 40%,No,nr,nr,nr,FALSE,FALSE,FALSE,FALSE,FALSE,FALSE,FALSE,TRUE,FALSE,No,FALSE,FALSE,FALSE,TRUE,nr
7/5/2022 9:24,21,143,"Non-mammalian animal (i.e. birds, invertebrates; insects; reptiles; fish...)",1,1 to 50,Yes,all biological samples for a given sample matrix,Yes,From the reconstituted - extracted samples,No,nr,FALSE,FALSE,TRUE,FALSE,FALSE,FALSE,FALSE,TRUE,FALSE,Not applicable: pooled QC was not used for conditioning,Multiple times,One vial,FALSE,FALSE,TRUE,FALSE,FALSE,Unclear,No,Peak area RSD filter threshold of 10% or less,No,nr,nr,nr,FALSE,FALSE,FALSE,FALSE,FALSE,FALSE,FALSE,TRUE,FALSE,No,FALSE,FALSE,TRUE,FALSE,nr
5/11/2022 0:25,1,144,Plant (i.e. Arabidopsis; Rice; Algae),More than 4,1 to 50,No,nr,nr,nr,nr,nr,FALSE,FALSE,FALSE,FALSE,FALSE,TRUE,FALSE,FALSE,FALSE,nr,nr,nr,FALSE,FALSE,FALSE,TRUE,FALSE,nr,nr,nr,nr,nr,nr,nr,FALSE,FALSE,TRUE,FALSE,FALSE,FALSE,FALSE,FALSE,FALSE,No,FALSE,TRUE,FALSE,FALSE,nr
5/12/2022 23:14,6,144,Plant (i.e. Arabidopsis; Rice; Algae),More than 4,1 to 50,No,nr,nr,nr,nr,nr,FALSE,FALSE,FALSE,FALSE,FALSE,TRUE,FALSE,FALSE,FALSE,nr,nr,nr,FALSE,FALSE,FALSE,TRUE,FALSE,nr,nr,nr,nr,nr,nr,nr,FALSE,FALSE,FALSE,FALSE,FALSE,FALSE,TRUE,FALSE,FALSE,No,FALSE,TRUE,TRUE,FALSE,other
6/1/2022 20:16,29,144,Plant (i.e. Arabidopsis; Rice; Algae),More than 4,1 to 50,No,nr,nr,nr,nr,nr,FALSE,FALSE,FALSE,FALSE,FALSE,TRUE,FALSE,FALSE,FALSE,nr,nr,nr,FALSE,FALSE,FALSE,TRUE,FALSE,nr,nr,nr,nr,nr,nr,nr,FALSE,FALSE,FALSE,TRUE,FALSE,FALSE,FALSE,FALSE,FALSE,No,FALSE,FALSE,TRUE,FALSE,nr
6/4/2022 10:03,14,144,Plant (i.e. Arabidopsis; Rice; Algae),1,1 to 50,No,nr,nr,nr,nr,nr,FALSE,FALSE,FALSE,FALSE,FALSE,TRUE,FALSE,FALSE,FALSE,nr,nr,nr,FALSE,FALSE,FALSE,TRUE,FALSE,nr,nr,nr,nr,nr,nr,nr,FALSE,FALSE,FALSE,TRUE,FALSE,FALSE,FALSE,FALSE,FALSE,No,FALSE,FALSE,TRUE,FALSE,nr
6/6/2022 8:35,20,144,Plant (i.e. Arabidopsis; Rice; Algae),1,1 to 50,No,nr,nr,nr,nr,nr,FALSE,FALSE,FALSE,FALSE,FALSE,TRUE,FALSE,FALSE,FALSE,nr,nr,nr,FALSE,FALSE,FALSE,TRUE,FALSE,nr,nr,nr,nr,nr,nr,nr,FALSE,FALSE,FALSE,TRUE,FALSE,FALSE,FALSE,FALSE,FALSE,No,FALSE,FALSE,FALSE,TRUE,nr
6/12/2022 14:27,15,144,Plant (i.e. Arabidopsis; Rice; Algae),More than 4,1 to 50,No,nr,nr,nr,nr,nr,FALSE,FALSE,FALSE,FALSE,FALSE,TRUE,FALSE,FALSE,FALSE,nr,nr,nr,FALSE,FALSE,FALSE,TRUE,FALSE,nr,nr,nr,nr,nr,nr,nr,FALSE,FALSE,FALSE,FALSE,FALSE,TRUE,FALSE,FALSE,FALSE,No,FALSE,TRUE,FALSE,FALSE,nr
5/10/2022 0:08,26,146,Plant (i.e. Arabidopsis; Rice; Algae),1,1 to 50,Yes,Unclear,No,nr,No,nr,TRUE,TRUE,FALSE,FALSE,FALSE,FALSE,FALSE,TRUE,FALSE,6 to 10,Multiple times,Unclear,FALSE,FALSE,FALSE,FALSE,TRUE,Unclear,No,Unclear,No,nr,nr,Yes,FALSE,FALSE,FALSE,FALSE,FALSE,FALSE,FALSE,TRUE,FALSE,Yes,FALSE,FALSE,TRUE,FALSE,nr
6/8/2022 7:00,2,146,Plant (i.e. Arabidopsis; Rice; Algae),2,1 to 50,Yes,Unclear,Yes,Unclear,No,nr,FALSE,TRUE,FALSE,FALSE,FALSE,FALSE,FALSE,TRUE,FALSE,Unclear,Unclear,nr,FALSE,FALSE,FALSE,TRUE,FALSE,nr,nr,nr,nr,nr,nr,Unclear,FALSE,FALSE,TRUE,FALSE,FALSE,FALSE,FALSE,TRUE,FALSE,Yes,FALSE,TRUE,FALSE,FALSE,nr
6/16/2022 15:59,3,146,Plant (i.e. Arabidopsis; Rice; Algae),2,1 to 50,Yes,Unclear,Yes,Unclear,No,nr,FALSE,TRUE,FALSE,FALSE,FALSE,FALSE,FALSE,TRUE,FALSE,Unclear,Unclear,nr,FALSE,FALSE,FALSE,TRUE,FALSE,nr,nr,nr,nr,nr,nr,Unclear,FALSE,FALSE,TRUE,FALSE,FALSE,FALSE,FALSE,TRUE,FALSE,Yes,FALSE,FALSE,TRUE,FALSE,nr
6/29/2022 14:31,16,146,Plant (i.e. Arabidopsis; Rice; Algae),1,1 to 50,Yes,Unclear,Yes,Unclear,No,nr,FALSE,TRUE,FALSE,FALSE,FALSE,FALSE,FALSE,TRUE,FALSE,Unclear,Unclear,nr,FALSE,FALSE,FALSE,TRUE,FALSE,nr,nr,nr,nr,nr,nr,Yes,FALSE,FALSE,FALSE,FALSE,FALSE,FALSE,FALSE,TRUE,FALSE,Yes,FALSE,TRUE,FALSE,FALSE,nr
7/3/2022 15:58,17,146,Plant (i.e. Arabidopsis; Rice; Algae),1,1 to 50,Yes,Unclear,Yes,Unclear,No,nr,FALSE,TRUE,FALSE,FALSE,FALSE,FALSE,FALSE,TRUE,FALSE,Unclear,Multiple times,Unclear,TRUE,TRUE,TRUE,FALSE,FALSE,Unclear,No,Not applicable: Pooled QC samples were not used for this purpose,No,nr,nr,Yes,FALSE,FALSE,FALSE,FALSE,FALSE,FALSE,FALSE,TRUE,FALSE,Yes,FALSE,TRUE,FALSE,FALSE,nr
5/28/2022 3:59,18,150,Plant (i.e. Arabidopsis; Rice; Algae),1,1 to 50,Yes,Unclear,Yes,Unclear,No,nr,FALSE,FALSE,FALSE,FALSE,FALSE,FALSE,TRUE,FALSE,TRUE,Not applicable: pooled QC was not used for conditioning,Unclear,nr,FALSE,FALSE,FALSE,TRUE,FALSE,nr,nr,nr,nr,nr,nr,nr,FALSE,FALSE,FALSE,TRUE,FALSE,FALSE,FALSE,FALSE,FALSE,No,FALSE,FALSE,TRUE,FALSE,other
6/1/2022 11:50,23,150,Plant (i.e. Arabidopsis; Rice; Algae),4,1 to 50,Yes,Unclear,Unclear,Unclear,Unclear,nr,FALSE,FALSE,FALSE,FALSE,FALSE,FALSE,FALSE,FALSE,TRUE,Unclear,Unclear,nr,FALSE,FALSE,FALSE,TRUE,FALSE,nr,nr,nr,nr,nr,nr,Unclear,FALSE,FALSE,FALSE,TRUE,FALSE,FALSE,FALSE,FALSE,FALSE,No,FALSE,FALSE,TRUE,FALSE,nr
6/4/2022 11:23,14,150,Plant (i.e. Arabidopsis; Rice; Algae),1,51 to 200,Yes,all biological samples for a given sample matrix,Yes,Unclear,No,nr,TRUE,FALSE,FALSE,FALSE,FALSE,FALSE,FALSE,FALSE,FALSE,Unclear,Unclear,nr,FALSE,FALSE,FALSE,TRUE,FALSE,nr,nr,nr,nr,nr,nr,nr,FALSE,FALSE,FALSE,TRUE,FALSE,FALSE,FALSE,FALSE,FALSE,No,FALSE,FALSE,TRUE,FALSE,nr
6/10/2022 13:46,19,150,Plant (i.e. Arabidopsis; Rice; Algae),1,1 to 50,Yes,Unclear,Yes,Unclear,No,nr,TRUE,FALSE,FALSE,FALSE,FALSE,FALSE,FALSE,FALSE,FALSE,Unclear,Unclear,nr,FALSE,FALSE,FALSE,TRUE,FALSE,nr,nr,nr,nr,nr,nr,Yes,FALSE,FALSE,FALSE,TRUE,FALSE,FALSE,FALSE,FALSE,FALSE,No,FALSE,FALSE,TRUE,FALSE,nr
6/16/2022 16:02,3,150,Plant (i.e. Arabidopsis; Rice; Algae),1,51 to 200,Yes,Unclear,Yes,Unclear,No,nr,FALSE,FALSE,FALSE,FALSE,FALSE,FALSE,FALSE,TRUE,FALSE,Not applicable: pooled QC was not used for conditioning,Multiple times,Unclear,FALSE,FALSE,TRUE,FALSE,FALSE,Unclear,No,Unclear,Yes,all biological samples (for a given sample type) and pooled QC samples,Visual inspection,nr,FALSE,FALSE,FALSE,TRUE,FALSE,FALSE,FALSE,FALSE,FALSE,No,FALSE,FALSE,TRUE,FALSE,nr
7/1/2022 5:38,16,150,Plant (i.e. Arabidopsis; Rice; Algae),1,1 to 50,Yes,all biological samples for a given sample matrix,Yes,Unclear,No,nr,FALSE,FALSE,FALSE,FALSE,FALSE,FALSE,FALSE,TRUE,TRUE,Not applicable: pooled QC was not used for conditioning,Unclear,nr,FALSE,FALSE,FALSE,TRUE,FALSE,nr,nr,nr,nr,nr,nr,Yes,FALSE,FALSE,FALSE,TRUE,FALSE,FALSE,FALSE,FALSE,FALSE,No,FALSE,FALSE,TRUE,TRUE,nr
5/27/2022 10:52,28,157,Mammalian (i.e. biofluids or tissues derived from rat; mouse; human; cat; etc),1,1 to 50,No,nr,nr,nr,nr,nr,FALSE,FALSE,FALSE,FALSE,FALSE,TRUE,FALSE,FALSE,FALSE,nr,nr,nr,FALSE,FALSE,FALSE,TRUE,FALSE,nr,nr,nr,nr,nr,nr,nr,TRUE,FALSE,FALSE,FALSE,FALSE,FALSE,FALSE,FALSE,FALSE,No,FALSE,FALSE,TRUE,FALSE,nr
6/4/2022 18:38,12,157,Mammalian (i.e. biofluids or tissues derived from rat; mouse; human; cat; etc),1,1 to 50,Yes,a subset of all biological samples for a given sample matrix,Yes,Directly from a solid sample homogenate pre-extraction (i.e. before adding extraction solvent),No,nr,FALSE,FALSE,TRUE,TRUE,FALSE,FALSE,FALSE,FALSE,FALSE,Unclear,One time,nr,FALSE,FALSE,FALSE,TRUE,FALSE,nr,nr,nr,nr,nr,nr,Yes,TRUE,FALSE,FALSE,FALSE,FALSE,FALSE,FALSE,TRUE,FALSE,No,FALSE,FALSE,TRUE,FALSE,nr
6/6/2022 14:09,10,157,Mammalian (i.e. biofluids or tissues derived from rat; mouse; human; cat; etc),1,1 to 50,Yes,all biological samples for a given sample matrix,Yes,From the reconstituted - extracted samples,No,nr,FALSE,FALSE,TRUE,FALSE,FALSE,FALSE,FALSE,TRUE,FALSE,Not applicable: pooled QC was not used for conditioning,Multiple times,Unclear,TRUE,TRUE,TRUE,FALSE,FALSE,Every 6 to 10 samples,No,other,Unclear,nr,nr,nr,FALSE,FALSE,FALSE,TRUE,FALSE,FALSE,FALSE,FALSE,FALSE,No,FALSE,FALSE,FALSE,TRUE,other
6/30/2022 10:04,25,157,Mammalian (i.e. biofluids or tissues derived from rat; mouse; human; cat; etc),1,1 to 50,Yes,all biological samples for a given sample matrix,Yes,From the sample extract during the extraction process,No,nr,FALSE,FALSE,TRUE,FALSE,FALSE,FALSE,FALSE,FALSE,TRUE,Not applicable: pooled QC was not used for conditioning,Multiple times,Unclear,FALSE,FALSE,TRUE,FALSE,TRUE,Every 6 to 10 samples,No,other,No,nr,nr,nr,FALSE,FALSE,FALSE,FALSE,TRUE,FALSE,FALSE,FALSE,FALSE,No,FALSE,FALSE,FALSE,TRUE,other
7/4/2022 13:09,17,157,Mammalian (i.e. biofluids or tissues derived from rat; mouse; human; cat; etc),1,1 to 50,Yes,all biological samples for a given sample matrix,Yes,From the sample extract during the extraction process,No,nr,FALSE,FALSE,TRUE,FALSE,FALSE,FALSE,FALSE,TRUE,FALSE,Not applicable: pooled QC was not used for conditioning,Multiple times,Unclear,TRUE,TRUE,TRUE,FALSE,FALSE,Every 6 to 10 samples,No,other,No,nr,nr,Yes,TRUE,FALSE,FALSE,FALSE,FALSE,FALSE,FALSE,TRUE,FALSE,No,FALSE,FALSE,TRUE,FALSE,other
5/12/2022 11:18,1,163,Mammalian (i.e. biofluids or tissues derived from rat; mouse; human; cat; etc),1,51 to 200,Yes,all biological samples for a given sample matrix,No,nr,Yes,From the sample extract during the extraction process,FALSE,FALSE,FALSE,FALSE,FALSE,FALSE,FALSE,TRUE,FALSE,Not applicable: pooled QC was not used for conditioning,Multiple times,Unclear,FALSE,FALSE,TRUE,FALSE,FALSE,Every 6 to 10 samples,No,Not applicable: Pooled QC samples were not used for this purpose,Yes,Unclear,Visual inspection,nr,FALSE,FALSE,FALSE,TRUE,FALSE,FALSE,FALSE,FALSE,FALSE,No,FALSE,FALSE,FALSE,TRUE,other
5/22/2022 17:10,8,163,Mammalian (i.e. biofluids or tissues derived from rat; mouse; human; cat; etc),1,51 to 200,Yes,all biological samples for a given sample matrix,No,nr,Yes,From the sample extract during the extraction process,FALSE,FALSE,FALSE,FALSE,FALSE,FALSE,FALSE,TRUE,FALSE,Not applicable: pooled QC was not used for conditioning,Multiple times,Unclear,FALSE,FALSE,FALSE,FALSE,TRUE,Every 6 to 10 samples,No,Not applicable: Pooled QC samples were not used for this purpose,Yes,pooled QC samples only,Visual inspection,nr,FALSE,FALSE,FALSE,FALSE,TRUE,FALSE,FALSE,FALSE,FALSE,No,FALSE,FALSE,TRUE,FALSE,nr
6/12/2022 14:36,15,163,Mammalian (i.e. biofluids or tissues derived from rat; mouse; human; cat; etc),1,51 to 200,Yes,all biological samples for a given sample matrix,No,nr,Yes,From the reconstituted extracted samples,FALSE,FALSE,FALSE,FALSE,FALSE,FALSE,FALSE,FALSE,TRUE,Not applicable: pooled QC was not used for conditioning,Multiple times,Unclear,TRUE,TRUE,TRUE,FALSE,FALSE,Every 6 to 10 samples,No,Not applicable: Pooled QC samples were not used for this purpose,Yes,Unclear,Visual inspection,nr,FALSE,FALSE,FALSE,FALSE,FALSE,FALSE,TRUE,FALSE,FALSE,No,FALSE,FALSE,FALSE,FALSE,nr
6/23/2022 11:34,11,163,Mammalian (i.e. biofluids or tissues derived from rat; mouse; human; cat; etc),1,51 to 200,Yes,all biological samples for a given sample matrix,No,nr,Yes,From the reconstituted extracted samples,FALSE,FALSE,FALSE,FALSE,FALSE,FALSE,FALSE,TRUE,FALSE,Unclear,Unclear,nr,FALSE,FALSE,FALSE,TRUE,FALSE,nr,nr,nr,nr,nr,nr,nr,FALSE,FALSE,FALSE,FALSE,FALSE,FALSE,TRUE,FALSE,FALSE,No,FALSE,FALSE,FALSE,TRUE,nr
7/5/2022 16:28,24,163,Mammalian (i.e. biofluids or tissues derived from rat; mouse; human; cat; etc),1,51 to 200,Yes,all biological samples for a given sample matrix,No,nr,Yes,From the sample extract during the extraction process,FALSE,FALSE,FALSE,FALSE,FALSE,FALSE,FALSE,FALSE,TRUE,Not applicable: pooled QC was not used for conditioning,Multiple times,Unclear,TRUE,TRUE,TRUE,FALSE,FALSE,Every 6 to 10 samples,No,Not applicable: Pooled QC samples were not used for this purpose,No,nr,nr,Yes,FALSE,FALSE,FALSE,TRUE,FALSE,FALSE,FALSE,FALSE,FALSE,No,FALSE,FALSE,TRUE,FALSE,nr
6/8/2022 8:05,2,167,Mammalian (i.e. biofluids or tissues derived from rat; mouse; human; cat; etc),1,51 to 200,other,Unclear,No,nr,Yes,Unclear,FALSE,FALSE,FALSE,FALSE,FALSE,FALSE,TRUE,FALSE,FALSE,Unclear,Unclear,nr,FALSE,FALSE,FALSE,TRUE,FALSE,nr,nr,nr,nr,nr,nr,Unclear,TRUE,TRUE,FALSE,FALSE,FALSE,FALSE,FALSE,TRUE,FALSE,Yes,TRUE,FALSE,FALSE,FALSE,nr
6/12/2022 14:41,15,167,Mammalian (i.e. biofluids or tissues derived from rat; mouse; human; cat; etc),1,51 to 200,No,nr,nr,nr,nr,nr,FALSE,FALSE,FALSE,FALSE,FALSE,TRUE,FALSE,FALSE,FALSE,nr,nr,nr,FALSE,FALSE,FALSE,TRUE,FALSE,nr,nr,nr,nr,nr,nr,nr,FALSE,FALSE,FALSE,FALSE,FALSE,FALSE,TRUE,FALSE,FALSE,Yes,TRUE,FALSE,FALSE,FALSE,nr
6/23/2022 9:54,11,167,Mammalian (i.e. biofluids or tissues derived from rat; mouse; human; cat; etc),1,51 to 200,Unclear,nr,nr,nr,nr,nr,FALSE,FALSE,FALSE,FALSE,FALSE,TRUE,FALSE,FALSE,FALSE,nr,nr,nr,FALSE,FALSE,FALSE,TRUE,FALSE,nr,nr,nr,nr,nr,nr,Unclear,FALSE,FALSE,FALSE,FALSE,FALSE,FALSE,TRUE,FALSE,FALSE,Yes,TRUE,FALSE,FALSE,FALSE,nr
7/4/2022 13:29,17,167,Mammalian (i.e. biofluids or tissues derived from rat; mouse; human; cat; etc),1,51 to 200,Unclear,nr,nr,nr,nr,nr,FALSE,FALSE,FALSE,FALSE,FALSE,TRUE,FALSE,FALSE,FALSE,nr,nr,nr,FALSE,FALSE,FALSE,TRUE,FALSE,nr,nr,nr,nr,nr,nr,Unclear,FALSE,FALSE,FALSE,FALSE,FALSE,FALSE,TRUE,FALSE,FALSE,No,TRUE,FALSE,FALSE,FALSE,other
8/3/2022 8:58,24,167,Mammalian (i.e. biofluids or tissues derived from rat; mouse; human; cat; etc),1,51 to 200,Unclear,nr,nr,nr,nr,nr,FALSE,FALSE,FALSE,FALSE,FALSE,TRUE,FALSE,FALSE,FALSE,nr,nr,nr,FALSE,FALSE,FALSE,TRUE,FALSE,nr,nr,nr,nr,nr,nr,Yes,FALSE,FALSE,FALSE,FALSE,FALSE,FALSE,TRUE,FALSE,FALSE,Yes,TRUE,FALSE,FALSE,FALSE,other
5/27/2022 11:03,28,171,Mammalian (i.e. biofluids or tissues derived from rat; mouse; human; cat; etc),1,1 to 50,Yes,all biological samples for a given sample matrix,Yes,From the reconstituted - extracted samples,No,nr,FALSE,FALSE,TRUE,FALSE,FALSE,FALSE,FALSE,FALSE,FALSE,Not applicable: pooled QC was not used for conditioning,Multiple times,Unclear,FALSE,FALSE,FALSE,FALSE,TRUE,Every 2 to 5 samples,No,Not applicable: Pooled QC samples were not used for this purpose,No,nr,nr,Yes,FALSE,FALSE,FALSE,TRUE,FALSE,FALSE,FALSE,FALSE,FALSE,No,FALSE,FALSE,TRUE,FALSE,nr
6/2/2022 5:32,4,171,Mammalian (i.e. biofluids or tissues derived from rat; mouse; human; cat; etc),1,1 to 50,Yes,all biological samples for a given sample matrix,Yes,From the sample extract during the extraction process,No,nr,FALSE,FALSE,TRUE,FALSE,FALSE,FALSE,FALSE,FALSE,FALSE,Not applicable: pooled QC was not used for conditioning,Multiple times,Unclear,FALSE,FALSE,FALSE,FALSE,TRUE,Every 2 to 5 samples,No,other,No,nr,nr,nr,FALSE,FALSE,FALSE,TRUE,FALSE,FALSE,FALSE,FALSE,FALSE,No,FALSE,FALSE,TRUE,FALSE,nr
6/3/2022 16:48,26,171,Mammalian (i.e. biofluids or tissues derived from rat; mouse; human; cat; etc),2,1 to 50,Yes,all biological samples for a given sample matrix,No,nr,Yes,From the sample extract during the extraction process,FALSE,FALSE,TRUE,FALSE,FALSE,FALSE,FALSE,TRUE,FALSE,1 to 5,One time,nr,FALSE,FALSE,FALSE,TRUE,FALSE,nr,nr,nr,nr,nr,nr,Yes,FALSE,FALSE,FALSE,TRUE,FALSE,FALSE,FALSE,FALSE,FALSE,No,FALSE,FALSE,TRUE,FALSE,nr
6/10/2022 11:53,13,171,Mammalian (i.e. biofluids or tissues derived from rat; mouse; human; cat; etc),1,1 to 50,Yes,all biological samples for a given sample matrix,Yes,From the reconstituted - extracted samples,No,nr,FALSE,FALSE,TRUE,FALSE,FALSE,FALSE,FALSE,FALSE,FALSE,Not applicable: pooled QC was not used for conditioning,Multiple times,More than one vial,TRUE,TRUE,TRUE,FALSE,FALSE,Every 2 to 5 samples,No,Peak area RSD filter threshold of 11 to 20%,No,nr,nr,nr,FALSE,TRUE,FALSE,FALSE,FALSE,FALSE,FALSE,FALSE,FALSE,No,FALSE,FALSE,TRUE,FALSE,nr
7/14/2022 16:37,21,171,Mammalian (i.e. biofluids or tissues derived from rat; mouse; human; cat; etc),1,1 to 50,Yes,all biological samples for a given sample matrix,Yes,From the reconstituted - extracted samples,No,nr,FALSE,FALSE,TRUE,FALSE,FALSE,FALSE,FALSE,FALSE,FALSE,Not applicable: pooled QC was not used for conditioning,Multiple times,Unclear,FALSE,FALSE,FALSE,FALSE,TRUE,Every 2 to 5 samples,No,other,No,nr,nr,nr,FALSE,FALSE,FALSE,TRUE,FALSE,FALSE,FALSE,FALSE,FALSE,No,FALSE,FALSE,TRUE,FALSE,nr
7/16/2022 10:56,9,171,Mammalian (i.e. biofluids or tissues derived from rat; mouse; human; cat; etc),1,1 to 50,Yes,all biological samples for a given sample matrix,Yes,From the reconstituted - extracted samples,No,nr,FALSE,FALSE,TRUE,FALSE,FALSE,FALSE,FALSE,FALSE,FALSE,Not applicable: pooled QC was not used for conditioning,Multiple times,Unclear,FALSE,FALSE,TRUE,FALSE,FALSE,Every 2 to 5 samples,No,other,No,nr,nr,Yes,FALSE,FALSE,FALSE,TRUE,FALSE,FALSE,FALSE,FALSE,FALSE,No,FALSE,FALSE,TRUE,FALSE,nr
5/13/2022 2:23,1,172,Plant (i.e. Arabidopsis; Rice; Algae),1,1 to 50,Yes,Unclear,Yes,Unclear,No,nr,TRUE,FALSE,FALSE,FALSE,FALSE,FALSE,FALSE,FALSE,FALSE,Not applicable: pooled QC was not used for conditioning,Multiple times,Unclear,FALSE,FALSE,TRUE,FALSE,FALSE,Every 6 to 10 samples,No,Not applicable: Pooled QC samples were not used for this purpose,No,nr,nr,nr,FALSE,FALSE,FALSE,TRUE,TRUE,FALSE,FALSE,FALSE,FALSE,No,FALSE,FALSE,FALSE,TRUE,other
5/19/2022 15:39,11,172,Plant (i.e. Arabidopsis; Rice; Algae),1,1 to 50,Yes,all biological samples for a given sample matrix,Yes,Unclear,No,nr,TRUE,FALSE,FALSE,FALSE,FALSE,FALSE,FALSE,FALSE,FALSE,Not applicable: pooled QC was not used for conditioning,Multiple times,Unclear,FALSE,FALSE,TRUE,FALSE,FALSE,Every 6 to 10 samples,No,Not applicable: Pooled QC samples were not used for this purpose,No,nr,nr,nr,FALSE,FALSE,FALSE,FALSE,TRUE,FALSE,FALSE,FALSE,FALSE,No,FALSE,FALSE,TRUE,TRUE,other
6/6/2022 14:36,10,172,Plant (i.e. Arabidopsis; Rice; Algae),1,1 to 50,Yes,all biological samples for a given sample matrix,Yes,Unclear,No,nr,TRUE,FALSE,FALSE,FALSE,FALSE,FALSE,FALSE,FALSE,FALSE,Not applicable: pooled QC was not used for conditioning,Multiple times,Unclear,TRUE,TRUE,TRUE,FALSE,FALSE,Every 6 to 10 samples,Unclear,Not applicable: Pooled QC samples were not used for this purpose,Unclear,nr,nr,nr,FALSE,FALSE,FALSE,TRUE,FALSE,FALSE,FALSE,FALSE,FALSE,No,FALSE,FALSE,TRUE,FALSE,nr
6/10/2022 8:48,25,172,Plant (i.e. Arabidopsis; Rice; Algae),1,1 to 50,Yes,all biological samples for a given sample matrix,Yes,other,No,nr,TRUE,FALSE,FALSE,FALSE,FALSE,FALSE,FALSE,FALSE,FALSE,Not applicable: pooled QC was not used for conditioning,Multiple times,Unclear,FALSE,FALSE,TRUE,FALSE,TRUE,Every 6 to 10 samples,No,Not applicable: Pooled QC samples were not used for this purpose,No,nr,nr,nr,FALSE,FALSE,TRUE,FALSE,FALSE,FALSE,FALSE,FALSE,FALSE,No,FALSE,FALSE,TRUE,FALSE,other
7/7/2022 12:45,24,172,Plant (i.e. Arabidopsis; Rice; Algae),1,1 to 50,Yes,all biological samples for a given sample matrix,Yes,Directly from a solid sample homogenate pre-extraction (i.e. before adding extraction solvent),No,nr,TRUE,FALSE,FALSE,FALSE,FALSE,FALSE,FALSE,FALSE,FALSE,Not applicable: pooled QC was not used for conditioning,Multiple times,Unclear,FALSE,FALSE,FALSE,FALSE,TRUE,Every 6 to 10 samples,No,Not applicable: Pooled QC samples were not used for this purpose,No,nr,nr,Yes,FALSE,FALSE,FALSE,TRUE,FALSE,FALSE,FALSE,FALSE,FALSE,No,FALSE,FALSE,TRUE,FALSE,nr
6/2/2022 14:48,4,176,Mammalian (i.e. biofluids or tissues derived from rat; mouse; human; cat; etc),2,51 to 200,Yes,all biological samples for a given sample matrix,No,nr,Yes,Directly from the biofluid pre-extraction,FALSE,FALSE,FALSE,FALSE,FALSE,FALSE,FALSE,TRUE,FALSE,Not applicable: pooled QC was not used for conditioning,Multiple times,Unclear,FALSE,FALSE,FALSE,FALSE,TRUE,Every 6 to 10 samples,No,Peak area RSD filter threshold of 41% or greater,No,nr,nr,Unclear,TRUE,FALSE,FALSE,FALSE,FALSE,FALSE,FALSE,FALSE,FALSE,No,FALSE,FALSE,TRUE,FALSE,nr
6/6/2022 8:40,20,176,Mammalian (i.e. biofluids or tissues derived from rat; mouse; human; cat; etc),2,1 to 50,Yes,Unclear,No,nr,Yes,Unclear,FALSE,FALSE,FALSE,FALSE,FALSE,FALSE,FALSE,TRUE,FALSE,Not applicable: pooled QC was not used for conditioning,Unclear,nr,FALSE,FALSE,FALSE,TRUE,FALSE,nr,nr,nr,nr,nr,nr,Yes,TRUE,FALSE,FALSE,FALSE,FALSE,FALSE,FALSE,FALSE,FALSE,No,TRUE,FALSE,FALSE,FALSE,nr
6/8/2022 8:13,2,176,Mammalian (i.e. biofluids or tissues derived from rat; mouse; human; cat; etc),2,51 to 200,Yes,Unclear,No,nr,Yes,Unclear,FALSE,FALSE,TRUE,FALSE,FALSE,FALSE,FALSE,TRUE,FALSE,Not applicable: pooled QC was not used for conditioning,Multiple times,Unclear,FALSE,FALSE,TRUE,FALSE,FALSE,Every 6 to 10 samples,No,Peak area RSD filter threshold of 41% or greater,No,nr,nr,No,TRUE,FALSE,FALSE,FALSE,FALSE,FALSE,FALSE,FALSE,FALSE,No,FALSE,FALSE,TRUE,FALSE,nr
6/9/2022 23:34,26,176,Mammalian (i.e. biofluids or tissues derived from rat; mouse; human; cat; etc),1,1 to 50,Yes,a subset of all biological samples for a given sample matrix,No,nr,Yes,Unclear,FALSE,FALSE,FALSE,FALSE,FALSE,FALSE,FALSE,TRUE,FALSE,6 to 10,One time,nr,FALSE,FALSE,FALSE,TRUE,FALSE,nr,nr,nr,nr,nr,nr,nr,FALSE,FALSE,FALSE,FALSE,FALSE,TRUE,FALSE,FALSE,FALSE,No,FALSE,TRUE,FALSE,FALSE,nr
6/12/2022 14:49,15,176,Mammalian (i.e. biofluids or tissues derived from rat; mouse; human; cat; etc),2,51 to 200,Unclear,nr,nr,nr,nr,nr,FALSE,FALSE,FALSE,FALSE,FALSE,TRUE,FALSE,FALSE,FALSE,nr,nr,nr,FALSE,FALSE,FALSE,TRUE,FALSE,nr,nr,nr,nr,nr,nr,Yes,TRUE,FALSE,FALSE,FALSE,FALSE,TRUE,FALSE,FALSE,FALSE,No,TRUE,FALSE,FALSE,FALSE,other
7/5/2022 9:39,21,176,Mammalian (i.e. biofluids or tissues derived from rat; mouse; human; cat; etc),2,1 to 50,No,nr,nr,nr,nr,nr,FALSE,FALSE,FALSE,FALSE,FALSE,TRUE,FALSE,FALSE,FALSE,nr,nr,nr,FALSE,FALSE,FALSE,TRUE,FALSE,nr,nr,nr,nr,nr,nr,nr,TRUE,FALSE,FALSE,FALSE,TRUE,FALSE,FALSE,FALSE,FALSE,No,TRUE,FALSE,FALSE,FALSE,other
5/13/2022 3:02,1,178,"Plant (i.e. Arabidopsis; Rice; Algae), Microbe (i.e. E. coli; Yeast; prokaryote; archeae; cyanobacteria)",1,1 to 50,Yes,all biological samples for a given sample matrix,No,nr,Yes,Directly from the biofluid pre-extraction,FALSE,FALSE,FALSE,FALSE,FALSE,FALSE,TRUE,TRUE,FALSE,Not applicable: pooled QC was not used for conditioning,Multiple times,Unclear,FALSE,FALSE,FALSE,FALSE,TRUE,Unclear,No,Not applicable: Pooled QC samples were not used for this purpose,Yes,all biological samples (for a given sample type) and pooled QC samples,Visual inspection,nr,TRUE,FALSE,FALSE,FALSE,FALSE,FALSE,FALSE,TRUE,FALSE,No,FALSE,FALSE,FALSE,TRUE,nr
6/4/2022 19:14,12,178,"Plant (i.e. Arabidopsis; Rice; Algae), Microbe (i.e. E. coli; Yeast; prokaryote; archeae; cyanobacteria)",1,1 to 50,Yes,all biological samples for a given sample matrix,No,nr,Yes,Directly from the biofluid pre-extraction,TRUE,FALSE,TRUE,TRUE,FALSE,FALSE,FALSE,TRUE,FALSE,Unclear,Multiple times,More than one vial,TRUE,TRUE,TRUE,FALSE,FALSE,Unclear,No,Peak area RSD filter threshold of 21 to 30%,Yes,all biological samples (for a given sample type) and pooled QC samples,Visual inspection,nr,TRUE,FALSE,FALSE,FALSE,FALSE,FALSE,FALSE,TRUE,FALSE,No,FALSE,FALSE,TRUE,FALSE,nr
6/6/2022 8:46,20,178,"Plant (i.e. Arabidopsis; Rice; Algae), Microbe (i.e. E. coli; Yeast; prokaryote; archeae; cyanobacteria)",1,1 to 50,Yes,all biological samples for a given sample matrix,No,nr,Yes,Directly from the biofluid pre-extraction,TRUE,FALSE,FALSE,FALSE,FALSE,FALSE,FALSE,FALSE,FALSE,Not applicable: pooled QC was not used for conditioning,Unclear,nr,FALSE,FALSE,FALSE,TRUE,FALSE,nr,nr,nr,nr,nr,nr,nr,TRUE,FALSE,FALSE,FALSE,FALSE,FALSE,FALSE,TRUE,FALSE,No,FALSE,FALSE,TRUE,FALSE,nr
6/28/2022 4:34,7,178,"Plant (i.e. Arabidopsis; Rice; Algae), Microbe (i.e. E. coli; Yeast; prokaryote; archeae; cyanobacteria)",1,1 to 50,Yes,all biological samples for a given sample matrix,No,nr,Yes,Unclear,FALSE,FALSE,FALSE,FALSE,FALSE,FALSE,FALSE,TRUE,FALSE,Not applicable: pooled QC was not used for conditioning,Multiple times,Unclear,FALSE,FALSE,FALSE,FALSE,TRUE,Unclear,No,Not applicable: Pooled QC samples were not used for this purpose,Yes,all biological samples (for a given sample type) and pooled QC samples,Visual inspection,nr,TRUE,FALSE,FALSE,FALSE,FALSE,FALSE,FALSE,TRUE,FALSE,No,FALSE,FALSE,FALSE,TRUE,nr
6/29/2022 14:48,16,178,"Plant (i.e. Arabidopsis; Rice; Algae), Microbe (i.e. E. coli; Yeast; prokaryote; archeae; cyanobacteria)",1,1 to 50,Yes,other,No,nr,Yes,other,FALSE,FALSE,FALSE,FALSE,FALSE,FALSE,FALSE,TRUE,TRUE,Unclear,Multiple times,Unclear,FALSE,FALSE,FALSE,FALSE,TRUE,Every 6 to 10 samples,Unclear,Unclear,Yes,all biological samples (for a given sample type) and pooled QC samples,Visual inspection,Yes,TRUE,FALSE,FALSE,FALSE,FALSE,FALSE,FALSE,TRUE,FALSE,No,FALSE,FALSE,TRUE,FALSE,nr
7/4/2022 15:56,17,178,"Plant (i.e. Arabidopsis; Rice; Algae), Microbe (i.e. E. coli; Yeast; prokaryote; archeae; cyanobacteria)",1,1 to 50,Yes,all biological samples for a given sample matrix,No,nr,Yes,Directly from the biofluid pre-extraction,FALSE,FALSE,FALSE,FALSE,FALSE,FALSE,FALSE,TRUE,FALSE,Not applicable: pooled QC was not used for conditioning,Multiple times,Unclear,FALSE,FALSE,FALSE,FALSE,TRUE,Unclear,No,Not applicable: Pooled QC samples were not used for this purpose,Yes,all biological samples (for a given sample type) and pooled QC samples,Visual inspection,Yes,TRUE,FALSE,FALSE,FALSE,FALSE,TRUE,FALSE,TRUE,FALSE,No,FALSE,FALSE,FALSE,TRUE,other
5/5/2022 15:30,5,179,Microbe (i.e. E. coli; Yeast; prokaryote; archeae; cyanobacteria),1,1 to 50,No,nr,nr,nr,nr,nr,FALSE,FALSE,FALSE,FALSE,FALSE,TRUE,FALSE,FALSE,FALSE,nr,nr,nr,FALSE,FALSE,FALSE,TRUE,FALSE,nr,nr,nr,nr,nr,nr,nr,FALSE,FALSE,FALSE,FALSE,FALSE,FALSE,TRUE,FALSE,FALSE,No,FALSE,TRUE,FALSE,FALSE,other
5/12/2022 20:51,6,179,Microbe (i.e. E. coli; Yeast; prokaryote; archeae; cyanobacteria),1,1 to 50,No,nr,nr,nr,nr,nr,FALSE,FALSE,FALSE,FALSE,FALSE,TRUE,FALSE,FALSE,FALSE,nr,nr,nr,FALSE,FALSE,FALSE,TRUE,FALSE,nr,nr,nr,nr,nr,nr,Unclear,FALSE,FALSE,TRUE,FALSE,FALSE,FALSE,FALSE,FALSE,FALSE,No,FALSE,TRUE,TRUE,FALSE,other
5/23/2022 14:28,11,179,Microbe (i.e. E. coli; Yeast; prokaryote; archeae; cyanobacteria),1,1 to 50,No,nr,nr,nr,nr,nr,FALSE,FALSE,FALSE,FALSE,FALSE,TRUE,FALSE,FALSE,FALSE,nr,nr,nr,FALSE,FALSE,FALSE,TRUE,FALSE,nr,nr,nr,nr,nr,nr,nr,FALSE,FALSE,TRUE,FALSE,FALSE,FALSE,FALSE,FALSE,FALSE,No,FALSE,TRUE,FALSE,TRUE,nr
6/10/2022 11:57,13,179,Microbe (i.e. E. coli; Yeast; prokaryote; archeae; cyanobacteria),1,1 to 50,No,nr,nr,nr,nr,nr,FALSE,FALSE,FALSE,FALSE,FALSE,TRUE,FALSE,FALSE,FALSE,nr,nr,nr,FALSE,FALSE,FALSE,TRUE,FALSE,nr,nr,nr,nr,nr,nr,nr,FALSE,FALSE,FALSE,FALSE,FALSE,TRUE,FALSE,FALSE,FALSE,No,FALSE,FALSE,TRUE,FALSE,nr
7/7/2022 14:27,24,179,Microbe (i.e. E. coli; Yeast; prokaryote; archeae; cyanobacteria),1,1 to 50,No,nr,nr,nr,nr,nr,FALSE,FALSE,FALSE,FALSE,FALSE,TRUE,FALSE,FALSE,FALSE,nr,nr,nr,FALSE,FALSE,FALSE,TRUE,FALSE,nr,nr,nr,nr,nr,nr,Yes,FALSE,FALSE,TRUE,FALSE,FALSE,FALSE,FALSE,FALSE,FALSE,No,FALSE,TRUE,TRUE,FALSE,nr
5/13/2022 3:18,1,180,Mammalian (i.e. biofluids or tissues derived from rat; mouse; human; cat; etc),1,1 to 50,Yes,all biological samples for a given sample matrix,No,nr,Yes,Directly from the biofluid pre-extraction,FALSE,FALSE,FALSE,FALSE,FALSE,FALSE,FALSE,TRUE,FALSE,Not applicable: pooled QC was not used for conditioning,Multiple times,Unclear,FALSE,FALSE,FALSE,FALSE,TRUE,Every 6 to 10 samples,No,Not applicable: Pooled QC samples were not used for this purpose,No,nr,nr,nr,FALSE,FALSE,FALSE,TRUE,FALSE,FALSE,FALSE,FALSE,FALSE,No,FALSE,FALSE,FALSE,TRUE,nr
5/28/2022 6:48,28,180,Mammalian (i.e. biofluids or tissues derived from rat; mouse; human; cat; etc),1,1 to 50,Yes,all biological samples for a given sample matrix,No,nr,Yes,From the sample extract during the extraction process,FALSE,FALSE,FALSE,FALSE,FALSE,FALSE,FALSE,TRUE,FALSE,Not applicable: pooled QC was not used for conditioning,Multiple times,Unclear,TRUE,TRUE,TRUE,FALSE,FALSE,Every 6 to 10 samples,No,Not applicable: Pooled QC samples were not used for this purpose,No,nr,nr,Yes,FALSE,FALSE,FALSE,TRUE,FALSE,FALSE,FALSE,FALSE,FALSE,No,FALSE,FALSE,TRUE,FALSE,nr
6/1/2022 12:03,23,180,Mammalian (i.e. biofluids or tissues derived from rat; mouse; human; cat; etc),More than 4,1 to 50,Yes,"all samples, including multiple matrices",No,nr,Yes,Unclear,FALSE,FALSE,FALSE,FALSE,FALSE,FALSE,FALSE,FALSE,TRUE,Unclear,Multiple times,Unclear,FALSE,FALSE,TRUE,FALSE,FALSE,Every 6 to 10 samples,Unclear,Unclear,No,nr,nr,Unclear,FALSE,FALSE,FALSE,TRUE,FALSE,FALSE,FALSE,FALSE,FALSE,No,FALSE,FALSE,TRUE,FALSE,nr
6/4/2022 19:37,12,180,Mammalian (i.e. biofluids or tissues derived from rat; mouse; human; cat; etc),1,1 to 50,Yes,all biological samples for a given sample matrix,No,nr,Yes,Directly from the biofluid pre-extraction,TRUE,FALSE,TRUE,FALSE,FALSE,FALSE,FALSE,TRUE,FALSE,Unclear,Multiple times,More than one vial,TRUE,TRUE,TRUE,FALSE,FALSE,Every 6 to 10 samples,No,Peak area RSD filter threshold of 21 to 30%,Yes,all biological samples (for a given sample type) and pooled QC samples,Visual inspection,nr,TRUE,FALSE,FALSE,FALSE,FALSE,FALSE,FALSE,TRUE,FALSE,No,FALSE,FALSE,TRUE,FALSE,nr
6/12/2022 14:59,15,180,Mammalian (i.e. biofluids or tissues derived from rat; mouse; human; cat; etc),1,1 to 50,Yes,all biological samples for a given sample matrix,No,nr,Yes,Directly from the biofluid pre-extraction,FALSE,FALSE,FALSE,FALSE,FALSE,FALSE,FALSE,TRUE,FALSE,Not applicable: pooled QC was not used for conditioning,Multiple times,More than one vial,TRUE,TRUE,TRUE,FALSE,FALSE,Every 6 to 10 samples,No,other,No,nr,nr,nr,FALSE,FALSE,FALSE,TRUE,FALSE,FALSE,FALSE,FALSE,FALSE,No,FALSE,FALSE,FALSE,TRUE,nr
7/7/2022 7:56,24,180,Mammalian (i.e. biofluids or tissues derived from rat; mouse; human; cat; etc),1,1 to 50,Yes,all biological samples for a given sample matrix,No,nr,Yes,Directly from the biofluid pre-extraction,FALSE,FALSE,FALSE,FALSE,FALSE,FALSE,FALSE,TRUE,FALSE,Not applicable: pooled QC was not used for conditioning,Multiple times,Unclear,TRUE,TRUE,TRUE,FALSE,FALSE,Every 6 to 10 samples,No,Not applicable: Pooled QC samples were not used for this purpose,No,nr,nr,Yes,FALSE,FALSE,FALSE,TRUE,FALSE,FALSE,FALSE,FALSE,FALSE,No,FALSE,FALSE,TRUE,FALSE,nr
5/28/2022 6:53,28,181,Mammalian (i.e. biofluids or tissues derived from rat; mouse; human; cat; etc),1,1 to 50,No,nr,nr,nr,nr,nr,FALSE,FALSE,FALSE,FALSE,FALSE,TRUE,FALSE,FALSE,FALSE,nr,nr,nr,FALSE,FALSE,FALSE,TRUE,FALSE,nr,nr,nr,nr,nr,nr,Yes,TRUE,FALSE,FALSE,FALSE,FALSE,FALSE,FALSE,FALSE,FALSE,No,FALSE,FALSE,TRUE,FALSE,nr
6/2/2022 5:42,22,181,Mammalian (i.e. biofluids or tissues derived from rat; mouse; human; cat; etc),1,1 to 50,No,nr,nr,nr,nr,nr,FALSE,FALSE,FALSE,FALSE,FALSE,TRUE,FALSE,FALSE,FALSE,nr,nr,nr,FALSE,FALSE,FALSE,TRUE,FALSE,nr,nr,nr,nr,nr,nr,nr,TRUE,FALSE,FALSE,FALSE,FALSE,FALSE,FALSE,TRUE,TRUE,No,FALSE,FALSE,TRUE,FALSE,other
6/6/2022 8:51,20,181,Mammalian (i.e. biofluids or tissues derived from rat; mouse; human; cat; etc),1,1 to 50,No,nr,nr,nr,nr,nr,FALSE,FALSE,FALSE,FALSE,FALSE,TRUE,FALSE,FALSE,FALSE,nr,nr,nr,FALSE,FALSE,FALSE,TRUE,FALSE,nr,nr,nr,nr,nr,nr,nr,TRUE,FALSE,FALSE,FALSE,FALSE,FALSE,FALSE,TRUE,FALSE,No,FALSE,FALSE,TRUE,FALSE,nr
6/16/2022 16:04,3,181,Mammalian (i.e. biofluids or tissues derived from rat; mouse; human; cat; etc),1,1 to 50,No,nr,nr,nr,nr,nr,FALSE,FALSE,FALSE,FALSE,FALSE,TRUE,FALSE,FALSE,FALSE,nr,nr,nr,FALSE,FALSE,FALSE,TRUE,FALSE,nr,nr,nr,nr,nr,nr,nr,TRUE,FALSE,FALSE,FALSE,FALSE,FALSE,FALSE,TRUE,FALSE,No,FALSE,FALSE,TRUE,FALSE,nr
6/27/2022 15:17,13,181,Mammalian (i.e. biofluids or tissues derived from rat; mouse; human; cat; etc),1,1 to 50,No,nr,nr,nr,nr,nr,FALSE,FALSE,FALSE,FALSE,FALSE,TRUE,FALSE,FALSE,FALSE,nr,nr,nr,FALSE,FALSE,FALSE,TRUE,FALSE,nr,nr,nr,nr,nr,nr,nr,TRUE,FALSE,FALSE,FALSE,FALSE,FALSE,FALSE,FALSE,FALSE,No,FALSE,FALSE,TRUE,FALSE,nr
5/15/2022 23:36,1,185,Plant (i.e. Arabidopsis; Rice; Algae),1,1 to 50,Yes,all biological samples for a given sample matrix,Yes,Unclear,No,nr,FALSE,FALSE,FALSE,FALSE,FALSE,FALSE,FALSE,TRUE,FALSE,Not applicable: pooled QC was not used for conditioning,Multiple times,Unclear,FALSE,FALSE,FALSE,FALSE,TRUE,Unclear,No,Not applicable: Pooled QC samples were not used for this purpose,Yes,all biological samples (for a given sample type) and pooled QC samples,Visual inspection,nr,TRUE,FALSE,FALSE,FALSE,FALSE,FALSE,FALSE,FALSE,FALSE,No,FALSE,FALSE,FALSE,TRUE,nr
6/5/2022 8:42,2,185,Plant (i.e. Arabidopsis; Rice; Algae),1,1 to 50,Yes,all biological samples for a given sample matrix,Yes,From the reconstituted - extracted samples,No,nr,FALSE,FALSE,FALSE,FALSE,FALSE,FALSE,FALSE,TRUE,FALSE,Not applicable: pooled QC was not used for conditioning,Unclear,nr,FALSE,FALSE,FALSE,TRUE,FALSE,nr,nr,nr,nr,nr,nr,Yes,TRUE,FALSE,FALSE,FALSE,FALSE,FALSE,FALSE,FALSE,FALSE,No,FALSE,FALSE,TRUE,FALSE,nr
6/10/2022 9:48,25,185,Plant (i.e. Arabidopsis; Rice; Algae),1,1 to 50,Yes,all biological samples for a given sample matrix,Yes,From the sample extract during the extraction process,No,nr,FALSE,FALSE,FALSE,FALSE,FALSE,FALSE,FALSE,FALSE,TRUE,Not applicable: pooled QC was not used for conditioning,Multiple times,Unclear,FALSE,FALSE,FALSE,FALSE,TRUE,Unclear,No,Not applicable: Pooled QC samples were not used for this purpose,Yes,all biological samples (for a given sample type) and pooled QC samples,Visual inspection,nr,TRUE,FALSE,TRUE,FALSE,FALSE,FALSE,FALSE,FALSE,FALSE,No,FALSE,FALSE,TRUE,FALSE,other
6/12/2022 15:10,15,185,Plant (i.e. Arabidopsis; Rice; Algae),1,1 to 50,Yes,all biological samples for a given sample matrix,Yes,From the reconstituted - extracted samples,No,nr,FALSE,FALSE,FALSE,FALSE,FALSE,FALSE,FALSE,TRUE,TRUE,Not applicable: pooled QC was not used for conditioning,Multiple times,Unclear,TRUE,TRUE,TRUE,FALSE,FALSE,Unclear,No,Not applicable: Pooled QC samples were not used for this purpose,Yes,all biological samples (for a given sample type) and pooled QC samples,Visual inspection,nr,TRUE,FALSE,TRUE,FALSE,FALSE,FALSE,FALSE,FALSE,FALSE,No,FALSE,FALSE,FALSE,TRUE,nr
7/5/2022 9:55,21,185,Plant (i.e. Arabidopsis; Rice; Algae),1,51 to 200,Yes,all biological samples for a given sample matrix,Yes,From the reconstituted - extracted samples,No,nr,FALSE,FALSE,FALSE,FALSE,FALSE,FALSE,FALSE,FALSE,TRUE,Not applicable: pooled QC was not used for conditioning,Unclear,nr,FALSE,FALSE,FALSE,TRUE,FALSE,nr,nr,nr,nr,nr,nr,nr,FALSE,FALSE,FALSE,FALSE,FALSE,FALSE,TRUE,FALSE,FALSE,No,FALSE,FALSE,TRUE,FALSE,other
6/1/2022 12:23,23,186,Mammalian (i.e. biofluids or tissues derived from rat; mouse; human; cat; etc),2,1 to 50,No,nr,nr,nr,nr,nr,FALSE,FALSE,FALSE,FALSE,FALSE,TRUE,FALSE,FALSE,FALSE,nr,nr,nr,FALSE,FALSE,FALSE,TRUE,FALSE,nr,nr,nr,nr,nr,nr,No,FALSE,FALSE,FALSE,FALSE,FALSE,FALSE,TRUE,FALSE,FALSE,No,FALSE,FALSE,TRUE,FALSE,nr
6/10/2022 13:47,19,186,Mammalian (i.e. biofluids or tissues derived from rat; mouse; human; cat; etc),1,1 to 50,No,nr,nr,nr,nr,nr,FALSE,FALSE,FALSE,FALSE,FALSE,TRUE,FALSE,FALSE,FALSE,nr,nr,nr,FALSE,FALSE,FALSE,TRUE,FALSE,nr,nr,nr,nr,nr,nr,Yes,FALSE,FALSE,TRUE,FALSE,FALSE,FALSE,FALSE,FALSE,FALSE,No,FALSE,FALSE,TRUE,FALSE,nr
6/23/2022 10:00,11,186,Mammalian (i.e. biofluids or tissues derived from rat; mouse; human; cat; etc),2,1 to 50,No,nr,nr,nr,nr,nr,FALSE,FALSE,FALSE,FALSE,FALSE,TRUE,FALSE,FALSE,FALSE,nr,nr,nr,FALSE,FALSE,FALSE,TRUE,FALSE,nr,nr,nr,nr,nr,nr,nr,FALSE,FALSE,FALSE,FALSE,FALSE,FALSE,TRUE,FALSE,FALSE,No,FALSE,FALSE,FALSE,TRUE,nr
6/27/2022 15:34,13,186,Mammalian (i.e. biofluids or tissues derived from rat; mouse; human; cat; etc),2,1 to 50,No,nr,nr,nr,nr,nr,FALSE,FALSE,FALSE,FALSE,FALSE,TRUE,FALSE,FALSE,FALSE,nr,nr,nr,FALSE,FALSE,FALSE,TRUE,FALSE,nr,nr,nr,nr,nr,nr,Unclear,FALSE,FALSE,FALSE,TRUE,FALSE,FALSE,FALSE,FALSE,FALSE,No,FALSE,FALSE,TRUE,FALSE,other
7/5/2022 10:01,21,186,Mammalian (i.e. biofluids or tissues derived from rat; mouse; human; cat; etc),2,51 to 200,No,nr,nr,nr,nr,nr,FALSE,FALSE,FALSE,FALSE,FALSE,TRUE,FALSE,FALSE,FALSE,nr,nr,nr,FALSE,FALSE,FALSE,TRUE,FALSE,nr,nr,nr,nr,nr,nr,nr,FALSE,FALSE,FALSE,TRUE,FALSE,FALSE,FALSE,FALSE,FALSE,No,FALSE,FALSE,TRUE,FALSE,nr
5/16/2022 2:13,1,187,Microbe (i.e. E. coli; Yeast; prokaryote; archeae; cyanobacteria),1,1 to 50,No,nr,nr,nr,nr,nr,FALSE,FALSE,FALSE,FALSE,FALSE,TRUE,FALSE,FALSE,FALSE,nr,nr,nr,FALSE,FALSE,FALSE,TRUE,FALSE,nr,nr,nr,nr,nr,nr,nr,FALSE,FALSE,FALSE,FALSE,FALSE,FALSE,FALSE,TRUE,FALSE,No,FALSE,FALSE,FALSE,TRUE,nr
5/22/2022 9:01,29,187,Microbe (i.e. E. coli; Yeast; prokaryote; archeae; cyanobacteria),1,1 to 50,No,nr,nr,nr,nr,nr,FALSE,FALSE,FALSE,FALSE,FALSE,TRUE,FALSE,FALSE,FALSE,nr,nr,nr,FALSE,FALSE,FALSE,TRUE,FALSE,nr,nr,nr,nr,nr,nr,Yes,FALSE,FALSE,TRUE,FALSE,FALSE,FALSE,TRUE,FALSE,FALSE,No,FALSE,FALSE,TRUE,FALSE,nr
6/1/2022 12:27,23,187,Microbe (i.e. E. coli; Yeast; prokaryote; archeae; cyanobacteria),1,1 to 50,No,nr,nr,nr,nr,nr,FALSE,FALSE,FALSE,FALSE,FALSE,TRUE,FALSE,FALSE,FALSE,nr,nr,nr,FALSE,FALSE,FALSE,TRUE,FALSE,nr,nr,nr,nr,nr,nr,No,FALSE,FALSE,FALSE,TRUE,FALSE,FALSE,FALSE,FALSE,FALSE,No,FALSE,FALSE,TRUE,FALSE,nr
6/6/2022 8:54,20,187,Microbe (i.e. E. coli; Yeast; prokaryote; archeae; cyanobacteria),1,1 to 50,No,nr,nr,nr,nr,nr,FALSE,FALSE,FALSE,FALSE,FALSE,TRUE,FALSE,FALSE,FALSE,nr,nr,nr,FALSE,FALSE,FALSE,TRUE,FALSE,nr,nr,nr,nr,nr,nr,nr,FALSE,FALSE,FALSE,TRUE,FALSE,FALSE,FALSE,FALSE,FALSE,No,FALSE,FALSE,TRUE,FALSE,nr
6/10/2022 13:48,19,187,Microbe (i.e. E. coli; Yeast; prokaryote; archeae; cyanobacteria),1,1 to 50,No,nr,nr,nr,nr,nr,FALSE,FALSE,FALSE,FALSE,FALSE,TRUE,FALSE,FALSE,FALSE,nr,nr,nr,FALSE,FALSE,FALSE,TRUE,FALSE,nr,nr,nr,nr,nr,nr,Yes,FALSE,FALSE,FALSE,TRUE,FALSE,FALSE,FALSE,FALSE,FALSE,No,FALSE,FALSE,TRUE,FALSE,nr
7/4/2022 16:47,17,187,Microbe (i.e. E. coli; Yeast; prokaryote; archeae; cyanobacteria),1,1 to 50,No,nr,nr,nr,nr,nr,FALSE,FALSE,FALSE,FALSE,FALSE,TRUE,FALSE,FALSE,FALSE,nr,nr,nr,FALSE,FALSE,FALSE,TRUE,FALSE,nr,nr,nr,nr,nr,nr,nr,FALSE,FALSE,FALSE,TRUE,FALSE,FALSE,FALSE,FALSE,FALSE,No,FALSE,TRUE,FALSE,FALSE,other
5/16/2022 3:08,18,189,Mammalian (i.e. biofluids or tissues derived from rat; mouse; human; cat; etc),1,1 to 50,No,nr,nr,nr,nr,nr,FALSE,FALSE,FALSE,FALSE,FALSE,TRUE,FALSE,FALSE,FALSE,nr,nr,nr,FALSE,FALSE,FALSE,TRUE,FALSE,nr,nr,nr,nr,nr,nr,nr,TRUE,FALSE,TRUE,FALSE,FALSE,FALSE,FALSE,FALSE,FALSE,No,FALSE,FALSE,FALSE,TRUE,other
5/16/2022 23:40,1,189,Mammalian (i.e. biofluids or tissues derived from rat; mouse; human; cat; etc),1,1 to 50,No,nr,nr,nr,nr,nr,FALSE,FALSE,FALSE,FALSE,FALSE,TRUE,FALSE,FALSE,FALSE,nr,nr,nr,FALSE,FALSE,FALSE,TRUE,FALSE,nr,nr,nr,nr,nr,nr,nr,TRUE,FALSE,TRUE,FALSE,FALSE,FALSE,TRUE,FALSE,FALSE,No,FALSE,FALSE,FALSE,TRUE,nr
6/8/2022 7:50,10,189,Mammalian (i.e. biofluids or tissues derived from rat; mouse; human; cat; etc),1,51 to 200,No,nr,nr,nr,nr,nr,FALSE,FALSE,FALSE,FALSE,FALSE,TRUE,FALSE,FALSE,FALSE,nr,nr,nr,FALSE,FALSE,FALSE,TRUE,FALSE,nr,nr,nr,nr,nr,nr,nr,TRUE,FALSE,TRUE,FALSE,FALSE,FALSE,FALSE,TRUE,FALSE,Yes,FALSE,FALSE,FALSE,TRUE,nr
7/1/2022 18:00,16,189,Mammalian (i.e. biofluids or tissues derived from rat; mouse; human; cat; etc),1,1 to 50,No,nr,nr,nr,nr,nr,FALSE,FALSE,FALSE,FALSE,FALSE,TRUE,FALSE,FALSE,FALSE,nr,nr,nr,FALSE,FALSE,FALSE,TRUE,FALSE,nr,nr,nr,nr,nr,nr,Unclear,TRUE,FALSE,FALSE,FALSE,FALSE,FALSE,FALSE,FALSE,FALSE,No,FALSE,TRUE,TRUE,FALSE,nr
7/5/2022 10:05,21,189,Mammalian (i.e. biofluids or tissues derived from rat; mouse; human; cat; etc),1,1 to 50,No,nr,nr,nr,nr,nr,FALSE,FALSE,FALSE,FALSE,FALSE,TRUE,FALSE,FALSE,FALSE,nr,nr,nr,FALSE,FALSE,FALSE,TRUE,FALSE,nr,nr,nr,nr,nr,nr,nr,TRUE,FALSE,FALSE,FALSE,FALSE,FALSE,FALSE,FALSE,FALSE,No,FALSE,FALSE,TRUE,FALSE,nr
5/17/2022 23:37,6,190,Mammalian (i.e. biofluids or tissues derived from rat; mouse; human; cat; etc),2,51 to 200,Yes,all biological samples for a given sample matrix,Yes,From the sample extract during the extraction process,Yes,From the sample extract during the extraction process,TRUE,TRUE,TRUE,TRUE,FALSE,FALSE,FALSE,FALSE,FALSE,Unclear,Multiple times,Unclear,TRUE,FALSE,TRUE,FALSE,FALSE,Every 6 to 10 samples,No,Unclear,No,nr,nr,Unclear,FALSE,FALSE,FALSE,FALSE,FALSE,FALSE,TRUE,FALSE,FALSE,No,FALSE,TRUE,TRUE,FALSE,nr
6/1/2022 23:47,4,190,Mammalian (i.e. biofluids or tissues derived from rat; mouse; human; cat; etc),More than 4,1 to 50,Yes,all biological samples for a given sample matrix,No,nr,Yes,Unclear,FALSE,FALSE,FALSE,TRUE,FALSE,FALSE,TRUE,FALSE,FALSE,Not applicable: pooled QC was not used for conditioning,Multiple times,Unclear,TRUE,TRUE,TRUE,FALSE,FALSE,Every 6 to 10 samples,No,Not applicable: Pooled QC samples were not used for this purpose,No,nr,nr,nr,FALSE,FALSE,FALSE,TRUE,FALSE,FALSE,FALSE,FALSE,FALSE,No,FALSE,FALSE,TRUE,FALSE,other
6/5/2022 9:07,12,190,Mammalian (i.e. biofluids or tissues derived from rat; mouse; human; cat; etc),1,1 to 50,Yes,all biological samples for a given sample matrix,No,nr,Yes,Directly from the biofluid pre-extraction,FALSE,FALSE,TRUE,TRUE,FALSE,FALSE,FALSE,TRUE,FALSE,Unclear,Multiple times,One vial,TRUE,TRUE,TRUE,FALSE,FALSE,Every 6 to 10 samples,No,Unclear,Unclear,nr,nr,nr,FALSE,FALSE,FALSE,FALSE,FALSE,FALSE,TRUE,TRUE,FALSE,No,FALSE,FALSE,TRUE,FALSE,other
6/6/2022 8:59,20,190,Mammalian (i.e. biofluids or tissues derived from rat; mouse; human; cat; etc),1,51 to 200,Yes,all biological samples for a given sample matrix,No,nr,Yes,Unclear,FALSE,FALSE,FALSE,TRUE,FALSE,FALSE,FALSE,FALSE,FALSE,Unclear,Unclear,nr,FALSE,FALSE,FALSE,TRUE,FALSE,nr,nr,nr,nr,nr,nr,nr,FALSE,FALSE,FALSE,TRUE,FALSE,FALSE,FALSE,FALSE,FALSE,No,FALSE,TRUE,FALSE,FALSE,nr
6/8/2022 9:04,10,190,Mammalian (i.e. biofluids or tissues derived from rat; mouse; human; cat; etc),1,1 to 50,Yes,all biological samples for a given sample matrix,No,nr,Yes,Unclear,TRUE,FALSE,TRUE,TRUE,FALSE,FALSE,FALSE,FALSE,FALSE,Not applicable: pooled QC was not used for conditioning,Multiple times,Unclear,TRUE,TRUE,TRUE,FALSE,FALSE,Every 6 to 10 samples,No,Not applicable: Pooled QC samples were not used for this purpose,Unclear,nr,nr,nr,FALSE,FALSE,FALSE,TRUE,FALSE,FALSE,FALSE,FALSE,FALSE,No,FALSE,TRUE,FALSE,FALSE,nr
6/28/2022 4:43,7,190,Mammalian (i.e. biofluids or tissues derived from rat; mouse; human; cat; etc),1,1 to 50,Yes,all biological samples for a given sample matrix,No,nr,Yes,Unclear,FALSE,FALSE,FALSE,TRUE,FALSE,FALSE,TRUE,FALSE,FALSE,Unclear,Multiple times,Unclear,TRUE,TRUE,TRUE,FALSE,FALSE,Every 6 to 10 samples,No,Not applicable: Pooled QC samples were not used for this purpose,No,nr,nr,nr,FALSE,FALSE,FALSE,TRUE,FALSE,FALSE,FALSE,FALSE,FALSE,No,FALSE,FALSE,FALSE,TRUE,nr
5/10/2022 15:23,5,192,Plant (i.e. Arabidopsis; Rice; Algae),1,1 to 50,No,nr,nr,nr,nr,nr,FALSE,FALSE,FALSE,FALSE,FALSE,TRUE,FALSE,FALSE,FALSE,nr,nr,nr,FALSE,FALSE,FALSE,TRUE,FALSE,nr,nr,nr,nr,nr,nr,nr,TRUE,FALSE,FALSE,FALSE,FALSE,FALSE,FALSE,FALSE,FALSE,No,FALSE,FALSE,TRUE,FALSE,nr
5/18/2022 14:37,8,192,Plant (i.e. Arabidopsis; Rice; Algae),1,1 to 50,No,nr,nr,nr,nr,nr,FALSE,FALSE,FALSE,FALSE,FALSE,TRUE,FALSE,FALSE,FALSE,nr,nr,nr,FALSE,FALSE,FALSE,TRUE,FALSE,nr,nr,nr,nr,nr,nr,nr,TRUE,FALSE,FALSE,FALSE,FALSE,FALSE,FALSE,FALSE,FALSE,No,FALSE,FALSE,TRUE,FALSE,nr
6/1/2022 18:46,29,192,Plant (i.e. Arabidopsis; Rice; Algae),1,1 to 50,No,nr,nr,nr,nr,nr,FALSE,FALSE,FALSE,FALSE,FALSE,TRUE,FALSE,FALSE,FALSE,nr,nr,nr,FALSE,FALSE,FALSE,TRUE,FALSE,nr,nr,nr,nr,nr,nr,nr,TRUE,FALSE,FALSE,FALSE,FALSE,FALSE,FALSE,FALSE,FALSE,No,FALSE,FALSE,TRUE,FALSE,nr
6/23/2022 13:54,11,192,Plant (i.e. Arabidopsis; Rice; Algae),1,1 to 50,No,nr,nr,nr,nr,nr,FALSE,FALSE,FALSE,FALSE,FALSE,TRUE,FALSE,FALSE,FALSE,nr,nr,nr,FALSE,FALSE,FALSE,TRUE,FALSE,nr,nr,nr,nr,nr,nr,nr,FALSE,FALSE,FALSE,TRUE,FALSE,FALSE,FALSE,FALSE,FALSE,No,FALSE,FALSE,FALSE,TRUE,nr
6/28/2022 4:46,7,192,Plant (i.e. Arabidopsis; Rice; Algae),1,1 to 50,No,nr,nr,nr,nr,nr,FALSE,FALSE,FALSE,FALSE,FALSE,TRUE,FALSE,FALSE,FALSE,nr,nr,nr,FALSE,FALSE,FALSE,TRUE,FALSE,nr,nr,nr,nr,nr,nr,nr,TRUE,FALSE,FALSE,FALSE,FALSE,FALSE,FALSE,FALSE,FALSE,No,FALSE,FALSE,FALSE,TRUE,nr
6/28/2022 16:33,24,192,Plant (i.e. Arabidopsis; Rice; Algae),1,1 to 50,No,nr,nr,nr,nr,nr,FALSE,FALSE,FALSE,FALSE,FALSE,TRUE,FALSE,FALSE,FALSE,nr,nr,nr,FALSE,FALSE,FALSE,TRUE,FALSE,nr,nr,nr,nr,nr,nr,nr,TRUE,FALSE,FALSE,FALSE,FALSE,FALSE,FALSE,FALSE,FALSE,No,FALSE,FALSE,TRUE,FALSE,nr
5/12/2022 21:02,6,197,Mammalian (i.e. biofluids or tissues derived from rat; mouse; human; cat; etc),2,51 to 200,Yes,all biological samples for a given sample matrix,No,nr,Yes,Directly from the biofluid pre-extraction,FALSE,FALSE,FALSE,FALSE,FALSE,FALSE,FALSE,TRUE,FALSE,Not applicable: pooled QC was not used for conditioning,Multiple times,Unclear,TRUE,TRUE,TRUE,FALSE,FALSE,Every 6 to 10 samples,No,Not applicable: Pooled QC samples were not used for this purpose,Yes,all biological samples (for a given sample type) and pooled QC samples,Visual inspection,Yes,TRUE,FALSE,FALSE,FALSE,FALSE,FALSE,FALSE,FALSE,FALSE,No,FALSE,TRUE,TRUE,FALSE,nr
5/22/2022 17:18,8,197,Mammalian (i.e. biofluids or tissues derived from rat; mouse; human; cat; etc),2,51 to 200,Yes,all biological samples for a given sample matrix,No,nr,Yes,Directly from the biofluid pre-extraction,FALSE,FALSE,TRUE,FALSE,FALSE,FALSE,FALSE,TRUE,FALSE,Not applicable: pooled QC was not used for conditioning,Multiple times,Unclear,TRUE,TRUE,TRUE,FALSE,FALSE,Every 6 to 10 samples,No,Peak area RSD filter threshold of 21 to 30%,Yes,all biological samples (for a given sample type) and pooled QC samples,Visual inspection,Yes,TRUE,FALSE,FALSE,FALSE,FALSE,FALSE,FALSE,FALSE,FALSE,No,FALSE,FALSE,TRUE,FALSE,nr
6/10/2022 10:20,25,197,Mammalian (i.e. biofluids or tissues derived from rat; mouse; human; cat; etc),2,51 to 200,Yes,all biological samples for a given sample matrix,No,nr,Yes,Directly from the biofluid pre-extraction,FALSE,FALSE,TRUE,FALSE,FALSE,FALSE,FALSE,TRUE,FALSE,Not applicable: pooled QC was not used for conditioning,Multiple times,Unclear,FALSE,FALSE,TRUE,FALSE,TRUE,Every 6 to 10 samples,No,Peak area RSD filter threshold of 21 to 30%,Yes,all biological samples (for a given sample type) and pooled QC samples,Visual inspection,Yes,TRUE,FALSE,FALSE,FALSE,FALSE,TRUE,FALSE,FALSE,FALSE,Yes,FALSE,FALSE,TRUE,FALSE,other
6/30/2022 11:53,18,197,Mammalian (i.e. biofluids or tissues derived from rat; mouse; human; cat; etc),2,51 to 200,Yes,all biological samples for a given sample matrix,No,nr,Yes,Directly from the biofluid pre-extraction,FALSE,FALSE,TRUE,FALSE,FALSE,FALSE,FALSE,TRUE,FALSE,Not applicable: pooled QC was not used for conditioning,Multiple times,Unclear,FALSE,FALSE,TRUE,FALSE,TRUE,Every 6 to 10 samples,No,Peak area RSD filter threshold of 21 to 30%,Yes,all biological samples (for a given sample type) and pooled QC samples,Visual inspection,Yes,TRUE,FALSE,FALSE,FALSE,FALSE,FALSE,FALSE,FALSE,FALSE,No,FALSE,FALSE,TRUE,FALSE,other
7/11/2022 13:25,26,197,Mammalian (i.e. biofluids or tissues derived from rat; mouse; human; cat; etc),2,51 to 200,Yes,all biological samples for a given sample matrix,No,nr,Yes,From the sample extract during the extraction process,TRUE,FALSE,FALSE,FALSE,FALSE,FALSE,FALSE,TRUE,FALSE,Not applicable: pooled QC was not used for conditioning,One time,nr,FALSE,FALSE,FALSE,TRUE,FALSE,nr,nr,nr,nr,nr,nr,Yes,TRUE,FALSE,FALSE,FALSE,FALSE,FALSE,FALSE,FALSE,FALSE,No,FALSE,FALSE,TRUE,FALSE,nr
6/8/2022 9:37,10,199,Mammalian (i.e. biofluids or tissues derived from rat; mouse; human; cat; etc),1,1 to 50,Yes,all biological samples for a given sample matrix,No,nr,Yes,Unclear,FALSE,FALSE,FALSE,FALSE,FALSE,FALSE,FALSE,TRUE,FALSE,Not applicable: pooled QC was not used for conditioning,Multiple times,Unclear,FALSE,FALSE,FALSE,FALSE,TRUE,Every 6 to 10 samples,No,Not applicable: Pooled QC samples were not used for this purpose,Unclear,nr,nr,nr,FALSE,FALSE,FALSE,TRUE,FALSE,FALSE,FALSE,FALSE,FALSE,No,FALSE,FALSE,FALSE,TRUE,nr
6/10/2022 8:49,5,199,Mammalian (i.e. biofluids or tissues derived from rat; mouse; human; cat; etc),1,1 to 50,Yes,all biological samples for a given sample matrix,No,nr,Yes,From the reconstituted extracted samples,FALSE,FALSE,FALSE,FALSE,FALSE,FALSE,FALSE,TRUE,FALSE,Not applicable: pooled QC was not used for conditioning,Multiple times,Unclear,FALSE,FALSE,TRUE,FALSE,FALSE,Every 6 to 10 samples,No,Not applicable: Pooled QC samples were not used for this purpose,No,nr,nr,nr,FALSE,FALSE,FALSE,TRUE,FALSE,FALSE,FALSE,FALSE,FALSE,No,FALSE,FALSE,TRUE,FALSE,nr
6/10/2022 13:50,19,199,Mammalian (i.e. biofluids or tissues derived from rat; mouse; human; cat; etc),2,1 to 50,Yes,all biological samples for a given sample matrix,Yes,other,Yes,Unclear,FALSE,FALSE,FALSE,FALSE,FALSE,FALSE,FALSE,TRUE,FALSE,Not applicable: pooled QC was not used for conditioning,Multiple times,Unclear,FALSE,FALSE,TRUE,FALSE,TRUE,Every 6 to 10 samples,No,Not applicable: Pooled QC samples were not used for this purpose,No,nr,nr,No,FALSE,FALSE,FALSE,TRUE,FALSE,FALSE,FALSE,FALSE,FALSE,No,FALSE,FALSE,TRUE,FALSE,nr
6/28/2022 7:57,7,199,Mammalian (i.e. biofluids or tissues derived from rat; mouse; human; cat; etc),2,1 to 50,Yes,all biological samples for a given sample matrix,Yes,Unclear,Yes,Unclear,FALSE,FALSE,FALSE,FALSE,FALSE,FALSE,FALSE,TRUE,FALSE,Not applicable: pooled QC was not used for conditioning,Multiple times,Unclear,FALSE,FALSE,TRUE,FALSE,FALSE,Every 6 to 10 samples,No,Not applicable: Pooled QC samples were not used for this purpose,No,nr,nr,nr,FALSE,FALSE,FALSE,TRUE,FALSE,FALSE,FALSE,FALSE,FALSE,No,FALSE,FALSE,FALSE,TRUE,nr
6/30/2022 11:31,18,199,Mammalian (i.e. biofluids or tissues derived from rat; mouse; human; cat; etc),2,1 to 50,Yes,all biological samples for a given sample matrix,No,nr,Yes,From the sample extract during the extraction process,FALSE,FALSE,FALSE,FALSE,FALSE,FALSE,FALSE,FALSE,TRUE,Not applicable: pooled QC was not used for conditioning,Multiple times,Unclear,FALSE,FALSE,TRUE,FALSE,TRUE,Every 6 to 10 samples,No,Not applicable: Pooled QC samples were not used for this purpose,No,nr,nr,No,FALSE,FALSE,FALSE,FALSE,TRUE,FALSE,FALSE,FALSE,FALSE,No,FALSE,FALSE,TRUE,FALSE,other
7/1/2022 7:42,16,199,Mammalian (i.e. biofluids or tissues derived from rat; mouse; human; cat; etc),2,1 to 50,Yes,all biological samples for a given sample matrix,Yes,Unclear,Yes,Unclear,FALSE,FALSE,FALSE,FALSE,FALSE,FALSE,FALSE,FALSE,TRUE,Not applicable: pooled QC was not used for conditioning,Unclear,nr,FALSE,FALSE,FALSE,TRUE,FALSE,nr,nr,nr,nr,nr,nr,Yes,FALSE,FALSE,TRUE,FALSE,FALSE,FALSE,FALSE,FALSE,FALSE,No,FALSE,FALSE,TRUE,FALSE,nr
5/17/2022 1:49,1,200,Microbe (i.e. E. coli; Yeast; prokaryote; archeae; cyanobacteria),1,1 to 50,Yes,all biological samples for a given sample matrix,Yes,Unclear,No,nr,FALSE,FALSE,FALSE,FALSE,FALSE,FALSE,FALSE,FALSE,TRUE,Not applicable: pooled QC was not used for conditioning,Multiple times,Unclear,FALSE,FALSE,TRUE,FALSE,FALSE,Every 6 to 10 samples,No,Not applicable: Pooled QC samples were not used for this purpose,No,nr,nr,nr,FALSE,FALSE,TRUE,FALSE,FALSE,FALSE,FALSE,TRUE,TRUE,No,FALSE,FALSE,FALSE,TRUE,nr
6/4/2022 4:13,4,200,Microbe (i.e. E. coli; Yeast; prokaryote; archeae; cyanobacteria),1,1 to 50,Yes,Unclear,Yes,Unclear,No,nr,FALSE,FALSE,FALSE,FALSE,FALSE,FALSE,FALSE,FALSE,TRUE,Not applicable: pooled QC was not used for conditioning,Multiple times,Unclear,FALSE,FALSE,FALSE,FALSE,TRUE,Every 6 to 10 samples,No,Not applicable: Pooled QC samples were not used for this purpose,No,nr,nr,nr,TRUE,FALSE,FALSE,FALSE,FALSE,FALSE,FALSE,FALSE,FALSE,No,FALSE,FALSE,TRUE,FALSE,nr
6/8/2022 9:50,10,200,Microbe (i.e. E. coli; Yeast; prokaryote; archeae; cyanobacteria),1,51 to 200,Yes,all biological samples for a given sample matrix,Yes,Unclear,No,nr,FALSE,FALSE,FALSE,FALSE,FALSE,FALSE,FALSE,TRUE,FALSE,Not applicable: pooled QC was not used for conditioning,Multiple times,Unclear,TRUE,TRUE,TRUE,FALSE,FALSE,Every 6 to 10 samples,No,Not applicable: Pooled QC samples were not used for this purpose,No,nr,nr,nr,FALSE,FALSE,TRUE,FALSE,FALSE,FALSE,FALSE,TRUE,FALSE,No,FALSE,FALSE,TRUE,FALSE,nr
6/12/2022 15:27,15,200,Microbe (i.e. E. coli; Yeast; prokaryote; archeae; cyanobacteria),1,51 to 200,Yes,Unclear,Yes,From the reconstituted - extracted samples,No,nr,FALSE,FALSE,FALSE,FALSE,FALSE,FALSE,FALSE,FALSE,TRUE,Unclear,Multiple times,One vial,TRUE,TRUE,TRUE,FALSE,FALSE,Every 6 to 10 samples,No,Not applicable: Pooled QC samples were not used for this purpose,Unclear,nr,nr,nr,FALSE,FALSE,TRUE,FALSE,FALSE,FALSE,FALSE,TRUE,FALSE,No,FALSE,FALSE,FALSE,TRUE,nr
6/23/2022 11:44,11,200,Microbe (i.e. E. coli; Yeast; prokaryote; archeae; cyanobacteria),1,1 to 50,Yes,all biological samples for a given sample matrix,Yes,From the reconstituted - extracted samples,No,nr,FALSE,FALSE,FALSE,FALSE,FALSE,FALSE,FALSE,FALSE,TRUE,Unclear,Multiple times,Unclear,FALSE,TRUE,TRUE,FALSE,FALSE,Every 6 to 10 samples,No,Unclear,No,nr,nr,nr,FALSE,FALSE,TRUE,FALSE,FALSE,FALSE,FALSE,TRUE,FALSE,No,FALSE,FALSE,FALSE,TRUE,nr
6/10/2022 7:14,25,201,Mammalian (i.e. biofluids or tissues derived from rat; mouse; human; cat; etc),3,1 to 50,No,nr,nr,nr,nr,nr,FALSE,FALSE,FALSE,FALSE,FALSE,TRUE,FALSE,FALSE,FALSE,nr,nr,nr,FALSE,FALSE,FALSE,TRUE,FALSE,nr,nr,nr,nr,nr,nr,nr,FALSE,FALSE,FALSE,TRUE,FALSE,FALSE,TRUE,FALSE,FALSE,No,FALSE,FALSE,TRUE,TRUE,nr
6/16/2022 16:05,3,201,Mammalian (i.e. biofluids or tissues derived from rat; mouse; human; cat; etc),1,1 to 50,No,nr,nr,nr,nr,nr,FALSE,FALSE,FALSE,FALSE,FALSE,TRUE,FALSE,FALSE,FALSE,nr,nr,nr,FALSE,FALSE,FALSE,TRUE,FALSE,nr,nr,nr,nr,nr,nr,nr,FALSE,FALSE,FALSE,TRUE,FALSE,FALSE,FALSE,FALSE,FALSE,No,FALSE,FALSE,TRUE,FALSE,nr
6/29/2022 14:22,16,201,Mammalian (i.e. biofluids or tissues derived from rat; mouse; human; cat; etc),1,1 to 50,No,nr,nr,nr,nr,nr,FALSE,FALSE,FALSE,FALSE,FALSE,TRUE,FALSE,FALSE,FALSE,nr,nr,nr,FALSE,FALSE,FALSE,TRUE,FALSE,nr,nr,nr,nr,nr,nr,nr,FALSE,FALSE,FALSE,TRUE,FALSE,FALSE,FALSE,FALSE,FALSE,No,FALSE,FALSE,TRUE,FALSE,nr
7/4/2022 17:15,17,201,Mammalian (i.e. biofluids or tissues derived from rat; mouse; human; cat; etc),1,1 to 50,No,nr,nr,nr,nr,nr,FALSE,FALSE,FALSE,FALSE,FALSE,TRUE,FALSE,FALSE,FALSE,nr,nr,nr,FALSE,FALSE,FALSE,TRUE,FALSE,nr,nr,nr,nr,nr,nr,nr,FALSE,FALSE,FALSE,TRUE,FALSE,FALSE,FALSE,FALSE,FALSE,No,FALSE,FALSE,FALSE,FALSE,other
7/5/2022 16:58,24,201,Mammalian (i.e. biofluids or tissues derived from rat; mouse; human; cat; etc),3,1 to 50,No,nr,nr,nr,nr,nr,FALSE,FALSE,FALSE,FALSE,FALSE,TRUE,FALSE,FALSE,FALSE,nr,nr,nr,FALSE,FALSE,FALSE,TRUE,FALSE,nr,nr,nr,nr,nr,nr,Yes,FALSE,FALSE,FALSE,TRUE,FALSE,FALSE,FALSE,FALSE,FALSE,No,FALSE,TRUE,TRUE,FALSE,nr
7/16/2022 10:45,9,201,Mammalian (i.e. biofluids or tissues derived from rat; mouse; human; cat; etc),3,1 to 50,No,nr,nr,nr,nr,nr,FALSE,FALSE,FALSE,FALSE,FALSE,TRUE,FALSE,FALSE,FALSE,nr,nr,nr,FALSE,FALSE,FALSE,TRUE,FALSE,nr,nr,nr,nr,nr,nr,Unclear,FALSE,FALSE,FALSE,FALSE,FALSE,FALSE,TRUE,FALSE,FALSE,No,FALSE,FALSE,TRUE,FALSE,nr
5/18/2022 16:20,8,204,"Plant (i.e. Arabidopsis; Rice; Algae), Microbe (i.e. E. coli; Yeast; prokaryote; archeae; cyanobacteria)",1,1 to 50,Yes,all biological samples for a given sample matrix,No,nr,Yes,From the reconstituted extracted samples,FALSE,FALSE,FALSE,FALSE,FALSE,FALSE,FALSE,TRUE,FALSE,Not applicable: pooled QC was not used for conditioning,Multiple times,Unclear,TRUE,TRUE,TRUE,FALSE,FALSE,Every 6 to 10 samples,No,Not applicable: Pooled QC samples were not used for this purpose,No,nr,nr,Yes,FALSE,FALSE,FALSE,TRUE,FALSE,FALSE,FALSE,FALSE,FALSE,No,FALSE,FALSE,TRUE,FALSE,nr
5/19/2022 14:59,11,204,"Plant (i.e. Arabidopsis; Rice; Algae), Microbe (i.e. E. coli; Yeast; prokaryote; archeae; cyanobacteria)",2,1 to 50,Yes,"all samples, including multiple matrices",Yes,From the reconstituted - extracted samples,No,nr,FALSE,FALSE,FALSE,FALSE,FALSE,FALSE,FALSE,TRUE,FALSE,Not applicable: pooled QC was not used for conditioning,Multiple times,Unclear,FALSE,FALSE,TRUE,FALSE,FALSE,Every 6 to 10 samples,No,Not applicable: Pooled QC samples were not used for this purpose,No,nr,nr,nr,FALSE,FALSE,FALSE,TRUE,FALSE,FALSE,FALSE,FALSE,FALSE,No,FALSE,FALSE,TRUE,TRUE,nr
5/22/2022 14:24,29,204,"Plant (i.e. Arabidopsis; Rice; Algae), Microbe (i.e. E. coli; Yeast; prokaryote; archeae; cyanobacteria)",1,1 to 50,Yes,a subset of all biological samples for a given sample matrix,Yes,Unclear,No,nr,FALSE,FALSE,FALSE,FALSE,FALSE,FALSE,FALSE,TRUE,FALSE,6 to 10,One time,nr,FALSE,FALSE,FALSE,TRUE,FALSE,nr,nr,nr,nr,nr,nr,Yes,FALSE,FALSE,FALSE,FALSE,FALSE,FALSE,TRUE,FALSE,FALSE,No,FALSE,FALSE,TRUE,FALSE,nr
6/13/2022 6:10,15,204,"Plant (i.e. Arabidopsis; Rice; Algae), Microbe (i.e. E. coli; Yeast; prokaryote; archeae; cyanobacteria)",1,1 to 50,Yes,all biological samples for a given sample matrix,No,nr,Yes,From the reconstituted extracted samples,FALSE,FALSE,FALSE,FALSE,FALSE,FALSE,FALSE,TRUE,TRUE,Not applicable: pooled QC was not used for conditioning,Multiple times,Unclear,TRUE,TRUE,TRUE,FALSE,FALSE,Every 6 to 10 samples,No,Not applicable: Pooled QC samples were not used for this purpose,Unclear,nr,nr,nr,FALSE,FALSE,FALSE,FALSE,FALSE,FALSE,TRUE,FALSE,FALSE,No,FALSE,FALSE,FALSE,TRUE,nr
7/5/2022 10:57,24,204,"Plant (i.e. Arabidopsis; Rice; Algae), Microbe (i.e. E. coli; Yeast; prokaryote; archeae; cyanobacteria)",1,1 to 50,Yes,all biological samples for a given sample matrix,Yes,From the sample extract during the extraction process,No,nr,FALSE,FALSE,FALSE,FALSE,FALSE,FALSE,FALSE,TRUE,FALSE,Not applicable: pooled QC was not used for conditioning,Multiple times,Unclear,TRUE,TRUE,TRUE,FALSE,FALSE,Every 6 to 10 samples,No,Not applicable: Pooled QC samples were not used for this purpose,No,nr,nr,nr,TRUE,FALSE,FALSE,FALSE,FALSE,FALSE,FALSE,FALSE,FALSE,No,FALSE,FALSE,TRUE,FALSE,other
5/22/2022 9:19,29,207,Mammalian (i.e. biofluids or tissues derived from rat; mouse; human; cat; etc),2,1 to 50,Yes,all biological samples for a given sample matrix,No,nr,Yes,Unclear,FALSE,FALSE,TRUE,FALSE,FALSE,FALSE,FALSE,FALSE,FALSE,Unclear,Multiple times,More than one vial,FALSE,FALSE,TRUE,FALSE,FALSE,Unclear,Yes - with 3 or fewer dilution levels,Unclear,No,nr,nr,Yes,TRUE,FALSE,FALSE,FALSE,FALSE,FALSE,FALSE,TRUE,FALSE,Yes,FALSE,TRUE,FALSE,FALSE,nr
6/4/2022 11:33,14,207,Mammalian (i.e. biofluids or tissues derived from rat; mouse; human; cat; etc),2,1 to 50,Yes,all biological samples for a given sample matrix,No,nr,Yes,From the sample extract during the extraction process,FALSE,TRUE,FALSE,FALSE,FALSE,FALSE,FALSE,TRUE,FALSE,Unclear,Multiple times,Unclear,FALSE,FALSE,FALSE,FALSE,TRUE,Unclear,Yes - with 3 or fewer dilution levels,Unclear,Unclear,nr,nr,Unclear,FALSE,FALSE,FALSE,FALSE,FALSE,FALSE,TRUE,FALSE,FALSE,No,FALSE,FALSE,TRUE,FALSE,nr
6/5/2022 9:43,12,207,Mammalian (i.e. biofluids or tissues derived from rat; mouse; human; cat; etc),2,1 to 50,Yes,all biological samples for a given sample matrix,No,nr,Yes,From the sample extract during the extraction process,FALSE,FALSE,TRUE,TRUE,FALSE,FALSE,FALSE,TRUE,FALSE,Unclear,Multiple times,More than one vial,TRUE,TRUE,TRUE,FALSE,FALSE,Unclear,Yes - with 3 or fewer dilution levels,Unclear,Unclear,nr,nr,No,TRUE,FALSE,FALSE,FALSE,FALSE,FALSE,FALSE,TRUE,FALSE,No,FALSE,FALSE,TRUE,FALSE,nr
6/10/2022 10:54,25,207,Mammalian (i.e. biofluids or tissues derived from rat; mouse; human; cat; etc),2,1 to 50,Yes,all biological samples for a given sample matrix,No,nr,Yes,Directly from the biofluid pre-extraction,TRUE,FALSE,TRUE,TRUE,FALSE,FALSE,TRUE,TRUE,FALSE,Not applicable: pooled QC was not used for conditioning,Multiple times,Unclear,FALSE,FALSE,TRUE,FALSE,TRUE,Unclear,Yes - with 4-6 dilution levels,Peak area RSD filter threshold of 11 to 20%,No,nr,nr,No,FALSE,FALSE,FALSE,FALSE,FALSE,TRUE,FALSE,TRUE,FALSE,No,FALSE,FALSE,TRUE,FALSE,other
6/28/2022 8:26,7,207,Mammalian (i.e. biofluids or tissues derived from rat; mouse; human; cat; etc),2,1 to 50,Yes,all biological samples for a given sample matrix,No,nr,Yes,Unclear,FALSE,FALSE,FALSE,FALSE,FALSE,FALSE,FALSE,TRUE,FALSE,Not applicable: pooled QC was not used for conditioning,Multiple times,Unclear,FALSE,FALSE,TRUE,FALSE,FALSE,Unclear,Yes - with 3 or fewer dilution levels,Not applicable: Pooled QC samples were not used for this purpose,No,nr,nr,Unclear,TRUE,FALSE,FALSE,FALSE,FALSE,FALSE,FALSE,TRUE,FALSE,No,FALSE,FALSE,FALSE,TRUE,nr
5/11/2022 22:07,6,208,Mammalian (i.e. biofluids or tissues derived from rat; mouse; human; cat; etc),1,51 to 200,Yes,Unclear,No,nr,Yes,Unclear,FALSE,TRUE,FALSE,FALSE,FALSE,FALSE,FALSE,FALSE,TRUE,Unclear,Unclear,nr,FALSE,FALSE,FALSE,TRUE,FALSE,nr,nr,nr,nr,nr,nr,Yes,TRUE,FALSE,FALSE,FALSE,FALSE,FALSE,FALSE,TRUE,TRUE,Yes,FALSE,FALSE,TRUE,FALSE,other
5/18/2022 0:54,1,208,Mammalian (i.e. biofluids or tissues derived from rat; mouse; human; cat; etc),1,51 to 200,Yes,Unclear,No,nr,Yes,Unclear,FALSE,TRUE,FALSE,FALSE,FALSE,FALSE,FALSE,FALSE,TRUE,Unclear,Unclear,nr,FALSE,FALSE,FALSE,TRUE,FALSE,nr,nr,nr,nr,nr,nr,nr,FALSE,FALSE,FALSE,FALSE,FALSE,FALSE,FALSE,TRUE,TRUE,Yes,FALSE,FALSE,FALSE,TRUE,other
6/1/2022 12:44,23,208,Mammalian (i.e. biofluids or tissues derived from rat; mouse; human; cat; etc),1,51 to 200,Yes,Unclear,No,nr,Yes,Unclear,FALSE,FALSE,FALSE,FALSE,TRUE,FALSE,FALSE,FALSE,FALSE,Unclear,Unclear,nr,FALSE,FALSE,FALSE,TRUE,FALSE,nr,nr,nr,nr,nr,nr,Unclear,FALSE,FALSE,FALSE,FALSE,FALSE,FALSE,TRUE,FALSE,FALSE,No,FALSE,FALSE,TRUE,FALSE,nr
6/2/2022 1:57,4,208,Mammalian (i.e. biofluids or tissues derived from rat; mouse; human; cat; etc),1,51 to 200,Yes,Unclear,No,nr,Yes,Unclear,FALSE,FALSE,FALSE,FALSE,FALSE,FALSE,FALSE,FALSE,TRUE,Unclear,Unclear,nr,FALSE,FALSE,FALSE,TRUE,FALSE,nr,nr,nr,nr,nr,nr,nr,FALSE,FALSE,FALSE,FALSE,TRUE,FALSE,FALSE,TRUE,TRUE,Yes,FALSE,FALSE,TRUE,FALSE,other
6/5/2022 11:53,12,208,Mammalian (i.e. biofluids or tissues derived from rat; mouse; human; cat; etc),1,1 to 50,Yes,all biological samples for a given sample matrix,No,nr,Yes,other,TRUE,TRUE,TRUE,TRUE,FALSE,FALSE,FALSE,TRUE,FALSE,Unclear,Unclear,nr,FALSE,FALSE,FALSE,TRUE,FALSE,nr,nr,nr,nr,nr,nr,nr,TRUE,FALSE,FALSE,FALSE,FALSE,FALSE,TRUE,TRUE,TRUE,Yes,FALSE,FALSE,TRUE,FALSE,nr
6/8/2022 10:15,10,208,Mammalian (i.e. biofluids or tissues derived from rat; mouse; human; cat; etc),1,51 to 200,Yes,Unclear,No,nr,Yes,Unclear,FALSE,FALSE,FALSE,FALSE,TRUE,FALSE,FALSE,FALSE,FALSE,Unclear,Unclear,nr,FALSE,FALSE,FALSE,TRUE,FALSE,nr,nr,nr,nr,nr,nr,nr,FALSE,FALSE,FALSE,FALSE,FALSE,FALSE,FALSE,TRUE,TRUE,Yes,FALSE,FALSE,TRUE,FALSE,other
6/2/2022 15:12,2,209,Mammalian (i.e. biofluids or tissues derived from rat; mouse; human; cat; etc),1,1 to 50,Yes,all biological samples for a given sample matrix,No,nr,Yes,Directly from the biofluid pre-extraction,FALSE,FALSE,FALSE,FALSE,TRUE,FALSE,FALSE,FALSE,FALSE,Not applicable: pooled QC was not used for conditioning,Multiple times,Unclear,TRUE,TRUE,TRUE,FALSE,FALSE,Every 2 to 5 samples,No,Not applicable: Pooled QC samples were not used for this purpose,No,nr,nr,Yes,TRUE,FALSE,FALSE,FALSE,FALSE,FALSE,FALSE,FALSE,FALSE,No,FALSE,FALSE,TRUE,FALSE,nr
6/27/2022 22:58,13,209,Mammalian (i.e. biofluids or tissues derived from rat; mouse; human; cat; etc),1,51 to 200,Yes,all biological samples for a given sample matrix,No,nr,Yes,Directly from the biofluid pre-extraction,FALSE,FALSE,FALSE,FALSE,TRUE,FALSE,FALSE,FALSE,FALSE,Not applicable: pooled QC was not used for conditioning,Multiple times,More than one vial,TRUE,TRUE,TRUE,FALSE,FALSE,Every 2 to 5 samples,No,Not applicable: Pooled QC samples were not used for this purpose,No,nr,nr,nr,FALSE,FALSE,FALSE,TRUE,FALSE,FALSE,FALSE,FALSE,FALSE,No,FALSE,FALSE,TRUE,FALSE,nr
7/5/2022 10:14,21,209,Mammalian (i.e. biofluids or tissues derived from rat; mouse; human; cat; etc),1,51 to 200,Yes,all biological samples for a given sample matrix,No,nr,Yes,Directly from the biofluid pre-extraction,FALSE,FALSE,FALSE,FALSE,FALSE,FALSE,FALSE,FALSE,TRUE,Not applicable: pooled QC was not used for conditioning,Multiple times,One vial,TRUE,TRUE,TRUE,FALSE,FALSE,Every 2 to 5 samples,No,Not applicable: Pooled QC samples were not used for this purpose,No,nr,nr,nr,FALSE,FALSE,FALSE,TRUE,FALSE,FALSE,FALSE,FALSE,FALSE,No,FALSE,FALSE,TRUE,FALSE,nr
7/8/2022 11:06,16,209,Mammalian (i.e. biofluids or tissues derived from rat; mouse; human; cat; etc),2,1 to 50,Yes,all biological samples for a given sample matrix,Yes,other,Yes,Directly from the biofluid pre-extraction,FALSE,FALSE,FALSE,FALSE,FALSE,FALSE,FALSE,TRUE,TRUE,Unclear,Multiple times,Unclear,TRUE,TRUE,TRUE,FALSE,FALSE,Every 2 to 5 samples,No,Not applicable: Pooled QC samples were not used for this purpose,No,nr,nr,No,TRUE,FALSE,FALSE,FALSE,FALSE,TRUE,FALSE,FALSE,FALSE,No,FALSE,FALSE,TRUE,FALSE,nr
7/10/2022 18:18,11,209,Mammalian (i.e. biofluids or tissues derived from rat; mouse; human; cat; etc),1,1 to 50,Yes,all biological samples for a given sample matrix,No,nr,Yes,Directly from the biofluid pre-extraction,FALSE,FALSE,FALSE,FALSE,FALSE,FALSE,FALSE,FALSE,TRUE,Unclear,Multiple times,Unclear,TRUE,TRUE,TRUE,FALSE,FALSE,Every 2 to 5 samples,No,Not applicable: Pooled QC samples were not used for this purpose,No,nr,nr,nr,FALSE,FALSE,FALSE,TRUE,FALSE,FALSE,FALSE,FALSE,FALSE,No,FALSE,FALSE,FALSE,TRUE,nr
7/16/2022 10:16,9,209,Mammalian (i.e. biofluids or tissues derived from rat; mouse; human; cat; etc),1,1 to 50,Yes,all biological samples for a given sample matrix,No,nr,Yes,Directly from the biofluid pre-extraction,FALSE,TRUE,FALSE,FALSE,FALSE,FALSE,FALSE,TRUE,FALSE,Unclear,Multiple times,Unclear,TRUE,TRUE,TRUE,FALSE,FALSE,Every 2 to 5 samples,No,Unclear,No,nr,nr,Yes,TRUE,FALSE,FALSE,FALSE,FALSE,FALSE,FALSE,TRUE,FALSE,No,FALSE,FALSE,TRUE,FALSE,nr
5/28/2022 6:59,28,213,Plant (i.e. Arabidopsis; Rice; Algae),1,1 to 50,No,nr,nr,nr,nr,nr,FALSE,FALSE,FALSE,FALSE,FALSE,TRUE,FALSE,FALSE,FALSE,nr,nr,nr,FALSE,FALSE,FALSE,TRUE,FALSE,nr,nr,nr,nr,nr,nr,Unclear,FALSE,FALSE,FALSE,TRUE,FALSE,FALSE,FALSE,FALSE,FALSE,No,FALSE,FALSE,TRUE,FALSE,nr
6/10/2022 7:34,5,213,Plant (i.e. Arabidopsis; Rice; Algae),1,1 to 50,No,nr,nr,nr,nr,nr,FALSE,FALSE,FALSE,FALSE,FALSE,TRUE,FALSE,FALSE,FALSE,nr,nr,nr,FALSE,FALSE,FALSE,TRUE,FALSE,nr,nr,nr,nr,nr,nr,nr,FALSE,FALSE,TRUE,FALSE,FALSE,FALSE,FALSE,TRUE,FALSE,No,FALSE,FALSE,TRUE,FALSE,nr
6/10/2022 11:10,25,213,Plant (i.e. Arabidopsis; Rice; Algae),1,1 to 50,No,nr,nr,nr,nr,nr,FALSE,FALSE,FALSE,FALSE,FALSE,TRUE,FALSE,FALSE,FALSE,nr,nr,nr,FALSE,FALSE,FALSE,TRUE,FALSE,nr,nr,nr,nr,nr,nr,nr,FALSE,FALSE,FALSE,FALSE,FALSE,FALSE,FALSE,TRUE,FALSE,No,FALSE,FALSE,TRUE,FALSE,nr
6/10/2022 15:04,10,213,Plant (i.e. Arabidopsis; Rice; Algae),1,1 to 50,No,nr,nr,nr,nr,nr,FALSE,FALSE,FALSE,FALSE,FALSE,TRUE,FALSE,FALSE,FALSE,nr,nr,nr,FALSE,FALSE,FALSE,TRUE,FALSE,nr,nr,nr,nr,nr,nr,nr,FALSE,FALSE,TRUE,FALSE,FALSE,FALSE,FALSE,TRUE,FALSE,No,FALSE,FALSE,TRUE,FALSE,nr
7/7/2022 17:18,14,213,Plant (i.e. Arabidopsis; Rice; Algae),1,1 to 50,No,nr,nr,nr,nr,nr,FALSE,FALSE,FALSE,FALSE,FALSE,TRUE,FALSE,FALSE,FALSE,nr,nr,nr,FALSE,FALSE,FALSE,TRUE,FALSE,nr,nr,nr,nr,nr,nr,nr,FALSE,FALSE,FALSE,FALSE,FALSE,FALSE,FALSE,TRUE,FALSE,No,FALSE,FALSE,TRUE,FALSE,nr
7/16/2022 10:52,9,213,Plant (i.e. Arabidopsis; Rice; Algae),1,1 to 50,No,nr,nr,nr,nr,nr,FALSE,FALSE,FALSE,FALSE,FALSE,TRUE,FALSE,FALSE,FALSE,nr,nr,nr,FALSE,FALSE,FALSE,TRUE,FALSE,nr,nr,nr,nr,nr,nr,Unclear,FALSE,FALSE,FALSE,TRUE,FALSE,FALSE,FALSE,FALSE,FALSE,No,FALSE,FALSE,TRUE,FALSE,nr
5/19/2022 15:59,11,215,Plant (i.e. Arabidopsis; Rice; Algae),1,1 to 50,No,nr,nr,nr,nr,nr,FALSE,FALSE,FALSE,FALSE,FALSE,TRUE,FALSE,FALSE,FALSE,nr,nr,nr,FALSE,FALSE,FALSE,TRUE,FALSE,nr,nr,nr,nr,nr,nr,nr,FALSE,FALSE,TRUE,FALSE,FALSE,FALSE,FALSE,FALSE,FALSE,No,FALSE,FALSE,FALSE,TRUE,nr
6/4/2022 12:15,14,215,Plant (i.e. Arabidopsis; Rice; Algae),1,51 to 200,Unclear,nr,nr,nr,nr,nr,FALSE,FALSE,FALSE,FALSE,FALSE,TRUE,FALSE,FALSE,FALSE,nr,nr,nr,FALSE,FALSE,FALSE,TRUE,FALSE,nr,nr,nr,nr,nr,nr,Unclear,FALSE,FALSE,FALSE,FALSE,FALSE,FALSE,TRUE,FALSE,FALSE,No,FALSE,FALSE,TRUE,FALSE,nr
6/5/2022 12:23,12,215,Plant (i.e. Arabidopsis; Rice; Algae),1,1 to 50,Unclear,nr,nr,nr,nr,nr,FALSE,FALSE,FALSE,FALSE,FALSE,TRUE,FALSE,FALSE,FALSE,nr,nr,nr,FALSE,FALSE,FALSE,TRUE,FALSE,nr,nr,nr,nr,nr,nr,nr,TRUE,FALSE,TRUE,FALSE,FALSE,FALSE,TRUE,TRUE,TRUE,No,FALSE,FALSE,TRUE,FALSE,nr
6/10/2022 11:37,25,215,Plant (i.e. Arabidopsis; Rice; Algae),1,1 to 50,Unclear,nr,nr,nr,nr,nr,FALSE,FALSE,FALSE,FALSE,FALSE,TRUE,FALSE,FALSE,FALSE,nr,nr,nr,FALSE,FALSE,FALSE,TRUE,FALSE,nr,nr,nr,nr,nr,nr,nr,FALSE,FALSE,FALSE,FALSE,FALSE,FALSE,TRUE,FALSE,FALSE,No,FALSE,FALSE,TRUE,FALSE,other
6/16/2022 16:07,3,215,Plant (i.e. Arabidopsis; Rice; Algae),1,1 to 50,No,nr,nr,nr,nr,nr,FALSE,FALSE,FALSE,FALSE,FALSE,TRUE,FALSE,FALSE,FALSE,nr,nr,nr,FALSE,FALSE,FALSE,TRUE,FALSE,nr,nr,nr,nr,nr,nr,nr,FALSE,FALSE,TRUE,FALSE,FALSE,FALSE,FALSE,FALSE,TRUE,No,FALSE,FALSE,TRUE,FALSE,nr
6/27/2022 23:08,13,215,Plant (i.e. Arabidopsis; Rice; Algae),1,1 to 50,No,nr,nr,nr,nr,nr,FALSE,FALSE,FALSE,FALSE,FALSE,TRUE,FALSE,FALSE,FALSE,nr,nr,nr,FALSE,FALSE,FALSE,TRUE,FALSE,nr,nr,nr,nr,nr,nr,nr,FALSE,FALSE,FALSE,FALSE,FALSE,TRUE,FALSE,FALSE,FALSE,No,FALSE,FALSE,TRUE,FALSE,nr
5/18/2022 1:24,1,216,Mammalian (i.e. biofluids or tissues derived from rat; mouse; human; cat; etc),1,1 to 50,Yes,other,No,nr,Yes,Directly from the biofluid pre-extraction,FALSE,TRUE,TRUE,FALSE,FALSE,FALSE,FALSE,TRUE,FALSE,6 to 10,Multiple times,Unclear,TRUE,FALSE,TRUE,FALSE,FALSE,Every 2 to 5 samples,No,Peak area RSD filter threshold of 21 to 30%,Yes,all biological samples (for a given sample type) and pooled QC samples,Visual inspection,nr,TRUE,FALSE,FALSE,FALSE,FALSE,FALSE,FALSE,TRUE,FALSE,No,FALSE,TRUE,FALSE,FALSE,nr
5/28/2022 7:06,28,216,Mammalian (i.e. biofluids or tissues derived from rat; mouse; human; cat; etc),1,1 to 50,Yes,other,No,nr,Yes,From the reconstituted extracted samples,FALSE,TRUE,FALSE,FALSE,FALSE,FALSE,TRUE,FALSE,FALSE,6 to 10,Multiple times,Unclear,TRUE,TRUE,FALSE,FALSE,FALSE,Every 2 to 5 samples,No,Not applicable: Pooled QC samples were not used for this purpose,No,nr,nr,Yes,TRUE,FALSE,FALSE,FALSE,FALSE,FALSE,FALSE,FALSE,FALSE,No,FALSE,TRUE,TRUE,FALSE,nr
6/16/2022 16:11,3,216,Mammalian (i.e. biofluids or tissues derived from rat; mouse; human; cat; etc),1,1 to 50,Yes,a subset of all biological samples for a given sample matrix,No,nr,Yes,Directly from the biofluid pre-extraction,FALSE,TRUE,TRUE,FALSE,FALSE,FALSE,FALSE,TRUE,FALSE,6 to 10,Multiple times,Unclear,TRUE,FALSE,TRUE,FALSE,FALSE,Every 2 to 5 samples,No,Peak area RSD filter threshold of 31 to 40%,Yes,all biological samples (for a given sample type) and pooled QC samples,Visual inspection,nr,FALSE,FALSE,FALSE,FALSE,TRUE,FALSE,FALSE,TRUE,FALSE,No,FALSE,FALSE,TRUE,FALSE,nr
6/27/2022 23:21,13,216,Mammalian (i.e. biofluids or tissues derived from rat; mouse; human; cat; etc),1,1 to 50,Yes,a subset of all biological samples for a given sample matrix,No,nr,Yes,Directly from the biofluid pre-extraction,FALSE,TRUE,TRUE,FALSE,FALSE,FALSE,FALSE,TRUE,FALSE,6 to 10,Multiple times,One vial,TRUE,TRUE,TRUE,FALSE,FALSE,Every 2 to 5 samples,No,Peak area RSD filter threshold of 21 to 30%,No,nr,nr,nr,TRUE,FALSE,FALSE,FALSE,FALSE,TRUE,FALSE,TRUE,TRUE,No,FALSE,FALSE,TRUE,FALSE,nr
6/29/2022 14:03,16,216,Mammalian (i.e. biofluids or tissues derived from rat; mouse; human; cat; etc),1,1 to 50,Yes,all biological samples for a given sample matrix,Yes,Unclear,No,nr,FALSE,TRUE,TRUE,FALSE,FALSE,FALSE,FALSE,TRUE,FALSE,10 or more,Multiple times,Unclear,TRUE,FALSE,TRUE,FALSE,TRUE,Every 2 to 5 samples,No,Peak area RSD filter threshold of 21 to 30%,Yes,all biological samples (for a given sample type) and pooled QC samples,Visual inspection,Yes,TRUE,FALSE,FALSE,FALSE,FALSE,FALSE,FALSE,FALSE,TRUE,No,FALSE,TRUE,TRUE,FALSE,nr
6/30/2022 10:36,18,216,Mammalian (i.e. biofluids or tissues derived from rat; mouse; human; cat; etc),1,1 to 50,Yes,other,No,nr,Yes,Directly from the biofluid pre-extraction,FALSE,TRUE,TRUE,FALSE,FALSE,FALSE,FALSE,TRUE,FALSE,10 or more,Multiple times,Unclear,TRUE,FALSE,TRUE,FALSE,FALSE,Every 2 to 5 samples,No,Peak area RSD filter threshold of 21 to 30%,Yes,Unclear,Unclear,nr,TRUE,FALSE,FALSE,FALSE,FALSE,FALSE,FALSE,TRUE,FALSE,No,FALSE,TRUE,FALSE,FALSE,nr
6/1/2022 4:04,28,217,Microbe (i.e. E. coli; Yeast; prokaryote; archeae; cyanobacteria),1,1 to 50,No,nr,nr,nr,nr,nr,FALSE,FALSE,FALSE,FALSE,FALSE,TRUE,FALSE,FALSE,FALSE,nr,nr,nr,FALSE,FALSE,FALSE,TRUE,FALSE,nr,nr,nr,nr,nr,nr,nr,FALSE,FALSE,FALSE,TRUE,FALSE,FALSE,FALSE,FALSE,FALSE,No,FALSE,FALSE,TRUE,FALSE,nr
6/5/2022 12:54,12,217,Microbe (i.e. E. coli; Yeast; prokaryote; archeae; cyanobacteria),1,1 to 50,No,nr,nr,nr,nr,nr,FALSE,FALSE,FALSE,FALSE,FALSE,TRUE,FALSE,FALSE,FALSE,nr,nr,nr,FALSE,FALSE,FALSE,TRUE,FALSE,nr,nr,nr,nr,nr,nr,nr,FALSE,FALSE,FALSE,FALSE,FALSE,FALSE,TRUE,TRUE,FALSE,No,FALSE,FALSE,TRUE,FALSE,nr
6/10/2022 15:13,10,217,Microbe (i.e. E. coli; Yeast; prokaryote; archeae; cyanobacteria),More than 4,1 to 50,No,nr,nr,nr,nr,nr,FALSE,FALSE,FALSE,FALSE,FALSE,TRUE,FALSE,FALSE,FALSE,nr,nr,nr,FALSE,FALSE,FALSE,TRUE,FALSE,nr,nr,nr,nr,nr,nr,Yes,FALSE,FALSE,FALSE,TRUE,FALSE,FALSE,FALSE,FALSE,FALSE,No,FALSE,FALSE,TRUE,FALSE,other
6/28/2022 10:22,13,217,Microbe (i.e. E. coli; Yeast; prokaryote; archeae; cyanobacteria),1,1 to 50,No,nr,nr,nr,nr,nr,FALSE,FALSE,FALSE,FALSE,FALSE,TRUE,FALSE,FALSE,FALSE,nr,nr,nr,FALSE,FALSE,FALSE,TRUE,FALSE,nr,nr,nr,nr,nr,nr,nr,FALSE,FALSE,FALSE,TRUE,FALSE,FALSE,FALSE,FALSE,FALSE,No,FALSE,FALSE,TRUE,FALSE,nr
7/5/2022 10:19,21,217,Microbe (i.e. E. coli; Yeast; prokaryote; archeae; cyanobacteria),1,51 to 200,No,nr,nr,nr,nr,nr,FALSE,FALSE,FALSE,FALSE,FALSE,TRUE,FALSE,FALSE,FALSE,nr,nr,nr,FALSE,FALSE,FALSE,TRUE,FALSE,nr,nr,nr,nr,nr,nr,nr,FALSE,FALSE,FALSE,TRUE,FALSE,FALSE,FALSE,FALSE,FALSE,No,FALSE,FALSE,TRUE,FALSE,nr
5/11/2022 21:42,6,218,Mammalian (i.e. biofluids or tissues derived from rat; mouse; human; cat; etc),1,51 to 200,Yes,all biological samples for a given sample matrix,Yes,From the sample extract during the extraction process,No,nr,FALSE,FALSE,FALSE,FALSE,FALSE,FALSE,FALSE,TRUE,FALSE,Unclear,Unclear,nr,FALSE,FALSE,FALSE,TRUE,FALSE,nr,nr,nr,nr,nr,nr,Yes,TRUE,FALSE,FALSE,FALSE,FALSE,FALSE,FALSE,FALSE,FALSE,No,FALSE,FALSE,TRUE,FALSE,other
5/18/2022 23:30,1,218,Mammalian (i.e. biofluids or tissues derived from rat; mouse; human; cat; etc),1,51 to 200,Yes,all biological samples for a given sample matrix,Yes,Unclear,No,nr,FALSE,FALSE,FALSE,FALSE,FALSE,FALSE,TRUE,TRUE,FALSE,Not applicable: pooled QC was not used for conditioning,Multiple times,Unclear,FALSE,FALSE,FALSE,FALSE,TRUE,Unclear,No,Unclear,No,nr,nr,nr,FALSE,FALSE,FALSE,TRUE,FALSE,FALSE,FALSE,FALSE,FALSE,No,FALSE,FALSE,FALSE,TRUE,nr
6/5/2022 13:53,12,218,Mammalian (i.e. biofluids or tissues derived from rat; mouse; human; cat; etc),1,1 to 50,Unclear,nr,nr,nr,nr,nr,FALSE,FALSE,FALSE,FALSE,FALSE,TRUE,FALSE,FALSE,FALSE,nr,nr,nr,FALSE,FALSE,FALSE,TRUE,FALSE,nr,nr,nr,nr,nr,nr,nr,TRUE,FALSE,FALSE,FALSE,FALSE,FALSE,TRUE,TRUE,FALSE,No,FALSE,FALSE,TRUE,FALSE,nr
6/17/2022 3:39,18,218,Mammalian (i.e. biofluids or tissues derived from rat; mouse; human; cat; etc),1,51 to 200,Yes,Unclear,Yes,From the sample extract during the extraction process,No,nr,FALSE,FALSE,FALSE,FALSE,FALSE,FALSE,FALSE,FALSE,TRUE,Not applicable: pooled QC was not used for conditioning,Multiple times,Unclear,FALSE,FALSE,FALSE,FALSE,TRUE,Unclear,No,Not applicable: Pooled QC samples were not used for this purpose,No,nr,nr,nr,TRUE,FALSE,FALSE,FALSE,FALSE,FALSE,FALSE,FALSE,FALSE,No,FALSE,FALSE,TRUE,FALSE,nr
6/23/2022 14:10,11,218,Mammalian (i.e. biofluids or tissues derived from rat; mouse; human; cat; etc),1,51 to 200,Yes,all biological samples for a given sample matrix,Yes,Unclear,No,nr,TRUE,FALSE,FALSE,FALSE,FALSE,FALSE,FALSE,TRUE,FALSE,Not applicable: pooled QC was not used for conditioning,Unclear,nr,FALSE,FALSE,FALSE,TRUE,FALSE,nr,nr,nr,nr,nr,nr,nr,FALSE,FALSE,TRUE,FALSE,FALSE,FALSE,FALSE,FALSE,FALSE,No,FALSE,FALSE,FALSE,TRUE,nr
7/1/2022 7:17,16,218,Mammalian (i.e. biofluids or tissues derived from rat; mouse; human; cat; etc),1,1 to 50,Yes,all biological samples for a given sample matrix,No,nr,Yes,Unclear,TRUE,FALSE,FALSE,FALSE,FALSE,FALSE,FALSE,TRUE,FALSE,Unclear,Multiple times,Unclear,FALSE,FALSE,FALSE,FALSE,TRUE,Unclear,No,Not applicable: Pooled QC samples were not used for this purpose,No,nr,nr,Yes,TRUE,FALSE,FALSE,FALSE,FALSE,FALSE,FALSE,FALSE,FALSE,No,FALSE,FALSE,TRUE,FALSE,nr
5/18/2022 21:19,6,220,Mammalian (i.e. biofluids or tissues derived from rat; mouse; human; cat; etc),1,51 to 200,Yes,all biological samples for a given sample matrix,No,nr,Yes,From the sample extract during the extraction process,FALSE,FALSE,FALSE,FALSE,FALSE,FALSE,FALSE,FALSE,TRUE,Unclear,Unclear,nr,FALSE,FALSE,FALSE,TRUE,FALSE,nr,nr,nr,nr,nr,nr,Yes,TRUE,FALSE,FALSE,FALSE,FALSE,FALSE,FALSE,FALSE,FALSE,No,FALSE,FALSE,TRUE,FALSE,other
5/21/2022 19:34,8,220,Mammalian (i.e. biofluids or tissues derived from rat; mouse; human; cat; etc),1,51 to 200,Yes,Unclear,No,nr,Yes,From the reconstituted extracted samples,FALSE,FALSE,FALSE,FALSE,FALSE,FALSE,FALSE,FALSE,TRUE,Not applicable: pooled QC was not used for conditioning,Unclear,nr,FALSE,FALSE,FALSE,TRUE,FALSE,nr,nr,nr,nr,nr,nr,nr,TRUE,FALSE,FALSE,FALSE,FALSE,FALSE,FALSE,FALSE,FALSE,No,FALSE,FALSE,TRUE,FALSE,nr
6/6/2022 9:04,20,220,Mammalian (i.e. biofluids or tissues derived from rat; mouse; human; cat; etc),1,51 to 200,Yes,Unclear,No,nr,Yes,Unclear,FALSE,FALSE,FALSE,FALSE,FALSE,FALSE,FALSE,FALSE,TRUE,Not applicable: pooled QC was not used for conditioning,Unclear,nr,FALSE,FALSE,FALSE,TRUE,FALSE,nr,nr,nr,nr,nr,nr,nr,TRUE,FALSE,FALSE,FALSE,FALSE,FALSE,FALSE,FALSE,FALSE,No,FALSE,FALSE,TRUE,FALSE,nr
6/16/2022 16:17,3,220,Mammalian (i.e. biofluids or tissues derived from rat; mouse; human; cat; etc),1,51 to 200,Yes,all biological samples for a given sample matrix,No,nr,Yes,From the reconstituted extracted samples,FALSE,FALSE,FALSE,FALSE,FALSE,FALSE,FALSE,FALSE,TRUE,Unclear,Unclear,nr,FALSE,FALSE,FALSE,TRUE,FALSE,nr,nr,nr,nr,nr,nr,nr,TRUE,FALSE,FALSE,FALSE,FALSE,FALSE,FALSE,FALSE,FALSE,No,FALSE,FALSE,TRUE,FALSE,nr
6/28/2022 10:32,13,220,Mammalian (i.e. biofluids or tissues derived from rat; mouse; human; cat; etc),1,51 to 200,Yes,Unclear,No,nr,Yes,From the sample extract during the extraction process,FALSE,FALSE,FALSE,FALSE,FALSE,FALSE,FALSE,TRUE,FALSE,Unclear,Unclear,nr,FALSE,FALSE,FALSE,TRUE,FALSE,nr,nr,nr,nr,nr,nr,nr,TRUE,FALSE,FALSE,FALSE,FALSE,FALSE,FALSE,FALSE,FALSE,Yes,FALSE,FALSE,TRUE,FALSE,nr
5/14/2022 23:37,6,224,Microbe (i.e. E. coli; Yeast; prokaryote; archeae; cyanobacteria),1,51 to 200,No,nr,nr,nr,nr,nr,FALSE,FALSE,FALSE,FALSE,FALSE,TRUE,FALSE,FALSE,FALSE,nr,nr,nr,FALSE,FALSE,FALSE,TRUE,FALSE,nr,nr,nr,nr,nr,nr,Yes,FALSE,FALSE,FALSE,FALSE,FALSE,FALSE,FALSE,TRUE,FALSE,No,FALSE,FALSE,TRUE,FALSE,other
5/19/2022 2:42,1,224,Microbe (i.e. E. coli; Yeast; prokaryote; archeae; cyanobacteria),1,1 to 50,No,nr,nr,nr,nr,nr,FALSE,FALSE,FALSE,FALSE,FALSE,TRUE,FALSE,FALSE,FALSE,nr,nr,nr,FALSE,FALSE,FALSE,TRUE,FALSE,nr,nr,nr,nr,nr,nr,nr,FALSE,FALSE,FALSE,FALSE,FALSE,FALSE,FALSE,TRUE,FALSE,No,FALSE,FALSE,FALSE,TRUE,nr
5/22/2022 17:27,8,224,Microbe (i.e. E. coli; Yeast; prokaryote; archeae; cyanobacteria),1,51 to 200,No,nr,nr,nr,nr,nr,FALSE,FALSE,FALSE,FALSE,FALSE,TRUE,FALSE,FALSE,FALSE,nr,nr,nr,FALSE,FALSE,FALSE,TRUE,FALSE,nr,nr,nr,nr,nr,nr,nr,FALSE,FALSE,FALSE,FALSE,FALSE,FALSE,FALSE,TRUE,FALSE,No,FALSE,FALSE,TRUE,FALSE,nr
7/7/2022 13:10,24,224,Microbe (i.e. E. coli; Yeast; prokaryote; archeae; cyanobacteria),2,51 to 200,No,nr,nr,nr,nr,nr,FALSE,FALSE,FALSE,FALSE,FALSE,TRUE,FALSE,FALSE,FALSE,nr,nr,nr,FALSE,FALSE,FALSE,TRUE,FALSE,nr,nr,nr,nr,nr,nr,Yes,FALSE,FALSE,FALSE,TRUE,FALSE,FALSE,FALSE,FALSE,FALSE,No,FALSE,FALSE,TRUE,FALSE,nr
7/16/2022 10:59,9,224,Microbe (i.e. E. coli; Yeast; prokaryote; archeae; cyanobacteria),1,1 to 50,No,nr,nr,nr,nr,nr,FALSE,FALSE,FALSE,FALSE,FALSE,TRUE,FALSE,FALSE,FALSE,nr,nr,nr,FALSE,FALSE,FALSE,TRUE,FALSE,nr,nr,nr,nr,nr,nr,Unclear,FALSE,FALSE,FALSE,TRUE,FALSE,FALSE,FALSE,FALSE,FALSE,No,FALSE,FALSE,TRUE,FALSE,nr
6/2/2022 7:17,4,230,"Non-mammalian animal (i.e. birds, invertebrates; insects; reptiles; fish...)",1,1 to 50,No,nr,nr,nr,nr,nr,FALSE,FALSE,FALSE,FALSE,FALSE,TRUE,FALSE,FALSE,FALSE,nr,nr,nr,FALSE,FALSE,FALSE,TRUE,FALSE,nr,nr,nr,nr,nr,nr,nr,FALSE,FALSE,FALSE,TRUE,FALSE,FALSE,FALSE,FALSE,FALSE,No,FALSE,FALSE,TRUE,FALSE,nr
6/6/2022 9:08,20,230,"Non-mammalian animal (i.e. birds, invertebrates; insects; reptiles; fish...)",1,1 to 50,No,nr,nr,nr,nr,nr,FALSE,FALSE,FALSE,FALSE,FALSE,TRUE,FALSE,FALSE,FALSE,nr,nr,nr,FALSE,FALSE,FALSE,TRUE,FALSE,nr,nr,nr,nr,nr,nr,nr,TRUE,FALSE,FALSE,FALSE,FALSE,FALSE,FALSE,FALSE,FALSE,No,FALSE,FALSE,TRUE,FALSE,nr
6/10/2022 15:29,10,230,"Non-mammalian animal (i.e. birds, invertebrates; insects; reptiles; fish...)",1,1 to 50,No,nr,nr,nr,nr,nr,FALSE,FALSE,FALSE,FALSE,FALSE,TRUE,FALSE,FALSE,FALSE,nr,nr,nr,FALSE,FALSE,FALSE,TRUE,FALSE,nr,nr,nr,nr,nr,nr,nr,TRUE,FALSE,TRUE,FALSE,FALSE,FALSE,FALSE,FALSE,FALSE,Yes,FALSE,FALSE,TRUE,FALSE,nr
6/30/2022 11:12,25,230,"Non-mammalian animal (i.e. birds, invertebrates; insects; reptiles; fish...)",1,1 to 50,No,nr,nr,nr,nr,nr,FALSE,FALSE,FALSE,FALSE,FALSE,TRUE,FALSE,FALSE,FALSE,nr,nr,nr,FALSE,FALSE,FALSE,TRUE,FALSE,nr,nr,nr,nr,nr,nr,nr,FALSE,FALSE,FALSE,FALSE,TRUE,FALSE,FALSE,FALSE,FALSE,No,FALSE,FALSE,TRUE,FALSE,other
7/18/2022 11:19,3,230,"Non-mammalian animal (i.e. birds, invertebrates; insects; reptiles; fish...)",1,1 to 50,No,nr,nr,nr,nr,nr,FALSE,FALSE,FALSE,FALSE,FALSE,TRUE,FALSE,FALSE,FALSE,nr,nr,nr,FALSE,FALSE,FALSE,TRUE,FALSE,nr,nr,nr,nr,nr,nr,nr,TRUE,FALSE,FALSE,FALSE,FALSE,FALSE,FALSE,FALSE,FALSE,No,FALSE,FALSE,TRUE,FALSE,nr
6/1/2022 4:15,28,232,Mammalian (i.e. biofluids or tissues derived from rat; mouse; human; cat; etc),1,51 to 200,No,nr,nr,nr,nr,nr,FALSE,FALSE,FALSE,FALSE,FALSE,TRUE,FALSE,FALSE,FALSE,nr,nr,nr,FALSE,FALSE,FALSE,TRUE,FALSE,nr,nr,nr,nr,nr,nr,Unclear,FALSE,FALSE,FALSE,FALSE,FALSE,FALSE,TRUE,FALSE,FALSE,No,FALSE,FALSE,FALSE,TRUE,nr
6/5/2022 14:04,12,232,Mammalian (i.e. biofluids or tissues derived from rat; mouse; human; cat; etc),1,1 to 50,No,nr,nr,nr,nr,nr,FALSE,FALSE,FALSE,FALSE,FALSE,TRUE,FALSE,FALSE,FALSE,nr,nr,nr,FALSE,FALSE,FALSE,TRUE,FALSE,nr,nr,nr,nr,nr,nr,nr,TRUE,FALSE,FALSE,FALSE,FALSE,FALSE,FALSE,TRUE,FALSE,No,FALSE,FALSE,TRUE,FALSE,nr
6/6/2022 23:56,26,232,Mammalian (i.e. biofluids or tissues derived from rat; mouse; human; cat; etc),2,51 to 200,No,nr,nr,nr,nr,nr,FALSE,FALSE,FALSE,FALSE,FALSE,TRUE,FALSE,FALSE,FALSE,nr,nr,nr,FALSE,FALSE,FALSE,TRUE,FALSE,nr,nr,nr,nr,nr,nr,nr,FALSE,FALSE,FALSE,FALSE,FALSE,FALSE,TRUE,FALSE,FALSE,No,FALSE,TRUE,FALSE,FALSE,nr
6/13/2022 6:16,15,232,Mammalian (i.e. biofluids or tissues derived from rat; mouse; human; cat; etc),1,51 to 200,No,nr,nr,nr,nr,nr,FALSE,FALSE,FALSE,FALSE,FALSE,TRUE,FALSE,FALSE,FALSE,nr,nr,nr,FALSE,FALSE,FALSE,TRUE,FALSE,nr,nr,nr,nr,nr,nr,nr,FALSE,FALSE,FALSE,FALSE,FALSE,FALSE,TRUE,FALSE,FALSE,No,FALSE,TRUE,FALSE,FALSE,other
6/28/2022 10:35,13,232,Mammalian (i.e. biofluids or tissues derived from rat; mouse; human; cat; etc),1,51 to 200,Unclear,nr,nr,nr,nr,nr,FALSE,FALSE,FALSE,FALSE,FALSE,TRUE,FALSE,FALSE,FALSE,nr,nr,nr,FALSE,FALSE,FALSE,TRUE,FALSE,nr,nr,nr,nr,nr,nr,nr,FALSE,FALSE,FALSE,FALSE,FALSE,FALSE,TRUE,FALSE,FALSE,Yes,FALSE,TRUE,FALSE,FALSE,nr
5/20/2022 1:20,1,233,Mammalian (i.e. biofluids or tissues derived from rat; mouse; human; cat; etc),1,1 to 50,Yes,all biological samples for a given sample matrix,No,nr,Yes,Unclear,FALSE,FALSE,FALSE,FALSE,FALSE,FALSE,FALSE,FALSE,TRUE,Not applicable: pooled QC was not used for conditioning,Multiple times,Unclear,FALSE,FALSE,TRUE,FALSE,FALSE,Every 6 to 10 samples,No,Unclear,No,nr,nr,nr,TRUE,FALSE,FALSE,FALSE,FALSE,FALSE,FALSE,FALSE,FALSE,No,FALSE,FALSE,FALSE,TRUE,other
6/2/2022 14:08,2,233,Mammalian (i.e. biofluids or tissues derived from rat; mouse; human; cat; etc),1,1 to 50,No,nr,nr,nr,nr,nr,FALSE,FALSE,FALSE,FALSE,FALSE,TRUE,FALSE,FALSE,FALSE,nr,nr,nr,FALSE,FALSE,FALSE,TRUE,FALSE,nr,nr,nr,nr,nr,nr,nr,TRUE,FALSE,FALSE,FALSE,FALSE,FALSE,FALSE,FALSE,FALSE,No,FALSE,FALSE,TRUE,FALSE,nr
6/4/2022 12:22,14,233,Mammalian (i.e. biofluids or tissues derived from rat; mouse; human; cat; etc),1,1 to 50,Yes,all biological samples for a given sample matrix,No,nr,Yes,Directly from the biofluid pre-extraction,FALSE,FALSE,FALSE,FALSE,FALSE,FALSE,FALSE,FALSE,TRUE,Unclear,Multiple times,Unclear,TRUE,TRUE,TRUE,FALSE,FALSE,Every 6 to 10 samples,No,Unclear,No,nr,nr,nr,TRUE,FALSE,FALSE,FALSE,FALSE,FALSE,FALSE,FALSE,FALSE,No,FALSE,FALSE,TRUE,FALSE,nr
6/10/2022 7:40,5,233,Mammalian (i.e. biofluids or tissues derived from rat; mouse; human; cat; etc),1,1 to 50,Yes,all biological samples for a given sample matrix,No,nr,Yes,Unclear,FALSE,FALSE,FALSE,FALSE,FALSE,FALSE,FALSE,FALSE,TRUE,Unclear,Multiple times,Unclear,FALSE,FALSE,TRUE,FALSE,FALSE,Every 6 to 10 samples,No,Not applicable: Pooled QC samples were not used for this purpose,No,nr,nr,nr,TRUE,FALSE,FALSE,FALSE,FALSE,FALSE,FALSE,FALSE,FALSE,No,FALSE,FALSE,TRUE,FALSE,nr
6/28/2022 8:29,7,233,Mammalian (i.e. biofluids or tissues derived from rat; mouse; human; cat; etc),1,1 to 50,Yes,all biological samples for a given sample matrix,No,nr,Yes,Unclear,FALSE,FALSE,FALSE,FALSE,FALSE,FALSE,FALSE,FALSE,TRUE,Not applicable: pooled QC was not used for conditioning,Multiple times,Unclear,FALSE,FALSE,FALSE,FALSE,TRUE,Every 6 to 10 samples,No,Not applicable: Pooled QC samples were not used for this purpose,No,nr,nr,nr,TRUE,FALSE,FALSE,FALSE,FALSE,FALSE,FALSE,FALSE,FALSE,No,FALSE,FALSE,FALSE,TRUE,nr
6/29/2022 12:53,16,233,Mammalian (i.e. biofluids or tissues derived from rat; mouse; human; cat; etc),1,1 to 50,No,nr,nr,nr,nr,nr,FALSE,FALSE,FALSE,FALSE,FALSE,TRUE,FALSE,FALSE,FALSE,nr,nr,nr,FALSE,FALSE,FALSE,TRUE,FALSE,nr,nr,nr,nr,nr,nr,nr,TRUE,FALSE,FALSE,FALSE,FALSE,FALSE,FALSE,FALSE,FALSE,No,FALSE,FALSE,TRUE,FALSE,nr
5/19/2022 17:31,26,239,Mammalian (i.e. biofluids or tissues derived from rat; mouse; human; cat; etc),1,1 to 50,Yes,all biological samples for a given sample matrix,Yes,From the sample extract during the extraction process,No,nr,TRUE,FALSE,FALSE,FALSE,FALSE,FALSE,FALSE,FALSE,FALSE,Not applicable: pooled QC was not used for conditioning,Unclear,nr,FALSE,FALSE,FALSE,TRUE,FALSE,nr,nr,nr,nr,nr,nr,Yes,FALSE,FALSE,FALSE,TRUE,FALSE,FALSE,FALSE,FALSE,FALSE,Yes,FALSE,FALSE,TRUE,FALSE,nr
5/20/2022 2:12,1,239,Mammalian (i.e. biofluids or tissues derived from rat; mouse; human; cat; etc),1,1 to 50,Yes,all biological samples for a given sample matrix,Yes,Unclear,No,nr,TRUE,FALSE,FALSE,FALSE,FALSE,FALSE,FALSE,FALSE,FALSE,Unclear,Multiple times,Unclear,FALSE,FALSE,FALSE,FALSE,TRUE,Unclear,No,Not applicable: Pooled QC samples were not used for this purpose,No,nr,nr,nr,TRUE,FALSE,FALSE,FALSE,FALSE,FALSE,FALSE,FALSE,FALSE,No,FALSE,FALSE,FALSE,TRUE,other
6/1/2022 4:23,28,239,Mammalian (i.e. biofluids or tissues derived from rat; mouse; human; cat; etc),1,51 to 200,Yes,all biological samples for a given sample matrix,Yes,From the sample extract during the extraction process,No,nr,FALSE,FALSE,FALSE,FALSE,FALSE,FALSE,FALSE,FALSE,TRUE,Not applicable: pooled QC was not used for conditioning,Unclear,nr,FALSE,FALSE,FALSE,TRUE,FALSE,nr,nr,nr,nr,nr,nr,Yes,TRUE,FALSE,FALSE,FALSE,FALSE,FALSE,FALSE,FALSE,FALSE,No,FALSE,FALSE,TRUE,FALSE,nr
6/1/2022 8:59,27,239,Mammalian (i.e. biofluids or tissues derived from rat; mouse; human; cat; etc),1,1 to 50,Yes,all biological samples for a given sample matrix,Yes,Unclear,No,nr,TRUE,FALSE,FALSE,FALSE,FALSE,FALSE,FALSE,FALSE,FALSE,Not applicable: pooled QC was not used for conditioning,Multiple times,One vial,FALSE,FALSE,FALSE,FALSE,TRUE,Unclear,No,Not applicable: Pooled QC samples were not used for this purpose,No,nr,nr,nr,TRUE,FALSE,FALSE,FALSE,TRUE,FALSE,FALSE,FALSE,FALSE,Yes,FALSE,FALSE,TRUE,FALSE,other
6/4/2022 13:30,14,239,Mammalian (i.e. biofluids or tissues derived from rat; mouse; human; cat; etc),1,1 to 50,Yes,all biological samples for a given sample matrix,No,nr,Yes,Unclear,TRUE,FALSE,FALSE,FALSE,FALSE,FALSE,FALSE,FALSE,FALSE,Unclear,Multiple times,Unclear,FALSE,FALSE,FALSE,FALSE,TRUE,Unclear,No,Unclear,No,nr,nr,nr,FALSE,FALSE,FALSE,TRUE,FALSE,FALSE,FALSE,FALSE,FALSE,Yes,FALSE,FALSE,TRUE,FALSE,nr
6/10/2022 13:53,19,239,Mammalian (i.e. biofluids or tissues derived from rat; mouse; human; cat; etc),2,1 to 50,Yes,all biological samples for a given sample matrix,Yes,Unclear,No,nr,TRUE,FALSE,FALSE,FALSE,FALSE,FALSE,FALSE,FALSE,FALSE,Not applicable: pooled QC was not used for conditioning,Multiple times,Unclear,FALSE,FALSE,FALSE,FALSE,TRUE,Unclear,No,other,No,nr,nr,Yes,FALSE,FALSE,FALSE,TRUE,FALSE,FALSE,FALSE,FALSE,FALSE,No,FALSE,FALSE,TRUE,FALSE,nr
6/1/2022 13:04,23,255,Mammalian (i.e. biofluids or tissues derived from rat; mouse; human; cat; etc),2,51 to 200,Yes,"all samples, including multiple matrices",No,nr,Yes,Unclear,FALSE,FALSE,FALSE,FALSE,TRUE,FALSE,FALSE,FALSE,FALSE,Unclear,Multiple times,Unclear,FALSE,FALSE,TRUE,FALSE,FALSE,Every 6 to 10 samples,Unclear,Unclear,No,nr,nr,Unclear,FALSE,FALSE,FALSE,FALSE,FALSE,FALSE,TRUE,FALSE,FALSE,No,FALSE,FALSE,TRUE,FALSE,nr
6/10/2022 15:40,10,255,Mammalian (i.e. biofluids or tissues derived from rat; mouse; human; cat; etc),1,201 to 1000,Yes,all biological samples for a given sample matrix,No,nr,Yes,Directly from the biofluid pre-extraction,TRUE,FALSE,FALSE,FALSE,FALSE,FALSE,FALSE,TRUE,FALSE,Not applicable: pooled QC was not used for conditioning,Multiple times,Unclear,TRUE,TRUE,TRUE,FALSE,FALSE,Every 6 to 10 samples,No,Not applicable: Pooled QC samples were not used for this purpose,Unclear,nr,nr,nr,TRUE,FALSE,FALSE,FALSE,FALSE,FALSE,FALSE,FALSE,FALSE,No,FALSE,TRUE,FALSE,FALSE,nr
6/29/2022 13:02,16,255,Mammalian (i.e. biofluids or tissues derived from rat; mouse; human; cat; etc),1,201 to 1000,Yes,all biological samples for a given sample matrix,No,nr,Yes,Directly from the biofluid pre-extraction,FALSE,FALSE,FALSE,FALSE,FALSE,FALSE,TRUE,FALSE,FALSE,10 or more,Multiple times,Unclear,FALSE,TRUE,TRUE,FALSE,TRUE,Every 6 to 10 samples,No,Not applicable: Pooled QC samples were not used for this purpose,No,nr,nr,Yes,TRUE,FALSE,FALSE,FALSE,FALSE,FALSE,FALSE,FALSE,FALSE,No,FALSE,FALSE,TRUE,FALSE,nr
7/8/2022 6:07,2,255,Mammalian (i.e. biofluids or tissues derived from rat; mouse; human; cat; etc),1,201 to 1000,Yes,all biological samples for a given sample matrix,No,nr,Yes,Directly from the biofluid pre-extraction,TRUE,FALSE,TRUE,FALSE,FALSE,FALSE,FALSE,FALSE,FALSE,10 or more,Multiple times,One vial,FALSE,TRUE,TRUE,FALSE,FALSE,Every 6 to 10 samples,No,Peak area RSD filter threshold of 11 to 20%,No,nr,nr,Yes,TRUE,FALSE,FALSE,FALSE,FALSE,FALSE,FALSE,FALSE,FALSE,No,FALSE,FALSE,TRUE,FALSE,nr
7/8/2022 14:28,29,255,Mammalian (i.e. biofluids or tissues derived from rat; mouse; human; cat; etc),1,201 to 1000,Yes,all biological samples for a given sample matrix,No,nr,Yes,Directly from the biofluid pre-extraction,TRUE,FALSE,FALSE,FALSE,FALSE,FALSE,TRUE,FALSE,FALSE,6 to 10,Unclear,nr,FALSE,FALSE,FALSE,TRUE,FALSE,nr,nr,nr,nr,nr,nr,Yes,FALSE,FALSE,FALSE,TRUE,FALSE,FALSE,FALSE,FALSE,FALSE,No,FALSE,FALSE,TRUE,FALSE,nr
7/16/2022 10:25,9,255,Mammalian (i.e. biofluids or tissues derived from rat; mouse; human; cat; etc),1,201 to 1000,Yes,all biological samples for a given sample matrix,No,nr,Yes,Directly from the biofluid pre-extraction,TRUE,FALSE,FALSE,FALSE,FALSE,FALSE,FALSE,FALSE,FALSE,Unclear,Multiple times,Unclear,FALSE,FALSE,TRUE,FALSE,FALSE,Every 6 to 10 samples,No,Not applicable: Pooled QC samples were not used for this purpose,Yes,Unclear,Unclear,Yes,TRUE,FALSE,FALSE,FALSE,FALSE,FALSE,FALSE,FALSE,FALSE,No,FALSE,FALSE,TRUE,FALSE,nr
