# Supplementary material for: Current Practices in LC-MS Untargeted Metabolomics: A Scoping Review on the Use of Pooled Quality Control Samples
Source: Anal Chem. 2023 Dec 6;95(51):18645–54. doi: 10.1021/acs.analchem.3c02924 (PMC10753522; doi:10.1021/acs.analchem.3c02924)
Supplement: Supplementary file 1 — ac3c02924_si_001.zip [file ac3c02924_si_001.zip › supplemental_3_individual.responses.xlsx]

## Sheet: supplemental_3_individual respo
Timestamp	reviewer.id	Publication ID (from excel sheet or file name - 3 digits)	What sample types are reported to have been analyzed in this study (chose all that apply)?	How many matrices were analyzed in this study?	How many independent biological samples per matrix and platform were reported to have been analyzed using untargeted methods? Two tissues from the same sample count as one sample for this classification. Two timepoints from the same sample are classifie	Was a pooled QC reported to have been used in this study? Note that 'Pooled QC' refers specifically to a quality control sample or samples derived from the experimental samples or extracts. Quality controls such as standard reference material do not qual	The pooled QC sample was reported to have been generated from equal aliquots of _____. (choose the best answer)	Was metabolomics performed on solid samples? (tissues, dried blood spots, etc)	For solid sample matrices, the pooled QC sample was reported to have been created ___________. If multiple matrices, answers below assume that the pooled QC is generated from one matrix type only. (choose the best answer.)	Was metabolomics performed on liquid samples? (plasma, urine, surface water, etc)	For biofluids (e.g., serum, plasma, urine), the pooled QC sample was reported to have been created _______. (choose the best answer)	How was the pooled QC sample reported to have been used? (choose all that apply) Batch or Drift correction	How was the pooled QC sample reported to have been used? (choose all that apply) Conditioning the LC-MS system	How was the pooled QC sample reported to have been used? (choose all that apply) Filtering features during data processing	How was the pooled QC sample reported to have been used? (choose all that apply) Metabolite identification	How was the pooled QC sample reported to have been used? (choose all that apply) No reported use of pooled QC	How was the pooled QC sample reported to have been used? (choose all that apply) nr	How was the pooled QC sample reported to have been used? (choose all that apply) Other	How was the pooled QC sample reported to have been used? (choose all that apply) Providing an estimate of reproducibility	How was the pooled QC sample reported to have been used? (choose all that apply) Unclear or observational only	If pooled QCs were reported to have been used for conditioning the system, how many injections of the pooled QC sample were performed to ensure conditioning of the LC-MS system before beginning an assay? (choose the best answer)	Pooled QC samples were reported to have been injected ________. (choose the best answer)	Multiple QC injections were reported to have been made from ____.	At which position within the batch were QC samples reported to have been injected _____________? (choose all that apply) At the beginning of the batch	At which position within the batch were QC samples reported to have been injected _____________? (choose all that apply) At the end of the batch	At which position within the batch were QC samples reported to have been injected _____________? (choose all that apply) In the middle of a batch	At which position within the batch were QC samples reported to have been injected _____________? (choose all that apply) nr	At which position within the batch were QC samples reported to have been injected _____________? (choose all that apply) Unclear	At what frequency were QC samples reported to have been injected?	Was a dilution series of the pooled QC sample reported to have been used? (choose the best answer)	Which criterion was reported to have been used with a pooled QC sample to filter features with low precision? (choose the best answer)	Were pooled QC samples used in PCA analysis?	If PCA was reported to have been used to evaluate pooled QC clustering/variability in a study, the analysis included _____. (choose the best answer)	What criteria were reported to have been used to evaluate pooled QC clustering/variability in the PCA plot? (choose the best answer)	Was the same QC approach used for all matrices	Which - if any - alternate QC samples/approaches were reported to have been utilized in this study? (Choose all that apply) Internal Standards	Which - if any - alternate QC samples/approaches were reported to have been utilized in this study? (Choose all that apply) Long Term Reference QC sample or Intralaboratory QC sample	Which - if any - alternate QC samples/approaches were reported to have been utilized in this study? (Choose all that apply) Multiple injections of each experimental sample	Which - if any - alternate QC samples/approaches were reported to have been utilized in this study? (Choose all that apply) No other QC sample types were used	Which - if any - alternate QC samples/approaches were reported to have been utilized in this study? (Choose all that apply) Other	Which - if any - alternate QC samples/approaches were reported to have been utilized in this study? (Choose all that apply) Standard Reference Material or Interlaboratory QC sample	Which - if any - alternate QC samples/approaches were reported to have been utilized in this study? (Choose all that apply) Unclear	Which - if any - alternate QC samples/approaches were reported to have been utilized in this study? (Choose all that apply) Blanks (system; extraction; solvent; etc)	Which - if any - alternate QC samples/approaches were reported to have been utilized in this study? (Choose all that apply) System suitability sample (i.e. pubmed pid 29805336 )	Did this manuscript use citations to previous studies in describing their quality control methods? Answer 'Yes' if the reference suggests there are more details on quality control methods in the referenced paper and 'No' if citations were not used or if	The untargeted work was reported to have been performed at _____. (choose all that apply) Commercial metabolomics provider	The untargeted work was reported to have been performed at _____. (choose all that apply) Core metabolomics facility	The untargeted work was reported to have been performed at _____. (choose all that apply) Independent invesitigator laboratory	The untargeted work was reported to have been performed at _____. (choose all that apply) Unclear
2022-05-06 10:26:00	10	1	Mammalian (i.e. biofluids or tissues derived from rat; mouse; human; cat; etc)	1	201 to 1000	Yes	all biological samples for a given sample matrix	No	nr	Yes	Directly from the biofluid pre-extraction	FALSE	FALSE	FALSE	FALSE	FALSE	FALSE	FALSE	TRUE	FALSE	Not applicable: pooled QC was not used for conditioning	Multiple times	Unclear	FALSE	FALSE	FALSE	FALSE	TRUE	Unclear	No	Not applicable: Pooled QC samples were not used for this purpose	Yes	all biological samples (for a given sample type) and pooled QC samples	Visual inspection	nr	FALSE	FALSE	FALSE	TRUE	FALSE	FALSE	FALSE	FALSE	FALSE	No	TRUE	FALSE	FALSE	FALSE
2022-05-17 14:17:00	5	1	Mammalian (i.e. biofluids or tissues derived from rat; mouse; human; cat; etc)	1	201 to 1000	Yes	all biological samples for a given sample matrix	No	nr	Yes	Directly from the biofluid pre-extraction	FALSE	FALSE	FALSE	FALSE	FALSE	FALSE	FALSE	TRUE	TRUE	Not applicable: pooled QC was not used for conditioning	Multiple times	Unclear	FALSE	FALSE	FALSE	FALSE	TRUE	Unclear	No	Not applicable: Pooled QC samples were not used for this purpose	Yes	all biological samples (for a given sample type) and pooled QC samples	Visual inspection	nr	FALSE	FALSE	FALSE	TRUE	FALSE	FALSE	FALSE	FALSE	FALSE	No	FALSE	FALSE	FALSE	FALSE
2022-05-20 13:48:00	13	1	Mammalian (i.e. biofluids or tissues derived from rat; mouse; human; cat; etc)	1	201 to 1000	Yes	all biological samples for a given sample matrix	No	nr	Yes	Directly from the biofluid pre-extraction	FALSE	FALSE	FALSE	FALSE	FALSE	FALSE	FALSE	FALSE	TRUE	Unclear	Multiple times	Unclear	FALSE	FALSE	FALSE	FALSE	TRUE	Unclear	No	Not applicable: Pooled QC samples were not used for this purpose	Yes	all biological samples (for a given sample type) and pooled QC samples	Visual inspection	nr	FALSE	FALSE	FALSE	TRUE	FALSE	FALSE	FALSE	FALSE	FALSE	No	FALSE	FALSE	TRUE	FALSE
2022-06-02 15:02:00	4	1	Mammalian (i.e. biofluids or tissues derived from rat; mouse; human; cat; etc)	1	201 to 1000	Yes	all biological samples for a given sample matrix	No	nr	Yes	Directly from the biofluid pre-extraction	FALSE	FALSE	FALSE	FALSE	FALSE	FALSE	FALSE	TRUE	FALSE	Not applicable: pooled QC was not used for conditioning	Multiple times	Unclear	FALSE	FALSE	FALSE	FALSE	TRUE	Unclear	No	Unclear	Yes	all biological samples (for a given sample type) and pooled QC samples	Visual inspection	nr	FALSE	FALSE	FALSE	TRUE	FALSE	FALSE	FALSE	FALSE	FALSE	No	FALSE	FALSE	TRUE	FALSE
2022-06-09 12:29:00	15	1	Mammalian (i.e. biofluids or tissues derived from rat; mouse; human; cat; etc)	1	201 to 1000	Yes	all biological samples for a given sample matrix	No	nr	Yes	Directly from the biofluid pre-extraction	FALSE	FALSE	FALSE	FALSE	FALSE	FALSE	FALSE	TRUE	FALSE	Not applicable: pooled QC was not used for conditioning	Multiple times	Unclear	FALSE	FALSE	FALSE	FALSE	TRUE	Unclear	No	Not applicable: Pooled QC samples were not used for this purpose	Yes	all biological samples (for a given sample type) and pooled QC samples	Visual inspection	nr	FALSE	FALSE	FALSE	TRUE	FALSE	FALSE	FALSE	FALSE	FALSE	No	FALSE	FALSE	FALSE	TRUE
2022-06-30 11:38:00	18	1	Mammalian (i.e. biofluids or tissues derived from rat; mouse; human; cat; etc)	1	201 to 1000	Yes	all biological samples for a given sample matrix	No	nr	Yes	From the sample extract during the extraction process	FALSE	FALSE	FALSE	FALSE	FALSE	FALSE	FALSE	TRUE	FALSE	Not applicable: pooled QC was not used for conditioning	Unclear	nr	FALSE	FALSE	FALSE	TRUE	FALSE	nr	nr	nr	nr	nr	nr	nr	FALSE	FALSE	FALSE	TRUE	FALSE	FALSE	FALSE	FALSE	FALSE	No	FALSE	FALSE	TRUE	FALSE
2022-07-16 08:18:00	9	1	Mammalian (i.e. biofluids or tissues derived from rat; mouse; human; cat; etc)	1	201 to 1000	Yes	all biological samples for a given sample matrix	No	nr	Yes	Directly from the biofluid pre-extraction	FALSE	FALSE	FALSE	FALSE	FALSE	FALSE	TRUE	FALSE	FALSE	Unclear	Unclear	nr	FALSE	FALSE	FALSE	TRUE	FALSE	nr	nr	nr	nr	nr	nr	Yes	FALSE	FALSE	FALSE	TRUE	FALSE	FALSE	FALSE	FALSE	FALSE	No	TRUE	FALSE	FALSE	FALSE
2022-05-06 10:50:00	10	6	Mammalian (i.e. biofluids or tissues derived from rat; mouse; human; cat; etc)	2	1 to 50	Yes	Unclear	Yes	Unclear	Yes	Unclear	FALSE	TRUE	FALSE	FALSE	FALSE	FALSE	FALSE	TRUE	FALSE	Unclear	Multiple times	Unclear	TRUE	TRUE	TRUE	FALSE	FALSE	Every 2 to 5 samples	No	Not applicable: Pooled QC samples were not used for this purpose	Yes	all biological samples (for a given sample type) and pooled QC samples	Visual inspection	Yes	FALSE	FALSE	TRUE	FALSE	FALSE	FALSE	FALSE	TRUE	FALSE	No	FALSE	FALSE	FALSE	TRUE
2022-05-12 11:00:00	28	6	Mammalian (i.e. biofluids or tissues derived from rat; mouse; human; cat; etc)	1	1 to 50	Yes	a subset of all biological samples for a given sample matrix	No	nr	Yes	From the reconstituted extracted samples	FALSE	TRUE	FALSE	FALSE	FALSE	FALSE	TRUE	TRUE	FALSE	Unclear	Multiple times	Unclear	TRUE	TRUE	TRUE	FALSE	FALSE	Every 2 to 5 samples	No	Not applicable: Pooled QC samples were not used for this purpose	Yes	all biological samples (for a given sample type) and pooled QC samples	Visual inspection	Yes	FALSE	FALSE	FALSE	FALSE	FALSE	FALSE	FALSE	TRUE	FALSE	No	FALSE	FALSE	TRUE	FALSE
2022-05-16 03:39:00	18	6	Mammalian (i.e. biofluids or tissues derived from rat; mouse; human; cat; etc)	2	1 to 50	Yes	all biological samples for a given sample matrix	Yes	Unclear	Yes	Unclear	FALSE	TRUE	FALSE	FALSE	FALSE	FALSE	FALSE	TRUE	FALSE	Not applicable: pooled QC was not used for conditioning	Multiple times	Unclear	TRUE	TRUE	TRUE	FALSE	FALSE	Every 2 to 5 samples	No	Unclear	Yes	all biological samples (for a given sample type) and pooled QC samples	Visual inspection	Yes	FALSE	FALSE	TRUE	FALSE	FALSE	FALSE	FALSE	FALSE	FALSE	No	FALSE	FALSE	TRUE	FALSE
2022-05-19 15:19:00	11	6	Mammalian (i.e. biofluids or tissues derived from rat; mouse; human; cat; etc)	2	1 to 50	Yes	all biological samples for a given sample matrix	Yes	From the reconstituted - extracted samples	Yes	From the reconstituted extracted samples	FALSE	FALSE	FALSE	FALSE	FALSE	FALSE	FALSE	TRUE	FALSE	Unclear	Multiple times	Unclear	TRUE	TRUE	TRUE	FALSE	FALSE	Every 2 to 5 samples	No	Not applicable: Pooled QC samples were not used for this purpose	Yes	all biological samples (for a given sample type) and pooled QC samples	Visual inspection	Yes	FALSE	FALSE	TRUE	FALSE	FALSE	FALSE	FALSE	TRUE	FALSE	No	FALSE	FALSE	TRUE	TRUE
2022-07-13 13:43:00	22	6	Mammalian (i.e. biofluids or tissues derived from rat; mouse; human; cat; etc)	2	1 to 50	Yes	all biological samples for a given sample matrix	Yes	Unclear	Yes	Unclear	FALSE	TRUE	FALSE	FALSE	FALSE	FALSE	FALSE	TRUE	FALSE	1 to 5	Multiple times	Unclear	TRUE	TRUE	TRUE	FALSE	FALSE	Every 2 to 5 samples	No	Not applicable: Pooled QC samples were not used for this purpose	Yes	all biological samples (for a given sample type) and pooled QC samples	Visual inspection	Yes	FALSE	FALSE	TRUE	FALSE	FALSE	FALSE	FALSE	TRUE	FALSE	No	FALSE	FALSE	FALSE	TRUE
2022-07-16 10:35:00	9	6	Mammalian (i.e. biofluids or tissues derived from rat; mouse; human; cat; etc)	1	1 to 50	Yes	all biological samples for a given sample matrix	No	nr	Yes	From the reconstituted extracted samples	FALSE	TRUE	FALSE	FALSE	FALSE	FALSE	FALSE	TRUE	FALSE	Unclear	Multiple times	Unclear	TRUE	FALSE	TRUE	FALSE	FALSE	Every 2 to 5 samples	No	Not applicable: Pooled QC samples were not used for this purpose	Yes	all biological samples (for a given sample type) and pooled QC samples	Visual inspection	Yes	FALSE	FALSE	FALSE	FALSE	FALSE	FALSE	FALSE	TRUE	FALSE	No	FALSE	TRUE	FALSE	FALSE
2022-05-18 16:53:00	8	9	Plant (i.e. Arabidopsis; Rice; Algae)	1	1 to 50	Yes	all biological samples for a given sample matrix	Yes	From the reconstituted - extracted samples	No	nr	FALSE	FALSE	FALSE	FALSE	FALSE	FALSE	FALSE	TRUE	FALSE	Not applicable: pooled QC was not used for conditioning	Multiple times	Unclear	FALSE	FALSE	FALSE	FALSE	TRUE	Unclear	No	Not applicable: Pooled QC samples were not used for this purpose	Yes	all biological samples (for a given sample type) and pooled QC samples	Visual inspection	nr	FALSE	FALSE	FALSE	TRUE	FALSE	FALSE	FALSE	FALSE	FALSE	No	FALSE	FALSE	TRUE	FALSE
2022-05-20 14:06:00	13	9	Plant (i.e. Arabidopsis; Rice; Algae)	1	1 to 50	Yes	all biological samples for a given sample matrix	Yes	From the reconstituted - extracted samples	No	nr	FALSE	FALSE	FALSE	FALSE	FALSE	FALSE	FALSE	FALSE	TRUE	Not applicable: pooled QC was not used for conditioning	Multiple times	Unclear	FALSE	FALSE	FALSE	FALSE	TRUE	Unclear	No	Not applicable: Pooled QC samples were not used for this purpose	Yes	all biological samples (for a given sample type) and pooled QC samples	Visual inspection	nr	FALSE	FALSE	FALSE	TRUE	FALSE	FALSE	FALSE	FALSE	FALSE	No	FALSE	FALSE	TRUE	FALSE
2022-06-01 08:16:00	20	9	Plant (i.e. Arabidopsis; Rice; Algae)	1	1 to 50	No	nr	nr	nr	nr	nr	FALSE	FALSE	FALSE	FALSE	FALSE	TRUE	FALSE	FALSE	FALSE	nr	nr	nr	FALSE	FALSE	FALSE	TRUE	FALSE	nr	nr	nr	nr	nr	nr	nr	FALSE	FALSE	FALSE	TRUE	FALSE	FALSE	FALSE	FALSE	FALSE	No	FALSE	FALSE	TRUE	FALSE
2022-06-03 09:51:00	14	9	Plant (i.e. Arabidopsis; Rice; Algae)	1	1 to 50	Yes	all biological samples for a given sample matrix	Yes	Unclear	No	nr	FALSE	FALSE	FALSE	FALSE	FALSE	FALSE	FALSE	TRUE	FALSE	Not applicable: pooled QC was not used for conditioning	Multiple times	Unclear	FALSE	FALSE	FALSE	FALSE	TRUE	Unclear	No	Unclear	Yes	all biological samples (for a given sample type) and pooled QC samples	Visual inspection	nr	FALSE	FALSE	FALSE	TRUE	FALSE	FALSE	FALSE	FALSE	FALSE	No	FALSE	FALSE	TRUE	FALSE
2022-06-29 14:17:00	16	9	Plant (i.e. Arabidopsis; Rice; Algae)	1	1 to 50	Yes	all biological samples for a given sample matrix	Yes	Unclear	No	nr	FALSE	FALSE	FALSE	FALSE	FALSE	FALSE	FALSE	TRUE	TRUE	Unclear	Unclear	nr	FALSE	FALSE	FALSE	TRUE	FALSE	nr	nr	nr	nr	nr	nr	Yes	FALSE	FALSE	FALSE	TRUE	FALSE	FALSE	FALSE	FALSE	FALSE	No	FALSE	FALSE	TRUE	FALSE
2022-07-16 10:40:00	9	9	Plant (i.e. Arabidopsis; Rice; Algae)	1	1 to 50	No	nr	nr	nr	nr	nr	FALSE	FALSE	FALSE	FALSE	FALSE	TRUE	FALSE	FALSE	FALSE	nr	nr	nr	FALSE	FALSE	FALSE	TRUE	FALSE	nr	nr	nr	nr	nr	nr	Unclear	FALSE	FALSE	FALSE	FALSE	FALSE	FALSE	TRUE	FALSE	FALSE	No	FALSE	FALSE	FALSE	TRUE
2022-05-09 06:07:00	1	11	Microbe (i.e. E. coli; Yeast; prokaryote; archeae; cyanobacteria)	1	1 to 50	No	nr	nr	nr	nr	nr	FALSE	FALSE	FALSE	FALSE	FALSE	TRUE	FALSE	FALSE	FALSE	nr	nr	nr	FALSE	FALSE	FALSE	TRUE	FALSE	nr	nr	nr	nr	nr	nr	nr	FALSE	FALSE	FALSE	TRUE	FALSE	FALSE	FALSE	FALSE	FALSE	No	FALSE	TRUE	FALSE	FALSE
2022-05-22 09:06:00	29	11	Microbe (i.e. E. coli; Yeast; prokaryote; archeae; cyanobacteria)	1	other	No	nr	nr	nr	nr	nr	FALSE	FALSE	FALSE	FALSE	FALSE	TRUE	FALSE	FALSE	FALSE	nr	nr	nr	FALSE	FALSE	FALSE	TRUE	FALSE	nr	nr	nr	nr	nr	nr	nr	FALSE	FALSE	FALSE	FALSE	FALSE	FALSE	TRUE	FALSE	FALSE	No	FALSE	FALSE	TRUE	FALSE
2022-05-30 15:45:00	23	11	Microbe (i.e. E. coli; Yeast; prokaryote; archeae; cyanobacteria)	1	1 to 50	No	nr	nr	nr	nr	nr	FALSE	FALSE	FALSE	FALSE	FALSE	TRUE	FALSE	FALSE	FALSE	nr	nr	nr	FALSE	FALSE	FALSE	TRUE	FALSE	nr	nr	nr	nr	nr	nr	nr	FALSE	FALSE	FALSE	TRUE	FALSE	FALSE	FALSE	FALSE	FALSE	No	FALSE	FALSE	TRUE	FALSE
2022-06-01 00:17:00	27	11	Microbe (i.e. E. coli; Yeast; prokaryote; archeae; cyanobacteria)	1	1 to 50	No	nr	nr	nr	nr	nr	FALSE	FALSE	FALSE	FALSE	FALSE	TRUE	FALSE	FALSE	FALSE	nr	nr	nr	FALSE	FALSE	FALSE	TRUE	FALSE	nr	nr	nr	nr	nr	nr	nr	TRUE	FALSE	TRUE	FALSE	FALSE	FALSE	FALSE	FALSE	FALSE	No	FALSE	FALSE	TRUE	FALSE
2022-06-14 20:46:00	3	11	Microbe (i.e. E. coli; Yeast; prokaryote; archeae; cyanobacteria)	1	1 to 50	No	nr	nr	nr	nr	nr	FALSE	FALSE	FALSE	FALSE	FALSE	TRUE	FALSE	FALSE	FALSE	nr	nr	nr	FALSE	FALSE	FALSE	TRUE	FALSE	nr	nr	nr	nr	nr	nr	nr	FALSE	FALSE	TRUE	FALSE	FALSE	TRUE	FALSE	FALSE	FALSE	No	FALSE	FALSE	TRUE	FALSE
2022-07-16 10:27:00	9	11	Microbe (i.e. E. coli; Yeast; prokaryote; archeae; cyanobacteria)	1	1 to 50	No	nr	nr	nr	nr	nr	FALSE	FALSE	FALSE	FALSE	FALSE	TRUE	FALSE	FALSE	FALSE	nr	nr	nr	FALSE	FALSE	FALSE	TRUE	FALSE	nr	nr	nr	nr	nr	nr	Unclear	FALSE	FALSE	FALSE	FALSE	FALSE	FALSE	TRUE	FALSE	FALSE	No	FALSE	FALSE	FALSE	TRUE
2022-05-11 10:00:00	6	14	Non-mammalian animal (i.e. birds, invertebrates; insects; reptiles; fish...)	1	51 to 200	Yes	all biological samples for a given sample matrix	Yes	From the sample extract during the extraction process	No	nr	FALSE	FALSE	TRUE	FALSE	FALSE	FALSE	FALSE	TRUE	FALSE	Not applicable: pooled QC was not used for conditioning	Multiple times	Unclear	TRUE	TRUE	TRUE	FALSE	FALSE	Every 6 to 10 samples	No	Peak area RSD filter threshold of 11 to 20%	No	nr	nr	Yes	FALSE	FALSE	FALSE	FALSE	FALSE	FALSE	FALSE	TRUE	FALSE	No	FALSE	FALSE	TRUE	FALSE
2022-06-01 00:21:00	27	14	Non-mammalian animal (i.e. birds, invertebrates; insects; reptiles; fish...)	1	1 to 50	Yes	a subset of all biological samples for a given sample matrix	No	nr	Yes	From the sample extract during the extraction process	FALSE	FALSE	FALSE	FALSE	FALSE	FALSE	FALSE	TRUE	FALSE	6 to 10	Multiple times	One vial	TRUE	TRUE	TRUE	FALSE	FALSE	Every 6 to 10 samples	No	other	No	nr	nr	nr	FALSE	FALSE	FALSE	FALSE	FALSE	FALSE	FALSE	TRUE	FALSE	No	FALSE	FALSE	TRUE	FALSE
2022-06-02 03:18:00	4	14	Non-mammalian animal (i.e. birds, invertebrates; insects; reptiles; fish...)	1	51 to 200	Yes	all biological samples for a given sample matrix	No	nr	Yes	Directly from the biofluid pre-extraction	FALSE	FALSE	TRUE	FALSE	FALSE	FALSE	TRUE	TRUE	FALSE	Not applicable: pooled QC was not used for conditioning	Multiple times	Unclear	TRUE	TRUE	TRUE	FALSE	FALSE	Every 6 to 10 samples	No	Peak area RSD filter threshold of 11 to 20%	No	nr	nr	nr	FALSE	FALSE	TRUE	FALSE	FALSE	FALSE	FALSE	TRUE	FALSE	No	FALSE	FALSE	TRUE	FALSE
2022-06-03 09:54:00	21	14	Non-mammalian animal (i.e. birds, invertebrates; insects; reptiles; fish...)	1	51 to 200	Yes	all biological samples for a given sample matrix	No	nr	Yes	Unclear	FALSE	FALSE	FALSE	FALSE	FALSE	FALSE	TRUE	TRUE	FALSE	Not applicable: pooled QC was not used for conditioning	Multiple times	Unclear	FALSE	FALSE	TRUE	FALSE	FALSE	Every 6 to 10 samples	No	Unclear	No	nr	nr	nr	FALSE	FALSE	FALSE	TRUE	FALSE	FALSE	FALSE	FALSE	FALSE	No	FALSE	FALSE	TRUE	FALSE
2022-06-08 14:57:00	19	14	Non-mammalian animal (i.e. birds, invertebrates; insects; reptiles; fish...)	1	51 to 200	Yes	all biological samples for a given sample matrix	No	nr	Yes	Unclear	FALSE	FALSE	FALSE	FALSE	FALSE	FALSE	FALSE	TRUE	FALSE	Not applicable: pooled QC was not used for conditioning	Multiple times	Unclear	TRUE	FALSE	TRUE	FALSE	FALSE	Every 6 to 10 samples	No	Not applicable: Pooled QC samples were not used for this purpose	No	nr	nr	Yes	FALSE	FALSE	TRUE	FALSE	FALSE	FALSE	FALSE	TRUE	FALSE	No	FALSE	FALSE	TRUE	FALSE
2022-05-18 15:05:00	12	15	Mammalian (i.e. biofluids or tissues derived from rat; mouse; human; cat; etc)	2	1 to 50	Yes	all biological samples for a given sample matrix	Unclear	Unclear	Yes	other	TRUE	FALSE	TRUE	FALSE	FALSE	FALSE	FALSE	FALSE	FALSE	Unclear	Unclear	nr	FALSE	FALSE	FALSE	TRUE	FALSE	nr	nr	nr	nr	nr	nr	Unclear	TRUE	FALSE	FALSE	FALSE	FALSE	FALSE	FALSE	TRUE	FALSE	No	FALSE	FALSE	TRUE	FALSE
2022-06-01 00:26:00	27	15	Mammalian (i.e. biofluids or tissues derived from rat; mouse; human; cat; etc)	2	1 to 50	Yes	all biological samples for a given sample matrix	Yes	From the reconstituted - extracted samples	No	nr	FALSE	FALSE	FALSE	FALSE	FALSE	FALSE	FALSE	TRUE	FALSE	Unclear	Multiple times	One vial	FALSE	FALSE	FALSE	FALSE	TRUE	Unclear	No	other	Yes	all biological samples (for a given sample type) and pooled QC samples	Visual inspection	No	FALSE	FALSE	FALSE	FALSE	FALSE	FALSE	FALSE	TRUE	FALSE	Yes	FALSE	FALSE	TRUE	FALSE
2022-07-07 16:13:00	24	15	Mammalian (i.e. biofluids or tissues derived from rat; mouse; human; cat; etc)	2	1 to 50	Yes	all biological samples for a given sample matrix	Yes	From the sample extract during the extraction process	Yes	From the sample extract during the extraction process	FALSE	FALSE	TRUE	FALSE	FALSE	FALSE	FALSE	TRUE	FALSE	Not applicable: pooled QC was not used for conditioning	Multiple times	Unclear	FALSE	FALSE	FALSE	FALSE	TRUE	Unclear	No	Not applicable: Pooled QC samples were not used for this purpose	Yes	all biological samples (for a given sample type) and pooled QC samples	Quantitative metric	Yes	FALSE	FALSE	FALSE	FALSE	FALSE	FALSE	FALSE	TRUE	FALSE	No	FALSE	FALSE	TRUE	FALSE
2022-07-12 23:24:00	6	15	Mammalian (i.e. biofluids or tissues derived from rat; mouse; human; cat; etc)	2	1 to 50	Yes	all biological samples for a given sample matrix	Yes	From the sample extract during the extraction process	Yes	From the sample extract during the extraction process	FALSE	FALSE	TRUE	FALSE	FALSE	FALSE	FALSE	TRUE	FALSE	Unclear	Unclear	nr	FALSE	FALSE	FALSE	TRUE	FALSE	nr	nr	nr	nr	nr	nr	Yes	FALSE	FALSE	FALSE	FALSE	FALSE	FALSE	FALSE	TRUE	FALSE	No	FALSE	FALSE	TRUE	FALSE
2022-07-16 06:08:00	23	15	Mammalian (i.e. biofluids or tissues derived from rat; mouse; human; cat; etc)	2	1 to 50	Yes	all biological samples for a given sample matrix	No	nr	Yes	Unclear	FALSE	FALSE	TRUE	FALSE	FALSE	FALSE	FALSE	FALSE	FALSE	Not applicable: pooled QC was not used for conditioning	Unclear	nr	FALSE	FALSE	FALSE	TRUE	FALSE	nr	nr	nr	nr	nr	nr	Yes	FALSE	FALSE	FALSE	TRUE	FALSE	FALSE	FALSE	FALSE	FALSE	No	FALSE	FALSE	FALSE	TRUE
2022-07-16 10:05:00	9	15	Mammalian (i.e. biofluids or tissues derived from rat; mouse; human; cat; etc)	2	1 to 50	Yes	all biological samples for a given sample matrix	Yes	From the sample extract during the extraction process	Yes	From the sample extract during the extraction process	FALSE	FALSE	FALSE	FALSE	FALSE	FALSE	FALSE	TRUE	FALSE	Unclear	Unclear	nr	FALSE	FALSE	FALSE	TRUE	FALSE	nr	nr	nr	nr	nr	nr	Yes	FALSE	FALSE	FALSE	TRUE	FALSE	FALSE	FALSE	FALSE	FALSE	No	FALSE	FALSE	FALSE	TRUE
2022-06-01 00:27:00	27	20	Plant (i.e. Arabidopsis; Rice; Algae)	1	1 to 50	No	nr	nr	nr	nr	nr	FALSE	FALSE	FALSE	FALSE	FALSE	TRUE	FALSE	FALSE	FALSE	nr	nr	nr	FALSE	FALSE	FALSE	TRUE	FALSE	nr	nr	nr	nr	nr	nr	nr	TRUE	FALSE	TRUE	FALSE	FALSE	FALSE	FALSE	TRUE	FALSE	No	FALSE	FALSE	TRUE	FALSE
2022-06-01 04:41:00	18	20	Plant (i.e. Arabidopsis; Rice; Algae)	1	1 to 50	Yes	Unclear	Yes	Unclear	No	nr	FALSE	FALSE	TRUE	FALSE	FALSE	FALSE	FALSE	FALSE	FALSE	Not applicable: pooled QC was not used for conditioning	Unclear	nr	FALSE	FALSE	FALSE	TRUE	FALSE	nr	nr	nr	nr	nr	nr	No	TRUE	FALSE	FALSE	FALSE	FALSE	FALSE	FALSE	TRUE	FALSE	No	FALSE	FALSE	TRUE	FALSE
2022-06-03 10:17:00	21	20	Plant (i.e. Arabidopsis; Rice; Algae)	1	1 to 50	Unclear	nr	nr	nr	nr	nr	FALSE	FALSE	FALSE	FALSE	FALSE	TRUE	FALSE	FALSE	FALSE	nr	nr	nr	FALSE	FALSE	FALSE	TRUE	FALSE	nr	nr	nr	nr	nr	nr	Unclear	FALSE	FALSE	FALSE	TRUE	FALSE	FALSE	FALSE	FALSE	FALSE	No	FALSE	FALSE	TRUE	FALSE
2022-06-08 14:59:00	19	20	Plant (i.e. Arabidopsis; Rice; Algae)	3	1 to 50	No	nr	nr	nr	nr	nr	FALSE	FALSE	FALSE	FALSE	FALSE	TRUE	FALSE	FALSE	FALSE	nr	nr	nr	FALSE	FALSE	FALSE	TRUE	FALSE	nr	nr	nr	nr	nr	nr	Unclear	FALSE	FALSE	FALSE	FALSE	FALSE	TRUE	FALSE	FALSE	FALSE	No	FALSE	FALSE	TRUE	FALSE
2022-06-11 00:38:00	25	20	Plant (i.e. Arabidopsis; Rice; Algae)	1	1 to 50	Yes	Unclear	Yes	Unclear	No	nr	FALSE	FALSE	TRUE	TRUE	FALSE	FALSE	FALSE	TRUE	FALSE	Not applicable: pooled QC was not used for conditioning	Multiple times	Unclear	FALSE	FALSE	FALSE	FALSE	TRUE	Unclear	No	Peak area RSD filter threshold of 21 to 30%	No	nr	nr	nr	TRUE	FALSE	TRUE	FALSE	FALSE	TRUE	FALSE	TRUE	FALSE	No	FALSE	FALSE	TRUE	FALSE
2022-06-23 09:27:00	11	20	Plant (i.e. Arabidopsis; Rice; Algae)	1	1 to 50	Yes	Unclear	Yes	Unclear	No	nr	FALSE	FALSE	TRUE	TRUE	FALSE	FALSE	FALSE	TRUE	FALSE	Unclear	Unclear	nr	FALSE	FALSE	FALSE	TRUE	FALSE	nr	nr	nr	nr	nr	nr	Unclear	FALSE	FALSE	FALSE	FALSE	FALSE	FALSE	FALSE	TRUE	FALSE	No	FALSE	FALSE	FALSE	TRUE
2022-05-20 14:29:00	13	25	Mammalian (i.e. biofluids or tissues derived from rat; mouse; human; cat; etc)	1	201 to 1000	Yes	all biological samples for a given sample matrix	No	nr	Yes	Directly from the biofluid pre-extraction	TRUE	FALSE	FALSE	FALSE	FALSE	FALSE	FALSE	TRUE	FALSE	Not applicable: pooled QC was not used for conditioning	Multiple times	Unclear	FALSE	FALSE	FALSE	FALSE	TRUE	Unclear	No	Not applicable: Pooled QC samples were not used for this purpose	Yes	all biological samples (for a given sample type) and pooled QC samples	Quantitative metric	nr	TRUE	FALSE	FALSE	FALSE	FALSE	FALSE	FALSE	TRUE	FALSE	No	FALSE	FALSE	TRUE	TRUE
2022-05-21 11:06:00	29	25	Mammalian (i.e. biofluids or tissues derived from rat; mouse; human; cat; etc)	1	201 to 1000	Yes	all biological samples for a given sample matrix	No	nr	Yes	Directly from the biofluid pre-extraction	FALSE	FALSE	TRUE	FALSE	FALSE	FALSE	FALSE	TRUE	FALSE	6 to 10	One time	nr	FALSE	FALSE	FALSE	TRUE	FALSE	nr	nr	nr	nr	nr	nr	Yes	TRUE	FALSE	FALSE	FALSE	FALSE	FALSE	FALSE	TRUE	FALSE	Yes	FALSE	FALSE	TRUE	FALSE
2022-05-31 12:25:00	7	25	Mammalian (i.e. biofluids or tissues derived from rat; mouse; human; cat; etc)	1	51 to 200	Yes	all biological samples for a given sample matrix	No	nr	Yes	Directly from the biofluid pre-extraction	FALSE	FALSE	FALSE	FALSE	FALSE	FALSE	FALSE	TRUE	FALSE	Unclear	Unclear	nr	FALSE	FALSE	FALSE	TRUE	FALSE	nr	nr	nr	nr	nr	nr	Yes	TRUE	FALSE	FALSE	FALSE	FALSE	FALSE	FALSE	TRUE	FALSE	Yes	FALSE	FALSE	FALSE	TRUE
2022-06-09 09:55:00	21	25	Mammalian (i.e. biofluids or tissues derived from rat; mouse; human; cat; etc)	1	201 to 1000	Yes	all biological samples for a given sample matrix	No	nr	Yes	Directly from the biofluid pre-extraction	FALSE	FALSE	FALSE	FALSE	FALSE	FALSE	FALSE	TRUE	FALSE	Not applicable: pooled QC was not used for conditioning	Multiple times	One vial	FALSE	FALSE	TRUE	FALSE	FALSE	Every 6 to 10 samples	No	Not applicable: Pooled QC samples were not used for this purpose	Yes	all biological samples (for a given sample type) and pooled QC samples	Visual inspection	nr	FALSE	FALSE	FALSE	FALSE	FALSE	FALSE	FALSE	TRUE	FALSE	No	FALSE	FALSE	TRUE	FALSE
2022-06-14 20:52:00	3	25	Mammalian (i.e. biofluids or tissues derived from rat; mouse; human; cat; etc)	1	201 to 1000	Yes	all biological samples for a given sample matrix	No	nr	Yes	Directly from the biofluid pre-extraction	FALSE	FALSE	FALSE	FALSE	FALSE	FALSE	FALSE	TRUE	FALSE	Not applicable: pooled QC was not used for conditioning	Multiple times	Unclear	FALSE	FALSE	TRUE	FALSE	FALSE	Every 6 to 10 samples	No	Peak area RSD filter threshold of 31 to 40%	Yes	all biological samples (for a given sample type) and pooled QC samples	Visual inspection	nr	TRUE	FALSE	FALSE	FALSE	FALSE	FALSE	FALSE	TRUE	FALSE	No	FALSE	FALSE	TRUE	FALSE
2022-07-16 09:55:00	9	25	Mammalian (i.e. biofluids or tissues derived from rat; mouse; human; cat; etc)	1	201 to 1000	Yes	all biological samples for a given sample matrix	No	nr	Yes	Directly from the biofluid pre-extraction	TRUE	FALSE	TRUE	FALSE	FALSE	FALSE	FALSE	TRUE	FALSE	10 or more	Multiple times	Unclear	FALSE	FALSE	TRUE	FALSE	FALSE	Every 6 to 10 samples	No	Peak area RSD filter threshold of 21 to 30%	No	nr	nr	Yes	TRUE	FALSE	FALSE	FALSE	FALSE	FALSE	FALSE	TRUE	FALSE	No	FALSE	FALSE	FALSE	TRUE
2022-05-09 15:15:00	10	27	Mammalian (i.e. biofluids or tissues derived from rat; mouse; human; cat; etc)	2	1 to 50	Yes	other	No	nr	Yes	From the sample extract during the extraction process	FALSE	FALSE	TRUE	FALSE	FALSE	FALSE	FALSE	TRUE	FALSE	Not applicable: pooled QC was not used for conditioning	Multiple times	Unclear	TRUE	TRUE	TRUE	FALSE	FALSE	Every 2 to 5 samples	No	Peak area RSD filter threshold of 21 to 30%	No	nr	nr	Yes	TRUE	FALSE	TRUE	FALSE	FALSE	FALSE	FALSE	FALSE	FALSE	No	FALSE	FALSE	TRUE	FALSE
2022-05-12 13:35:00	28	27	Mammalian (i.e. biofluids or tissues derived from rat; mouse; human; cat; etc)	2	1 to 50	Yes	other	No	nr	Yes	From the sample extract during the extraction process	FALSE	FALSE	TRUE	FALSE	FALSE	FALSE	FALSE	TRUE	FALSE	Not applicable: pooled QC was not used for conditioning	Multiple times	More than one vial	TRUE	TRUE	TRUE	FALSE	FALSE	Every 2 to 5 samples	No	Peak area RSD filter threshold of 21 to 30%	No	nr	nr	Yes	FALSE	FALSE	FALSE	FALSE	TRUE	FALSE	FALSE	FALSE	FALSE	No	FALSE	FALSE	FALSE	TRUE
2022-05-18 15:23:00	8	27	Mammalian (i.e. biofluids or tissues derived from rat; mouse; human; cat; etc)	2	1 to 50	Yes	all biological samples for a given sample matrix	No	nr	Yes	Directly from the biofluid pre-extraction	FALSE	FALSE	TRUE	FALSE	FALSE	FALSE	FALSE	FALSE	FALSE	Not applicable: pooled QC was not used for conditioning	Multiple times	Unclear	TRUE	TRUE	TRUE	FALSE	FALSE	Every 2 to 5 samples	No	Peak area RSD filter threshold of 21 to 30%	No	nr	nr	Yes	TRUE	FALSE	FALSE	FALSE	FALSE	FALSE	FALSE	FALSE	FALSE	No	FALSE	FALSE	TRUE	FALSE
2022-05-31 12:33:00	7	27	Mammalian (i.e. biofluids or tissues derived from rat; mouse; human; cat; etc)	2	1 to 50	Yes	a subset of all biological samples for a given sample matrix	No	nr	Yes	Directly from the biofluid pre-extraction	FALSE	FALSE	FALSE	TRUE	FALSE	FALSE	FALSE	FALSE	FALSE	Not applicable: pooled QC was not used for conditioning	Multiple times	Unclear	FALSE	FALSE	FALSE	FALSE	TRUE	Every 2 to 5 samples	No	Peak area RSD filter threshold of 11 to 20%	No	nr	nr	Yes	TRUE	FALSE	FALSE	FALSE	FALSE	FALSE	FALSE	FALSE	FALSE	Yes	FALSE	FALSE	FALSE	TRUE
2022-06-03 10:35:00	14	27	Mammalian (i.e. biofluids or tissues derived from rat; mouse; human; cat; etc)	2	1 to 50	Yes	all biological samples for a given sample matrix	No	nr	Yes	Directly from the biofluid pre-extraction	FALSE	FALSE	TRUE	FALSE	FALSE	FALSE	FALSE	TRUE	FALSE	Unclear	Multiple times	Unclear	TRUE	TRUE	TRUE	FALSE	FALSE	Every 2 to 5 samples	No	Peak area RSD filter threshold of 21 to 30%	Unclear	nr	nr	Unclear	TRUE	FALSE	FALSE	FALSE	FALSE	FALSE	FALSE	FALSE	FALSE	No	FALSE	FALSE	TRUE	FALSE
2022-07-16 08:38:00	9	27	Mammalian (i.e. biofluids or tissues derived from rat; mouse; human; cat; etc)	2	1 to 50	Yes	a subset of all biological samples for a given sample matrix	No	nr	Yes	Directly from the biofluid pre-extraction	TRUE	TRUE	TRUE	FALSE	FALSE	FALSE	FALSE	TRUE	FALSE	Unclear	Multiple times	Unclear	FALSE	FALSE	FALSE	FALSE	TRUE	Every 2 to 5 samples	No	Peak area RSD filter threshold of 21 to 30%	No	nr	nr	No	TRUE	FALSE	FALSE	FALSE	FALSE	FALSE	FALSE	FALSE	FALSE	No	FALSE	FALSE	TRUE	FALSE
2022-05-12 13:46:00	28	28	Mammalian (i.e. biofluids or tissues derived from rat; mouse; human; cat; etc)	1	201 to 1000	Unclear	nr	nr	nr	nr	nr	FALSE	FALSE	FALSE	FALSE	FALSE	TRUE	FALSE	FALSE	FALSE	nr	nr	nr	FALSE	FALSE	FALSE	TRUE	FALSE	nr	nr	nr	nr	nr	nr	Yes	TRUE	FALSE	FALSE	FALSE	FALSE	FALSE	TRUE	FALSE	FALSE	No	FALSE	FALSE	FALSE	TRUE
2022-05-17 21:37:00	2	28	Mammalian (i.e. biofluids or tissues derived from rat; mouse; human; cat; etc)	1	201 to 1000	other	Unclear	No	nr	Yes	Unclear	FALSE	FALSE	FALSE	FALSE	FALSE	FALSE	FALSE	TRUE	TRUE	Not applicable: pooled QC was not used for conditioning	Multiple times	Unclear	FALSE	FALSE	FALSE	FALSE	TRUE	Unclear	No	Not applicable: Pooled QC samples were not used for this purpose	Yes	all biological samples (for a given sample type) and pooled QC samples	Visual inspection	Yes	TRUE	FALSE	FALSE	FALSE	FALSE	FALSE	FALSE	FALSE	FALSE	No	FALSE	FALSE	FALSE	TRUE
2022-05-31 11:47:00	23	28	Mammalian (i.e. biofluids or tissues derived from rat; mouse; human; cat; etc)	2	51 to 200	No	nr	nr	nr	nr	nr	FALSE	FALSE	FALSE	FALSE	FALSE	TRUE	FALSE	FALSE	FALSE	nr	nr	nr	FALSE	FALSE	FALSE	TRUE	FALSE	nr	nr	nr	nr	nr	nr	Unclear	TRUE	FALSE	FALSE	FALSE	FALSE	FALSE	FALSE	FALSE	FALSE	No	FALSE	FALSE	TRUE	FALSE
2022-06-02 07:36:00	4	28	Mammalian (i.e. biofluids or tissues derived from rat; mouse; human; cat; etc)	1	201 to 1000	Yes	Unclear	No	nr	Yes	Unclear	FALSE	FALSE	FALSE	FALSE	FALSE	FALSE	FALSE	TRUE	FALSE	Not applicable: pooled QC was not used for conditioning	Unclear	nr	FALSE	FALSE	FALSE	TRUE	FALSE	nr	nr	nr	nr	nr	nr	nr	TRUE	FALSE	FALSE	FALSE	FALSE	FALSE	FALSE	FALSE	FALSE	No	FALSE	FALSE	TRUE	FALSE
2022-06-09 12:56:00	15	28	Mammalian (i.e. biofluids or tissues derived from rat; mouse; human; cat; etc)	1	201 to 1000	Unclear	nr	nr	nr	nr	nr	FALSE	FALSE	FALSE	FALSE	FALSE	TRUE	FALSE	FALSE	FALSE	nr	nr	nr	FALSE	FALSE	FALSE	TRUE	FALSE	nr	nr	nr	nr	nr	nr	nr	TRUE	FALSE	FALSE	FALSE	FALSE	FALSE	FALSE	FALSE	FALSE	No	FALSE	FALSE	FALSE	TRUE
2022-05-09 16:16:00	10	30	Mammalian (i.e. biofluids or tissues derived from rat; mouse; human; cat; etc)	1	51 to 200	Yes	all biological samples for a given sample matrix	No	nr	Yes	Directly from the biofluid pre-extraction	FALSE	TRUE	FALSE	TRUE	FALSE	FALSE	FALSE	TRUE	FALSE	Unclear	Multiple times	Unclear	TRUE	TRUE	TRUE	FALSE	FALSE	Every 6 to 10 samples	No	Not applicable: Pooled QC samples were not used for this purpose	Yes	all biological samples (for a given sample type) and pooled QC samples	Visual inspection	nr	TRUE	FALSE	FALSE	FALSE	FALSE	FALSE	FALSE	TRUE	FALSE	Yes	FALSE	FALSE	FALSE	TRUE
2022-05-19 21:05:00	2	30	Mammalian (i.e. biofluids or tissues derived from rat; mouse; human; cat; etc)	1	51 to 200	Yes	all biological samples for a given sample matrix	No	nr	Yes	Directly from the biofluid pre-extraction	FALSE	TRUE	TRUE	TRUE	FALSE	FALSE	FALSE	TRUE	FALSE	Unclear	Multiple times	Unclear	TRUE	TRUE	TRUE	FALSE	FALSE	Every 6 to 10 samples	No	other	Yes	all biological samples (for a given sample type) and pooled QC samples	Quantitative metric	Yes	FALSE	FALSE	FALSE	FALSE	FALSE	TRUE	FALSE	FALSE	FALSE	Yes	FALSE	FALSE	TRUE	FALSE
2022-05-20 14:52:00	13	30	Mammalian (i.e. biofluids or tissues derived from rat; mouse; human; cat; etc)	1	51 to 200	Yes	all biological samples for a given sample matrix	No	nr	Yes	Directly from the biofluid pre-extraction	FALSE	TRUE	TRUE	TRUE	FALSE	FALSE	FALSE	FALSE	FALSE	1 to 5	Multiple times	Unclear	TRUE	TRUE	TRUE	FALSE	FALSE	Every 6 to 10 samples	No	Peak area RSD filter threshold of 11 to 20%	Yes	all biological samples (for a given sample type) and pooled QC samples	Visual inspection	nr	FALSE	FALSE	FALSE	FALSE	FALSE	TRUE	FALSE	TRUE	FALSE	Yes	FALSE	FALSE	FALSE	TRUE
2022-05-23 03:50:00	7	30	Mammalian (i.e. biofluids or tissues derived from rat; mouse; human; cat; etc)	1	51 to 200	Yes	all biological samples for a given sample matrix	No	nr	Yes	Unclear	FALSE	TRUE	TRUE	TRUE	FALSE	FALSE	FALSE	FALSE	FALSE	Unclear	Multiple times	Unclear	TRUE	FALSE	TRUE	FALSE	FALSE	Every 6 to 10 samples	No	Peak area RSD filter threshold of 11 to 20%	Yes	all biological samples (for a given sample type) and pooled QC samples	Visual inspection	nr	FALSE	FALSE	FALSE	FALSE	FALSE	FALSE	FALSE	TRUE	FALSE	No	FALSE	FALSE	FALSE	TRUE
2022-06-08 15:02:00	19	30	Mammalian (i.e. biofluids or tissues derived from rat; mouse; human; cat; etc)	1	51 to 200	Yes	all biological samples for a given sample matrix	No	nr	Yes	Unclear	FALSE	TRUE	FALSE	TRUE	FALSE	FALSE	FALSE	TRUE	FALSE	Unclear	Multiple times	Unclear	TRUE	FALSE	TRUE	FALSE	FALSE	Every 6 to 10 samples	No	Not applicable: Pooled QC samples were not used for this purpose	Yes	all biological samples (for a given sample type) and pooled QC samples	Quantitative metric	Yes	FALSE	FALSE	FALSE	FALSE	FALSE	TRUE	FALSE	TRUE	FALSE	No	FALSE	FALSE	TRUE	FALSE
2022-05-21 21:58:00	2	33	Plant (i.e. Arabidopsis; Rice; Algae)	1	1 to 50	Yes	all biological samples for a given sample matrix	Yes	From the reconstituted - extracted samples	No	nr	TRUE	TRUE	TRUE	FALSE	FALSE	FALSE	FALSE	TRUE	FALSE	6 to 10	Multiple times	More than one vial	TRUE	TRUE	TRUE	FALSE	FALSE	Every 2 to 5 samples	No	Peak area RSD filter threshold of 31 to 40%	Yes	all biological samples (for a given sample type) and pooled QC samples	Visual inspection	Yes	TRUE	FALSE	TRUE	FALSE	FALSE	TRUE	FALSE	TRUE	FALSE	No	FALSE	FALSE	TRUE	FALSE
2022-06-01 08:26:00	20	33	Plant (i.e. Arabidopsis; Rice; Algae)	1	201 to 1000	Yes	all biological samples for a given sample matrix	Yes	Unclear	No	nr	TRUE	TRUE	TRUE	FALSE	FALSE	FALSE	FALSE	TRUE	FALSE	1 to 5	Unclear	nr	FALSE	FALSE	FALSE	TRUE	FALSE	nr	nr	nr	nr	nr	nr	nr	TRUE	FALSE	FALSE	FALSE	FALSE	FALSE	FALSE	TRUE	FALSE	Yes	FALSE	FALSE	TRUE	FALSE
2022-06-03 14:30:00	14	33	Plant (i.e. Arabidopsis; Rice; Algae)	1	1 to 50	Yes	all biological samples for a given sample matrix	Yes	Unclear	No	nr	TRUE	TRUE	TRUE	FALSE	FALSE	FALSE	FALSE	TRUE	FALSE	6 to 10	Multiple times	Unclear	TRUE	TRUE	TRUE	FALSE	FALSE	Every 2 to 5 samples	Yes - with 3 or fewer dilution levels	Peak area RSD filter threshold of 21 to 30%	Yes	all biological samples (for a given sample type) and pooled QC samples	Visual inspection	nr	TRUE	FALSE	FALSE	FALSE	FALSE	FALSE	TRUE	FALSE	FALSE	Yes	FALSE	FALSE	TRUE	FALSE
2022-06-08 15:09:00	19	33	Plant (i.e. Arabidopsis; Rice; Algae)	1	1 to 50	Yes	a subset of all biological samples for a given sample matrix	Yes	From the reconstituted - extracted samples	No	nr	TRUE	TRUE	FALSE	FALSE	FALSE	FALSE	FALSE	FALSE	FALSE	6 to 10	Multiple times	Unclear	TRUE	TRUE	TRUE	FALSE	FALSE	Every 2 to 5 samples	No	Peak area RSD filter threshold of 21 to 30%	No	nr	nr	Yes	TRUE	FALSE	TRUE	FALSE	FALSE	FALSE	FALSE	TRUE	FALSE	Yes	FALSE	FALSE	TRUE	FALSE
2022-06-09 11:23:00	21	33	Plant (i.e. Arabidopsis; Rice; Algae)	1	51 to 200	Yes	all biological samples for a given sample matrix	Yes	Unclear	No	nr	TRUE	FALSE	TRUE	FALSE	FALSE	FALSE	FALSE	TRUE	FALSE	Not applicable: pooled QC was not used for conditioning	Multiple times	Unclear	TRUE	TRUE	TRUE	FALSE	FALSE	Every 2 to 5 samples	other	Peak area RSD filter threshold of 21 to 30%	Yes	all biological samples (for a given sample type) and pooled QC samples	Visual inspection	Yes	TRUE	FALSE	FALSE	FALSE	FALSE	FALSE	FALSE	FALSE	FALSE	No	FALSE	FALSE	TRUE	FALSE
2022-05-17 14:45:00	5	35	Plant (i.e. Arabidopsis; Rice; Algae)	1	1 to 50	No	nr	nr	nr	nr	nr	FALSE	FALSE	FALSE	FALSE	FALSE	TRUE	FALSE	FALSE	FALSE	nr	nr	nr	FALSE	FALSE	FALSE	TRUE	FALSE	nr	nr	nr	nr	nr	nr	nr	FALSE	FALSE	FALSE	TRUE	FALSE	FALSE	FALSE	FALSE	FALSE	No	FALSE	FALSE	TRUE	FALSE
2022-05-18 17:07:00	8	35	Plant (i.e. Arabidopsis; Rice; Algae)	1	1 to 50	No	nr	nr	nr	nr	nr	FALSE	FALSE	FALSE	FALSE	FALSE	TRUE	FALSE	FALSE	FALSE	nr	nr	nr	FALSE	FALSE	FALSE	TRUE	FALSE	nr	nr	nr	nr	nr	nr	nr	FALSE	FALSE	FALSE	TRUE	FALSE	FALSE	FALSE	FALSE	FALSE	No	FALSE	FALSE	TRUE	FALSE
2022-05-19 12:55:00	11	35	Plant (i.e. Arabidopsis; Rice; Algae)	1	1 to 50	No	nr	nr	nr	nr	nr	FALSE	FALSE	FALSE	FALSE	FALSE	TRUE	FALSE	FALSE	FALSE	nr	nr	nr	FALSE	FALSE	FALSE	TRUE	FALSE	nr	nr	nr	nr	nr	nr	nr	FALSE	FALSE	FALSE	TRUE	FALSE	FALSE	TRUE	FALSE	FALSE	No	FALSE	FALSE	TRUE	TRUE
2022-05-20 12:25:00	29	35	Plant (i.e. Arabidopsis; Rice; Algae)	3	1 to 50	No	nr	nr	nr	nr	nr	FALSE	FALSE	FALSE	FALSE	FALSE	TRUE	FALSE	FALSE	FALSE	nr	nr	nr	FALSE	FALSE	FALSE	TRUE	FALSE	nr	nr	nr	nr	nr	nr	nr	FALSE	FALSE	FALSE	FALSE	TRUE	FALSE	FALSE	FALSE	FALSE	No	FALSE	FALSE	TRUE	FALSE
2022-06-03 14:51:00	14	35	Plant (i.e. Arabidopsis; Rice; Algae)	2	1 to 50	No	nr	nr	nr	nr	nr	FALSE	FALSE	FALSE	FALSE	FALSE	TRUE	FALSE	FALSE	FALSE	nr	nr	nr	FALSE	FALSE	FALSE	TRUE	FALSE	nr	nr	nr	nr	nr	nr	nr	FALSE	FALSE	FALSE	TRUE	FALSE	FALSE	FALSE	FALSE	FALSE	No	FALSE	FALSE	TRUE	FALSE
2022-05-12 13:55:00	28	36	Mammalian (i.e. biofluids or tissues derived from rat; mouse; human; cat; etc)	1	1 to 50	No	nr	nr	nr	nr	nr	FALSE	FALSE	FALSE	FALSE	FALSE	TRUE	FALSE	FALSE	FALSE	nr	nr	nr	FALSE	FALSE	FALSE	TRUE	FALSE	nr	nr	nr	nr	nr	nr	nr	FALSE	FALSE	FALSE	FALSE	FALSE	FALSE	TRUE	FALSE	FALSE	No	FALSE	FALSE	FALSE	TRUE
2022-05-20 09:48:00	11	36	Mammalian (i.e. biofluids or tissues derived from rat; mouse; human; cat; etc)	1	1 to 50	No	nr	nr	nr	nr	nr	FALSE	FALSE	FALSE	FALSE	FALSE	TRUE	FALSE	FALSE	FALSE	nr	nr	nr	FALSE	FALSE	FALSE	TRUE	FALSE	nr	nr	nr	nr	nr	nr	nr	FALSE	FALSE	FALSE	FALSE	TRUE	FALSE	FALSE	FALSE	FALSE	No	FALSE	FALSE	FALSE	TRUE
2022-05-21 22:13:00	6	36	Mammalian (i.e. biofluids or tissues derived from rat; mouse; human; cat; etc)	1	1 to 50	No	nr	nr	nr	nr	nr	FALSE	FALSE	FALSE	FALSE	FALSE	TRUE	FALSE	FALSE	FALSE	nr	nr	nr	FALSE	FALSE	FALSE	TRUE	FALSE	nr	nr	nr	nr	nr	nr	nr	FALSE	FALSE	FALSE	TRUE	FALSE	FALSE	FALSE	FALSE	FALSE	No	FALSE	FALSE	TRUE	FALSE
2022-06-09 20:37:00	26	36	Mammalian (i.e. biofluids or tissues derived from rat; mouse; human; cat; etc)	1	1 to 50	No	nr	nr	nr	nr	nr	FALSE	FALSE	FALSE	FALSE	FALSE	TRUE	FALSE	FALSE	FALSE	nr	nr	nr	FALSE	FALSE	FALSE	TRUE	FALSE	nr	nr	nr	nr	nr	nr	nr	FALSE	FALSE	FALSE	TRUE	FALSE	FALSE	FALSE	FALSE	FALSE	No	FALSE	FALSE	TRUE	FALSE
2022-06-10 01:53:00	25	36	Mammalian (i.e. biofluids or tissues derived from rat; mouse; human; cat; etc)	1	1 to 50	No	nr	nr	nr	nr	nr	FALSE	FALSE	FALSE	FALSE	FALSE	TRUE	FALSE	FALSE	FALSE	nr	nr	nr	FALSE	FALSE	FALSE	TRUE	FALSE	nr	nr	nr	nr	nr	nr	nr	FALSE	FALSE	FALSE	FALSE	FALSE	FALSE	TRUE	FALSE	FALSE	No	FALSE	FALSE	TRUE	FALSE
2022-05-19 14:50:00	12	40	Plant (i.e. Arabidopsis; Rice; Algae)	1	201 to 1000	Yes	all biological samples for a given sample matrix	Yes	From the reconstituted - extracted samples	No	nr	TRUE	FALSE	TRUE	FALSE	FALSE	FALSE	FALSE	TRUE	FALSE	Unclear	Multiple times	Unclear	TRUE	TRUE	TRUE	FALSE	FALSE	Every 6 to 10 samples	No	Peak area RSD filter threshold of 21 to 30%	Yes	all biological samples (for a given sample type) and pooled QC samples	Visual inspection	nr	TRUE	FALSE	FALSE	FALSE	FALSE	FALSE	FALSE	TRUE	FALSE	No	FALSE	FALSE	TRUE	FALSE
2022-05-26 14:53:00	5	40	Plant (i.e. Arabidopsis; Rice; Algae)	1	1 to 50	Yes	all biological samples for a given sample matrix	Yes	From the reconstituted - extracted samples	No	nr	TRUE	FALSE	TRUE	FALSE	FALSE	FALSE	FALSE	TRUE	FALSE	Not applicable: pooled QC was not used for conditioning	Multiple times	One vial	FALSE	FALSE	TRUE	FALSE	FALSE	Every 6 to 10 samples	No	other	Yes	all biological samples (for a given sample type) and pooled QC samples	Visual inspection	nr	FALSE	FALSE	TRUE	FALSE	FALSE	FALSE	FALSE	TRUE	FALSE	No	FALSE	FALSE	TRUE	FALSE
2022-06-06 05:06:00	20	40	Plant (i.e. Arabidopsis; Rice; Algae)	1	51 to 200	Yes	all biological samples for a given sample matrix	Yes	From the reconstituted - extracted samples	No	nr	TRUE	FALSE	TRUE	FALSE	FALSE	FALSE	FALSE	TRUE	FALSE	Not applicable: pooled QC was not used for conditioning	Unclear	nr	FALSE	FALSE	FALSE	TRUE	FALSE	nr	nr	nr	nr	nr	nr	nr	FALSE	FALSE	FALSE	FALSE	FALSE	FALSE	FALSE	TRUE	FALSE	No	FALSE	FALSE	TRUE	FALSE
2022-06-09 13:25:00	15	40	Plant (i.e. Arabidopsis; Rice; Algae)	1	1 to 50	Yes	all biological samples for a given sample matrix	Yes	From the reconstituted - extracted samples	No	nr	TRUE	FALSE	TRUE	FALSE	FALSE	FALSE	FALSE	TRUE	FALSE	Not applicable: pooled QC was not used for conditioning	Multiple times	One vial	TRUE	TRUE	TRUE	FALSE	FALSE	Every 6 to 10 samples	No	Peak area RSD filter threshold of 21 to 30%	Yes	all biological samples (for a given sample type) and pooled QC samples	Visual inspection	nr	FALSE	FALSE	TRUE	FALSE	FALSE	TRUE	FALSE	FALSE	FALSE	No	FALSE	FALSE	FALSE	TRUE
2022-06-10 02:19:00	25	40	Plant (i.e. Arabidopsis; Rice; Algae)	1	1 to 50	Yes	all biological samples for a given sample matrix	Yes	From the reconstituted - extracted samples	No	nr	TRUE	FALSE	TRUE	FALSE	FALSE	FALSE	FALSE	TRUE	FALSE	Not applicable: pooled QC was not used for conditioning	Multiple times	Unclear	TRUE	TRUE	TRUE	FALSE	TRUE	Every 6 to 10 samples	No	Peak area RSD filter threshold of 21 to 30%	Yes	all biological samples (for a given sample type) and pooled QC samples	Visual inspection	nr	FALSE	FALSE	FALSE	FALSE	FALSE	FALSE	FALSE	TRUE	FALSE	No	FALSE	FALSE	TRUE	FALSE
2022-07-01 17:37:00	16	40	Plant (i.e. Arabidopsis; Rice; Algae)	1	1 to 50	Yes	all biological samples for a given sample matrix	Yes	Unclear	No	nr	FALSE	FALSE	TRUE	FALSE	FALSE	FALSE	FALSE	TRUE	FALSE	Unclear	Unclear	nr	FALSE	FALSE	FALSE	TRUE	FALSE	nr	nr	nr	nr	nr	nr	Yes	FALSE	FALSE	FALSE	FALSE	FALSE	FALSE	FALSE	TRUE	FALSE	No	FALSE	FALSE	TRUE	FALSE
2022-05-05 11:17:00	11	42	Mammalian (i.e. biofluids or tissues derived from rat; mouse; human; cat; etc)	2	1 to 50	Yes	all biological samples for a given sample matrix	Yes	From the reconstituted - extracted samples	Yes	Unclear	TRUE	TRUE	TRUE	FALSE	FALSE	FALSE	FALSE	TRUE	FALSE	1 to 5	Multiple times	More than one vial	TRUE	TRUE	TRUE	FALSE	FALSE	Every 2 to 5 samples	No	Peak area RSD filter threshold of 21 to 30%	Yes	all biological samples (for a given sample type) and pooled QC samples	Quantitative metric	Yes	FALSE	FALSE	FALSE	FALSE	FALSE	FALSE	FALSE	TRUE	TRUE	Yes	FALSE	FALSE	TRUE	FALSE
2022-05-17 23:26:00	6	42	Mammalian (i.e. biofluids or tissues derived from rat; mouse; human; cat; etc)	1	51 to 200	Yes	other	Yes	From the sample extract during the extraction process	No	nr	FALSE	FALSE	TRUE	TRUE	FALSE	FALSE	FALSE	TRUE	FALSE	Unclear	Unclear	nr	FALSE	FALSE	FALSE	TRUE	FALSE	nr	nr	nr	nr	nr	nr	Unclear	TRUE	FALSE	FALSE	FALSE	FALSE	FALSE	FALSE	TRUE	TRUE	No	FALSE	FALSE	TRUE	FALSE
2022-05-19 16:04:00	5	42	Mammalian (i.e. biofluids or tissues derived from rat; mouse; human; cat; etc)	1	51 to 200	Yes	all biological samples for a given sample matrix	Yes	From the reconstituted - extracted samples	No	nr	TRUE	TRUE	TRUE	TRUE	FALSE	FALSE	FALSE	TRUE	FALSE	Unclear	Multiple times	More than one vial	TRUE	TRUE	TRUE	FALSE	FALSE	Every 2 to 5 samples	No	other	Yes	all biological samples (for a given sample type) and pooled QC samples	Visual inspection	nr	FALSE	FALSE	FALSE	FALSE	FALSE	FALSE	FALSE	TRUE	TRUE	No	FALSE	FALSE	TRUE	FALSE
2022-05-30 11:26:00	12	42	Mammalian (i.e. biofluids or tissues derived from rat; mouse; human; cat; etc)	2	51 to 200	Yes	all biological samples for a given sample matrix	No	nr	Yes	Directly from the biofluid pre-extraction	TRUE	TRUE	TRUE	TRUE	FALSE	FALSE	FALSE	TRUE	FALSE	1 to 5	Multiple times	More than one vial	TRUE	TRUE	TRUE	FALSE	FALSE	Every 2 to 5 samples	No	Peak area RSD filter threshold of 21 to 30%	Yes	all biological samples (for a given sample type) and pooled QC samples	Quantitative metric	No	TRUE	FALSE	TRUE	FALSE	FALSE	TRUE	FALSE	TRUE	TRUE	No	FALSE	FALSE	TRUE	TRUE
2022-06-06 05:22:00	20	42	Mammalian (i.e. biofluids or tissues derived from rat; mouse; human; cat; etc)	1	51 to 200	Yes	all biological samples for a given sample matrix	Yes	From the reconstituted - extracted samples	No	nr	TRUE	TRUE	TRUE	FALSE	FALSE	FALSE	FALSE	TRUE	FALSE	Unclear	Unclear	nr	FALSE	FALSE	FALSE	TRUE	FALSE	nr	nr	nr	nr	nr	nr	nr	FALSE	FALSE	FALSE	FALSE	FALSE	FALSE	FALSE	TRUE	TRUE	Yes	FALSE	FALSE	TRUE	FALSE
2022-05-10 15:52:00	5	43	Mammalian (i.e. biofluids or tissues derived from rat; mouse; human; cat; etc)	1	51 to 200	other	other	Yes	From the reconstituted - extracted samples	No	nr	FALSE	FALSE	FALSE	FALSE	FALSE	FALSE	TRUE	FALSE	FALSE	Not applicable: pooled QC was not used for conditioning	Unclear	nr	FALSE	FALSE	FALSE	TRUE	FALSE	nr	nr	nr	nr	nr	nr	nr	FALSE	FALSE	FALSE	FALSE	FALSE	FALSE	TRUE	FALSE	FALSE	No	FALSE	TRUE	FALSE	FALSE
2022-05-31 13:16:00	23	43	Mammalian (i.e. biofluids or tissues derived from rat; mouse; human; cat; etc)	1	1 to 50	No	nr	nr	nr	nr	nr	FALSE	FALSE	FALSE	FALSE	FALSE	TRUE	FALSE	FALSE	FALSE	nr	nr	nr	FALSE	FALSE	FALSE	TRUE	FALSE	nr	nr	nr	nr	nr	nr	nr	FALSE	FALSE	FALSE	FALSE	FALSE	FALSE	TRUE	FALSE	FALSE	No	FALSE	FALSE	TRUE	FALSE
2022-07-01 18:10:00	16	43	Mammalian (i.e. biofluids or tissues derived from rat; mouse; human; cat; etc)	1	1 to 50	No	nr	nr	nr	nr	nr	FALSE	FALSE	FALSE	FALSE	FALSE	TRUE	FALSE	FALSE	FALSE	nr	nr	nr	FALSE	FALSE	FALSE	TRUE	FALSE	nr	nr	nr	nr	nr	nr	Yes	FALSE	FALSE	FALSE	TRUE	FALSE	FALSE	FALSE	FALSE	FALSE	No	FALSE	FALSE	TRUE	FALSE
2022-07-07 14:46:00	24	43	Mammalian (i.e. biofluids or tissues derived from rat; mouse; human; cat; etc)	1	1 to 50	No	nr	nr	nr	nr	nr	FALSE	FALSE	FALSE	FALSE	FALSE	TRUE	FALSE	FALSE	FALSE	nr	nr	nr	FALSE	FALSE	FALSE	TRUE	FALSE	nr	nr	nr	nr	nr	nr	Yes	FALSE	FALSE	FALSE	TRUE	FALSE	FALSE	FALSE	FALSE	FALSE	No	FALSE	TRUE	TRUE	FALSE
2022-07-11 03:22:00	7	43	Mammalian (i.e. biofluids or tissues derived from rat; mouse; human; cat; etc)	1	1 to 50	Yes	all biological samples for a given sample matrix	Yes	From the sample extract during the extraction process	No	nr	FALSE	FALSE	FALSE	TRUE	FALSE	FALSE	FALSE	FALSE	FALSE	Not applicable: pooled QC was not used for conditioning	Unclear	nr	FALSE	FALSE	FALSE	TRUE	FALSE	nr	nr	nr	nr	nr	nr	nr	FALSE	FALSE	FALSE	TRUE	FALSE	FALSE	FALSE	FALSE	FALSE	No	FALSE	TRUE	FALSE	FALSE
2022-07-16 10:48:00	9	43	Mammalian (i.e. biofluids or tissues derived from rat; mouse; human; cat; etc)	1	1 to 50	No	nr	nr	nr	nr	nr	FALSE	FALSE	FALSE	FALSE	FALSE	TRUE	FALSE	FALSE	FALSE	nr	nr	nr	FALSE	FALSE	FALSE	TRUE	FALSE	nr	nr	nr	nr	nr	nr	Unclear	TRUE	FALSE	FALSE	FALSE	FALSE	FALSE	FALSE	FALSE	FALSE	No	FALSE	FALSE	TRUE	FALSE
2022-05-22 13:03:00	2	45	Mammalian (i.e. biofluids or tissues derived from rat; mouse; human; cat; etc)	2	1 to 50	No	nr	nr	nr	nr	nr	FALSE	FALSE	FALSE	FALSE	FALSE	TRUE	FALSE	FALSE	FALSE	nr	nr	nr	FALSE	FALSE	FALSE	TRUE	FALSE	nr	nr	nr	nr	nr	nr	nr	FALSE	FALSE	FALSE	TRUE	FALSE	TRUE	FALSE	FALSE	FALSE	No	FALSE	FALSE	TRUE	FALSE
2022-05-30 11:58:00	12	45	Mammalian (i.e. biofluids or tissues derived from rat; mouse; human; cat; etc)	1	1 to 50	No	nr	nr	nr	nr	nr	FALSE	FALSE	FALSE	FALSE	FALSE	TRUE	FALSE	FALSE	FALSE	nr	nr	nr	FALSE	FALSE	FALSE	TRUE	FALSE	nr	nr	nr	nr	nr	nr	Unclear	FALSE	FALSE	FALSE	FALSE	FALSE	FALSE	TRUE	TRUE	FALSE	No	FALSE	FALSE	FALSE	TRUE
2022-05-31 13:32:00	23	45	Mammalian (i.e. biofluids or tissues derived from rat; mouse; human; cat; etc)	2	1 to 50	No	nr	nr	nr	nr	nr	FALSE	FALSE	FALSE	FALSE	FALSE	TRUE	FALSE	FALSE	FALSE	nr	nr	nr	FALSE	FALSE	FALSE	TRUE	FALSE	nr	nr	nr	nr	nr	nr	nr	FALSE	FALSE	FALSE	FALSE	FALSE	FALSE	TRUE	FALSE	FALSE	No	FALSE	FALSE	TRUE	FALSE
2022-06-03 00:20:00	26	45	Mammalian (i.e. biofluids or tissues derived from rat; mouse; human; cat; etc)	1	1 to 50	No	nr	nr	nr	nr	nr	FALSE	FALSE	FALSE	FALSE	FALSE	TRUE	FALSE	FALSE	FALSE	nr	nr	nr	FALSE	FALSE	FALSE	TRUE	FALSE	nr	nr	nr	nr	nr	nr	nr	FALSE	FALSE	FALSE	FALSE	FALSE	TRUE	FALSE	FALSE	FALSE	No	FALSE	FALSE	TRUE	FALSE
2022-06-03 15:03:00	14	45	Mammalian (i.e. biofluids or tissues derived from rat; mouse; human; cat; etc)	More than 4	1 to 50	No	nr	nr	nr	nr	nr	FALSE	FALSE	FALSE	FALSE	FALSE	TRUE	FALSE	FALSE	FALSE	nr	nr	nr	FALSE	FALSE	FALSE	TRUE	FALSE	nr	nr	nr	nr	nr	nr	nr	FALSE	FALSE	FALSE	TRUE	FALSE	FALSE	FALSE	FALSE	FALSE	Yes	FALSE	FALSE	TRUE	FALSE
2022-07-16 08:43:00	9	45	Mammalian (i.e. biofluids or tissues derived from rat; mouse; human; cat; etc)	2	1 to 50	No	nr	nr	nr	nr	nr	FALSE	FALSE	FALSE	FALSE	FALSE	TRUE	FALSE	FALSE	FALSE	nr	nr	nr	FALSE	FALSE	FALSE	TRUE	FALSE	nr	nr	nr	nr	nr	nr	Unclear	FALSE	FALSE	FALSE	TRUE	FALSE	FALSE	FALSE	FALSE	FALSE	No	FALSE	FALSE	TRUE	FALSE
2022-05-22 13:13:00	2	46	Mammalian (i.e. biofluids or tissues derived from rat; mouse; human; cat; etc)	1	1 to 50	other	Unclear	Yes	Unclear	No	nr	FALSE	FALSE	FALSE	FALSE	FALSE	FALSE	FALSE	TRUE	FALSE	Not applicable: pooled QC was not used for conditioning	Unclear	nr	FALSE	FALSE	FALSE	TRUE	FALSE	nr	nr	nr	nr	nr	nr	Yes	FALSE	FALSE	FALSE	FALSE	FALSE	FALSE	TRUE	FALSE	FALSE	No	FALSE	FALSE	TRUE	FALSE
2022-06-01 00:30:00	27	46	Mammalian (i.e. biofluids or tissues derived from rat; mouse; human; cat; etc)	1	1 to 50	Yes	a subset of all biological samples for a given sample matrix	Yes	From the reconstituted - extracted samples	No	nr	FALSE	FALSE	FALSE	FALSE	FALSE	FALSE	FALSE	TRUE	FALSE	1 to 5	Unclear	nr	FALSE	FALSE	FALSE	TRUE	FALSE	nr	nr	nr	nr	nr	nr	Yes	FALSE	FALSE	FALSE	TRUE	FALSE	FALSE	FALSE	FALSE	FALSE	No	FALSE	FALSE	TRUE	FALSE
2022-06-01 08:49:00	7	46	Mammalian (i.e. biofluids or tissues derived from rat; mouse; human; cat; etc)	1	1 to 50	Yes	Unclear	Yes	Unclear	No	nr	FALSE	FALSE	FALSE	FALSE	FALSE	FALSE	FALSE	TRUE	FALSE	Unclear	Unclear	nr	FALSE	FALSE	FALSE	TRUE	FALSE	nr	nr	nr	nr	nr	nr	Yes	FALSE	FALSE	FALSE	FALSE	FALSE	FALSE	FALSE	FALSE	TRUE	No	FALSE	FALSE	FALSE	TRUE
2022-06-03 13:32:00	29	46	Mammalian (i.e. biofluids or tissues derived from rat; mouse; human; cat; etc)	1	1 to 50	Yes	Unclear	Yes	Unclear	No	nr	FALSE	FALSE	FALSE	FALSE	FALSE	FALSE	FALSE	TRUE	FALSE	Not applicable: pooled QC was not used for conditioning	Multiple times	More than one vial	FALSE	FALSE	FALSE	FALSE	TRUE	Unclear	No	Not applicable: Pooled QC samples were not used for this purpose	Yes	all biological samples (for a given sample type) and pooled QC samples	Visual inspection	Yes	FALSE	FALSE	FALSE	TRUE	FALSE	FALSE	FALSE	FALSE	FALSE	No	FALSE	FALSE	TRUE	FALSE
2022-06-28 17:07:00	24	46	Mammalian (i.e. biofluids or tissues derived from rat; mouse; human; cat; etc)	1	1 to 50	Yes	Unclear	Yes	Unclear	No	nr	FALSE	FALSE	FALSE	FALSE	FALSE	FALSE	FALSE	TRUE	FALSE	Not applicable: pooled QC was not used for conditioning	Multiple times	Unclear	FALSE	FALSE	FALSE	FALSE	TRUE	Unclear	No	Not applicable: Pooled QC samples were not used for this purpose	Yes	all biological samples (for a given sample type) and pooled QC samples	Visual inspection	nr	FALSE	FALSE	FALSE	TRUE	FALSE	FALSE	FALSE	FALSE	FALSE	No	FALSE	FALSE	TRUE	FALSE
2022-05-30 13:40:00	12	47	Mammalian (i.e. biofluids or tissues derived from rat; mouse; human; cat; etc)	1	51 to 200	Yes	a subset of all biological samples for a given sample matrix	No	nr	Yes	Directly from the biofluid pre-extraction	TRUE	TRUE	TRUE	TRUE	FALSE	FALSE	FALSE	TRUE	FALSE	6 to 10	Multiple times	More than one vial	TRUE	TRUE	TRUE	FALSE	FALSE	Every 2 to 5 samples	No	Peak area RSD filter threshold of 11 to 20%	Yes	all biological samples (for a given sample type) and pooled QC samples	Visual inspection	nr	TRUE	TRUE	FALSE	FALSE	FALSE	TRUE	FALSE	TRUE	FALSE	No	FALSE	FALSE	TRUE	FALSE
2022-06-01 08:58:00	7	47	Mammalian (i.e. biofluids or tissues derived from rat; mouse; human; cat; etc)	1	51 to 200	Yes	a subset of all biological samples for a given sample matrix	No	nr	Yes	Directly from the biofluid pre-extraction	FALSE	TRUE	TRUE	FALSE	FALSE	FALSE	FALSE	FALSE	FALSE	10 or more	Multiple times	Unclear	FALSE	FALSE	FALSE	FALSE	TRUE	Unclear	No	Peak area RSD filter threshold of 11 to 20%	Yes	all biological samples (for a given sample type) and pooled QC samples	Unclear	Yes	FALSE	FALSE	FALSE	FALSE	FALSE	FALSE	FALSE	TRUE	FALSE	No	FALSE	FALSE	FALSE	TRUE
2022-06-08 15:18:00	19	47	Mammalian (i.e. biofluids or tissues derived from rat; mouse; human; cat; etc)	1	51 to 200	Yes	a subset of all biological samples for a given sample matrix	No	nr	Yes	From the reconstituted extracted samples	FALSE	TRUE	TRUE	FALSE	FALSE	FALSE	FALSE	TRUE	FALSE	10 or more	Multiple times	Unclear	TRUE	TRUE	TRUE	FALSE	FALSE	Every 6 to 10 samples	No	Peak area RSD filter threshold of 11 to 20%	Yes	Unclear	Unclear	Yes	FALSE	TRUE	FALSE	FALSE	FALSE	TRUE	FALSE	TRUE	FALSE	Yes	FALSE	FALSE	TRUE	FALSE
2022-06-09 23:43:00	17	47	Mammalian (i.e. biofluids or tissues derived from rat; mouse; human; cat; etc)	1	51 to 200	Yes	all biological samples for a given sample matrix	No	nr	Yes	Directly from the biofluid pre-extraction	FALSE	TRUE	FALSE	FALSE	FALSE	FALSE	FALSE	TRUE	FALSE	10 or more	Multiple times	More than one vial	TRUE	TRUE	TRUE	FALSE	FALSE	Every 6 to 10 samples	No	Not applicable: Pooled QC samples were not used for this purpose	Yes	all biological samples (for a given sample type) and pooled QC samples	Visual inspection	Yes	FALSE	TRUE	FALSE	FALSE	FALSE	TRUE	FALSE	TRUE	TRUE	No	FALSE	FALSE	TRUE	TRUE
2022-07-15 11:29:00	28	47	Mammalian (i.e. biofluids or tissues derived from rat; mouse; human; cat; etc)	1	51 to 200	Yes	a subset of all biological samples for a given sample matrix	No	nr	Yes	Directly from the biofluid pre-extraction	FALSE	TRUE	TRUE	FALSE	FALSE	FALSE	FALSE	FALSE	FALSE	10 or more	Multiple times	More than one vial	TRUE	TRUE	TRUE	FALSE	FALSE	Every 6 to 10 samples	No	Not applicable: Pooled QC samples were not used for this purpose	No	nr	nr	Yes	TRUE	FALSE	FALSE	FALSE	TRUE	FALSE	FALSE	TRUE	FALSE	Yes	FALSE	FALSE	TRUE	FALSE
2022-05-19 06:59:00	8	48	Mammalian (i.e. biofluids or tissues derived from rat; mouse; human; cat; etc)	1	51 to 200	Yes	all biological samples for a given sample matrix	Yes	From the reconstituted - extracted samples	No	nr	TRUE	FALSE	TRUE	FALSE	FALSE	FALSE	FALSE	TRUE	FALSE	Not applicable: pooled QC was not used for conditioning	Multiple times	Unclear	TRUE	TRUE	TRUE	FALSE	FALSE	Every 6 to 10 samples	No	Peak area RSD filter threshold of 11 to 20%	Yes	all biological samples (for a given sample type) and pooled QC samples	Visual inspection	nr	FALSE	FALSE	FALSE	TRUE	FALSE	FALSE	FALSE	FALSE	FALSE	Yes	FALSE	FALSE	TRUE	FALSE
2022-06-01 18:56:00	29	48	Mammalian (i.e. biofluids or tissues derived from rat; mouse; human; cat; etc)	1	51 to 200	Yes	all biological samples for a given sample matrix	Yes	Unclear	No	nr	FALSE	FALSE	FALSE	FALSE	FALSE	FALSE	FALSE	TRUE	TRUE	Not applicable: pooled QC was not used for conditioning	Multiple times	Unclear	FALSE	FALSE	TRUE	FALSE	FALSE	Every 6 to 10 samples	No	Not applicable: Pooled QC samples were not used for this purpose	Yes	all biological samples (for a given sample type) and pooled QC samples	Visual inspection	Yes	FALSE	FALSE	FALSE	TRUE	FALSE	FALSE	FALSE	FALSE	FALSE	Yes	FALSE	FALSE	TRUE	FALSE
2022-06-08 15:23:00	19	48	Mammalian (i.e. biofluids or tissues derived from rat; mouse; human; cat; etc)	1	51 to 200	Yes	all biological samples for a given sample matrix	Yes	Unclear	No	nr	FALSE	FALSE	TRUE	FALSE	FALSE	FALSE	TRUE	FALSE	FALSE	Not applicable: pooled QC was not used for conditioning	Multiple times	Unclear	FALSE	TRUE	TRUE	FALSE	FALSE	Every 6 to 10 samples	No	Peak area RSD filter threshold of 11 to 20%	Yes	all biological samples (for a given sample type) and pooled QC samples	Unclear	Yes	FALSE	FALSE	FALSE	FALSE	FALSE	TRUE	FALSE	FALSE	FALSE	Yes	FALSE	FALSE	TRUE	FALSE
2022-06-14 21:05:00	3	48	Mammalian (i.e. biofluids or tissues derived from rat; mouse; human; cat; etc)	1	51 to 200	Yes	all biological samples for a given sample matrix	Yes	Unclear	No	nr	FALSE	FALSE	TRUE	FALSE	FALSE	FALSE	FALSE	TRUE	FALSE	Not applicable: pooled QC was not used for conditioning	Multiple times	Unclear	FALSE	FALSE	TRUE	FALSE	FALSE	Every 6 to 10 samples	No	Peak area RSD filter threshold of 21 to 30%	Yes	all biological samples (for a given sample type) and pooled QC samples	Visual inspection	nr	FALSE	FALSE	FALSE	TRUE	FALSE	FALSE	FALSE	FALSE	FALSE	Yes	FALSE	FALSE	TRUE	FALSE
2022-06-30 13:07:00	16	48	Mammalian (i.e. biofluids or tissues derived from rat; mouse; human; cat; etc)	1	51 to 200	Yes	Unclear	Yes	Unclear	No	nr	FALSE	FALSE	TRUE	FALSE	FALSE	FALSE	FALSE	TRUE	FALSE	Unclear	Multiple times	Unclear	FALSE	FALSE	TRUE	FALSE	TRUE	Every 6 to 10 samples	No	Peak area RSD filter threshold of 11 to 20%	Yes	all biological samples (for a given sample type) and pooled QC samples	Visual inspection	Yes	FALSE	FALSE	FALSE	TRUE	FALSE	FALSE	FALSE	FALSE	FALSE	No	FALSE	FALSE	TRUE	FALSE
2022-05-13 13:31:00	5	49	Mammalian (i.e. biofluids or tissues derived from rat; mouse; human; cat; etc)	1	1 to 50	Yes	all biological samples for a given sample matrix	No	nr	Yes	Directly from the biofluid pre-extraction	FALSE	FALSE	TRUE	FALSE	FALSE	FALSE	TRUE	TRUE	FALSE	Not applicable: pooled QC was not used for conditioning	Unclear	nr	FALSE	FALSE	FALSE	TRUE	FALSE	nr	nr	nr	nr	nr	nr	nr	FALSE	FALSE	FALSE	TRUE	FALSE	FALSE	FALSE	FALSE	FALSE	No	FALSE	FALSE	TRUE	FALSE
2022-05-31 18:27:00	23	49	Mammalian (i.e. biofluids or tissues derived from rat; mouse; human; cat; etc)	More than 4	1 to 50	Yes	all samples, including multiple matrices	No	nr	Yes	Directly from the biofluid pre-extraction	FALSE	TRUE	FALSE	FALSE	FALSE	FALSE	FALSE	FALSE	FALSE	Unclear	Unclear	nr	FALSE	FALSE	FALSE	TRUE	FALSE	nr	nr	nr	nr	nr	nr	Unclear	FALSE	FALSE	FALSE	FALSE	FALSE	FALSE	TRUE	FALSE	FALSE	No	FALSE	FALSE	TRUE	FALSE
2022-06-01 00:33:00	27	49	Mammalian (i.e. biofluids or tissues derived from rat; mouse; human; cat; etc)	1	1 to 50	Yes	all biological samples for a given sample matrix	No	nr	Yes	From the sample extract during the extraction process	FALSE	FALSE	FALSE	FALSE	FALSE	FALSE	FALSE	TRUE	FALSE	Unclear	One time	nr	FALSE	FALSE	FALSE	TRUE	FALSE	nr	nr	nr	nr	nr	nr	nr	FALSE	FALSE	FALSE	TRUE	FALSE	FALSE	FALSE	FALSE	FALSE	No	FALSE	FALSE	TRUE	FALSE
2022-06-02 01:36:00	4	49	Mammalian (i.e. biofluids or tissues derived from rat; mouse; human; cat; etc)	1	1 to 50	Yes	all biological samples for a given sample matrix	No	nr	Yes	Directly from the biofluid pre-extraction	FALSE	FALSE	TRUE	FALSE	FALSE	FALSE	FALSE	TRUE	FALSE	Not applicable: pooled QC was not used for conditioning	Unclear	nr	FALSE	FALSE	FALSE	TRUE	FALSE	nr	nr	nr	nr	nr	nr	nr	FALSE	FALSE	FALSE	TRUE	FALSE	FALSE	FALSE	FALSE	FALSE	No	FALSE	FALSE	TRUE	FALSE
2022-06-16 13:20:00	3	49	Mammalian (i.e. biofluids or tissues derived from rat; mouse; human; cat; etc)	1	1 to 50	Yes	all biological samples for a given sample matrix	No	nr	Yes	Directly from the biofluid pre-extraction	FALSE	FALSE	TRUE	FALSE	FALSE	FALSE	FALSE	TRUE	FALSE	Not applicable: pooled QC was not used for conditioning	Multiple times	Unclear	FALSE	FALSE	FALSE	FALSE	TRUE	Unclear	Unclear	Peak area RSD filter threshold of 11 to 20%	No	nr	nr	nr	FALSE	FALSE	FALSE	TRUE	FALSE	FALSE	FALSE	FALSE	FALSE	No	FALSE	FALSE	TRUE	FALSE
2022-05-09 15:53:00	10	51	Mammalian (i.e. biofluids or tissues derived from rat; mouse; human; cat; etc)	1	51 to 200	Yes	all biological samples for a given sample matrix	No	nr	Yes	From the reconstituted extracted samples	FALSE	FALSE	TRUE	FALSE	FALSE	FALSE	FALSE	TRUE	FALSE	Not applicable: pooled QC was not used for conditioning	Multiple times	One vial	TRUE	TRUE	TRUE	FALSE	FALSE	Every 6 to 10 samples	No	Peak area RSD filter threshold of 31 to 40%	Yes	all biological samples (for a given sample type) and pooled QC samples	Visual inspection	nr	TRUE	FALSE	FALSE	FALSE	TRUE	FALSE	FALSE	TRUE	FALSE	Yes	FALSE	FALSE	FALSE	FALSE
2022-06-03 16:40:00	26	51	Mammalian (i.e. biofluids or tissues derived from rat; mouse; human; cat; etc)	1	51 to 200	Yes	all biological samples for a given sample matrix	No	nr	Yes	Unclear	FALSE	TRUE	TRUE	FALSE	FALSE	FALSE	FALSE	FALSE	FALSE	10 or more	One time	nr	FALSE	FALSE	FALSE	TRUE	FALSE	nr	nr	nr	nr	nr	nr	nr	FALSE	FALSE	FALSE	TRUE	FALSE	FALSE	FALSE	FALSE	FALSE	No	FALSE	FALSE	FALSE	TRUE
2022-06-16 13:24:00	3	51	Mammalian (i.e. biofluids or tissues derived from rat; mouse; human; cat; etc)	1	51 to 200	Yes	all biological samples for a given sample matrix	No	nr	Yes	From the sample extract during the extraction process	FALSE	FALSE	TRUE	FALSE	FALSE	FALSE	FALSE	TRUE	FALSE	Not applicable: pooled QC was not used for conditioning	Multiple times	Unclear	FALSE	FALSE	TRUE	FALSE	FALSE	Every 6 to 10 samples	No	Peak area RSD filter threshold of 31 to 40%	Yes	all biological samples (for a given sample type) and pooled QC samples	Visual inspection	nr	FALSE	FALSE	FALSE	FALSE	FALSE	FALSE	FALSE	TRUE	FALSE	No	FALSE	FALSE	TRUE	FALSE
2022-07-08 03:41:00	20	51	Mammalian (i.e. biofluids or tissues derived from rat; mouse; human; cat; etc)	1	51 to 200	Yes	all biological samples for a given sample matrix	No	nr	Yes	From the sample extract during the extraction process	FALSE	FALSE	FALSE	FALSE	FALSE	FALSE	FALSE	FALSE	TRUE	Not applicable: pooled QC was not used for conditioning	Unclear	nr	FALSE	FALSE	FALSE	TRUE	FALSE	nr	nr	nr	nr	nr	nr	Yes	TRUE	FALSE	FALSE	FALSE	FALSE	FALSE	FALSE	TRUE	FALSE	No	FALSE	FALSE	TRUE	FALSE
2022-07-13 19:32:00	8	51	Mammalian (i.e. biofluids or tissues derived from rat; mouse; human; cat; etc)	1	51 to 200	Yes	all biological samples for a given sample matrix	No	nr	Yes	Directly from the biofluid pre-extraction	FALSE	FALSE	FALSE	FALSE	FALSE	FALSE	FALSE	TRUE	FALSE	Not applicable: pooled QC was not used for conditioning	Multiple times	Unclear	TRUE	TRUE	TRUE	FALSE	FALSE	Every 6 to 10 samples	No	Not applicable: Pooled QC samples were not used for this purpose	Yes	all biological samples (for a given sample type) and pooled QC samples	Visual inspection	nr	FALSE	FALSE	FALSE	TRUE	FALSE	FALSE	FALSE	FALSE	FALSE	No	FALSE	FALSE	TRUE	FALSE
2022-07-16 09:43:00	9	51	Mammalian (i.e. biofluids or tissues derived from rat; mouse; human; cat; etc)	1	1 to 50	Yes	all biological samples for a given sample matrix	No	nr	Yes	Unclear	FALSE	FALSE	FALSE	FALSE	FALSE	FALSE	FALSE	TRUE	FALSE	6 to 10	Multiple times	Unclear	FALSE	FALSE	TRUE	FALSE	FALSE	Every 6 to 10 samples	No	Not applicable: Pooled QC samples were not used for this purpose	Yes	all biological samples (for a given sample type) and pooled QC samples	Visual inspection	Yes	FALSE	FALSE	FALSE	TRUE	FALSE	FALSE	FALSE	FALSE	FALSE	No	FALSE	FALSE	FALSE	TRUE
2022-05-12 14:03:00	28	52	Non-mammalian animal (i.e. birds, invertebrates; insects; reptiles; fish...)	1	1 to 50	Yes	a subset of all biological samples for a given sample matrix	Yes	From the sample extract during the extraction process	No	nr	FALSE	TRUE	FALSE	FALSE	FALSE	FALSE	TRUE	FALSE	FALSE	6 to 10	Multiple times	Unclear	TRUE	TRUE	TRUE	FALSE	FALSE	Every 6 to 10 samples	No	Not applicable: Pooled QC samples were not used for this purpose	No	nr	nr	Yes	FALSE	FALSE	FALSE	FALSE	FALSE	FALSE	FALSE	TRUE	FALSE	No	FALSE	FALSE	TRUE	FALSE
2022-05-20 15:09:00	13	52	Non-mammalian animal (i.e. birds, invertebrates; insects; reptiles; fish...)	4	1 to 50	Yes	all biological samples for a given sample matrix	Yes	From the reconstituted - extracted samples	No	nr	TRUE	TRUE	TRUE	FALSE	FALSE	FALSE	FALSE	FALSE	FALSE	6 to 10	Multiple times	More than one vial	TRUE	TRUE	TRUE	FALSE	FALSE	Every 6 to 10 samples	No	other	Yes	all biological samples (for a given sample type) and pooled QC samples	Visual inspection	Yes	FALSE	FALSE	FALSE	FALSE	FALSE	FALSE	FALSE	TRUE	FALSE	No	FALSE	FALSE	FALSE	TRUE
2022-05-31 18:56:00	23	52	Non-mammalian animal (i.e. birds, invertebrates; insects; reptiles; fish...)	More than 4	1 to 50	Yes	all samples, including multiple matrices	No	nr	Yes	From the reconstituted extracted samples	TRUE	TRUE	FALSE	FALSE	FALSE	FALSE	FALSE	FALSE	FALSE	6 to 10	Multiple times	nr	FALSE	FALSE	TRUE	FALSE	FALSE	Every 6 to 10 samples	No	Unclear	Yes	all biological samples (for a given sample type) and pooled QC samples	Visual inspection	Yes	FALSE	FALSE	FALSE	FALSE	FALSE	FALSE	TRUE	FALSE	FALSE	No	FALSE	FALSE	TRUE	FALSE
2022-06-04 06:46:00	14	52	Non-mammalian animal (i.e. birds, invertebrates; insects; reptiles; fish...)	1	1 to 50	Yes	all biological samples for a given sample matrix	Yes	Unclear	No	nr	FALSE	TRUE	FALSE	FALSE	FALSE	FALSE	FALSE	TRUE	FALSE	6 to 10	Multiple times	Unclear	TRUE	TRUE	TRUE	FALSE	FALSE	Every 6 to 10 samples	No	Peak area RSD filter threshold of 21 to 30%	Yes	all biological samples (for a given sample type) and pooled QC samples	Visual inspection	nr	FALSE	FALSE	FALSE	FALSE	FALSE	FALSE	TRUE	FALSE	FALSE	Yes	FALSE	FALSE	TRUE	FALSE
2022-06-06 08:13:00	29	52	Non-mammalian animal (i.e. birds, invertebrates; insects; reptiles; fish...)	More than 4	1 to 50	Yes	all biological samples for a given sample matrix	Yes	Unclear	No	nr	FALSE	TRUE	FALSE	FALSE	FALSE	FALSE	FALSE	TRUE	FALSE	6 to 10	Multiple times	More than one vial	TRUE	FALSE	TRUE	FALSE	FALSE	Every 6 to 10 samples	No	Not applicable: Pooled QC samples were not used for this purpose	Yes	all biological samples (for a given sample type) and pooled QC samples	Visual inspection	Yes	FALSE	FALSE	TRUE	FALSE	FALSE	FALSE	FALSE	TRUE	FALSE	Yes	FALSE	FALSE	TRUE	FALSE
2022-06-10 03:14:00	25	52	Non-mammalian animal (i.e. birds, invertebrates; insects; reptiles; fish...)	1	1 to 50	Yes	other	Yes	From the sample extract during the extraction process	No	nr	TRUE	TRUE	TRUE	FALSE	FALSE	FALSE	TRUE	TRUE	FALSE	10 or more	Multiple times	Unclear	TRUE	TRUE	TRUE	FALSE	FALSE	Every 6 to 10 samples	No	Peak area RSD filter threshold of 21 to 30%	Yes	all biological samples (for a given sample type) and pooled QC samples	other	nr	FALSE	FALSE	TRUE	FALSE	FALSE	FALSE	FALSE	TRUE	FALSE	No	FALSE	FALSE	TRUE	FALSE
2022-07-16 08:52:00	9	52	Non-mammalian animal (i.e. birds, invertebrates; insects; reptiles; fish...)	1	1 to 50	Yes	all biological samples for a given sample matrix	No	nr	No	nr	TRUE	TRUE	TRUE	FALSE	FALSE	FALSE	FALSE	TRUE	FALSE	6 to 10	Multiple times	Unclear	TRUE	FALSE	TRUE	FALSE	FALSE	Every 6 to 10 samples	No	Peak area RSD filter threshold of 21 to 30%	Yes	all biological samples (for a given sample type) and pooled QC samples	Visual inspection	Yes	FALSE	FALSE	FALSE	TRUE	FALSE	FALSE	FALSE	FALSE	FALSE	No	FALSE	FALSE	FALSE	TRUE
2022-05-22 11:49:00	29	53	Plant (i.e. Arabidopsis; Rice; Algae)	2	1 to 50	Yes	all samples, including multiple matrices	Yes	From the sample extract during the extraction process	No	nr	FALSE	TRUE	FALSE	FALSE	FALSE	FALSE	TRUE	TRUE	FALSE	1 to 5	One time	nr	FALSE	FALSE	FALSE	TRUE	FALSE	nr	nr	nr	nr	nr	nr	Yes	FALSE	FALSE	FALSE	FALSE	FALSE	FALSE	TRUE	FALSE	FALSE	Yes	FALSE	TRUE	FALSE	FALSE
2022-06-01 00:36:00	27	53	Plant (i.e. Arabidopsis; Rice; Algae)	1	1 to 50	Yes	all biological samples for a given sample matrix	Yes	From the sample extract during the extraction process	No	nr	FALSE	FALSE	FALSE	FALSE	FALSE	FALSE	FALSE	TRUE	FALSE	Not applicable: pooled QC was not used for conditioning	Multiple times	One vial	TRUE	TRUE	TRUE	FALSE	FALSE	Every 2 to 5 samples	No	Peak area RSD filter threshold of 11 to 20%	No	nr	nr	Yes	TRUE	FALSE	FALSE	FALSE	FALSE	FALSE	FALSE	FALSE	FALSE	No	FALSE	FALSE	TRUE	FALSE
2022-06-07 00:06:00	26	53	Plant (i.e. Arabidopsis; Rice; Algae)	1	1 to 50	Yes	all biological samples for a given sample matrix	No	nr	Yes	From the sample extract during the extraction process	FALSE	FALSE	FALSE	FALSE	FALSE	FALSE	FALSE	TRUE	FALSE	1 to 5	Multiple times	More than one vial	FALSE	FALSE	TRUE	FALSE	FALSE	Every 2 to 5 samples	No	Unclear	No	nr	nr	nr	FALSE	FALSE	FALSE	TRUE	FALSE	FALSE	TRUE	FALSE	FALSE	No	FALSE	FALSE	TRUE	FALSE
2022-06-09 12:06:00	21	53	Plant (i.e. Arabidopsis; Rice; Algae)	1	51 to 200	Yes	all biological samples for a given sample matrix	Yes	From the reconstituted - extracted samples	No	nr	FALSE	FALSE	FALSE	FALSE	FALSE	FALSE	FALSE	FALSE	TRUE	Not applicable: pooled QC was not used for conditioning	Multiple times	One vial	FALSE	FALSE	TRUE	FALSE	FALSE	Every 2 to 5 samples	No	Not applicable: Pooled QC samples were not used for this purpose	No	nr	nr	Yes	FALSE	FALSE	FALSE	TRUE	FALSE	FALSE	FALSE	FALSE	FALSE	No	FALSE	FALSE	TRUE	FALSE
2022-06-10 08:35:00	15	53	Plant (i.e. Arabidopsis; Rice; Algae)	1	1 to 50	Yes	all biological samples for a given sample matrix	Yes	From the reconstituted - extracted samples	No	nr	FALSE	FALSE	FALSE	FALSE	FALSE	FALSE	FALSE	FALSE	TRUE	Unclear	Multiple times	Unclear	TRUE	TRUE	TRUE	FALSE	FALSE	Every 2 to 5 samples	No	Not applicable: Pooled QC samples were not used for this purpose	Unclear	nr	nr	nr	FALSE	FALSE	TRUE	FALSE	FALSE	TRUE	FALSE	FALSE	FALSE	No	FALSE	FALSE	FALSE	FALSE
2022-06-10 13:33:00	17	53	Plant (i.e. Arabidopsis; Rice; Algae)	1	1 to 50	Yes	all biological samples for a given sample matrix	Yes	From the sample extract during the extraction process	No	nr	FALSE	FALSE	FALSE	FALSE	FALSE	FALSE	FALSE	TRUE	FALSE	Not applicable: pooled QC was not used for conditioning	Multiple times	Unclear	TRUE	TRUE	TRUE	FALSE	FALSE	Every 2 to 5 samples	No	Not applicable: Pooled QC samples were not used for this purpose	No	nr	nr	Yes	FALSE	FALSE	FALSE	FALSE	TRUE	TRUE	FALSE	FALSE	FALSE	No	FALSE	FALSE	FALSE	TRUE
2022-05-31 19:16:00	23	60	Mammalian (i.e. biofluids or tissues derived from rat; mouse; human; cat; etc)	2	201 to 1000	Yes	a subset of all biological samples for a given sample matrix	No	nr	Yes	Directly from the biofluid pre-extraction	FALSE	TRUE	FALSE	FALSE	FALSE	FALSE	FALSE	FALSE	FALSE	6 to 10	Unclear	nr	FALSE	FALSE	FALSE	TRUE	FALSE	nr	nr	nr	nr	nr	nr	Unclear	FALSE	FALSE	FALSE	FALSE	FALSE	FALSE	TRUE	FALSE	FALSE	No	FALSE	FALSE	TRUE	FALSE
2022-06-01 09:06:00	7	60	Mammalian (i.e. biofluids or tissues derived from rat; mouse; human; cat; etc)	1	201 to 1000	Yes	Unclear	No	nr	Yes	Unclear	FALSE	TRUE	TRUE	FALSE	FALSE	FALSE	FALSE	FALSE	FALSE	Unclear	Unclear	nr	FALSE	FALSE	FALSE	TRUE	FALSE	nr	nr	nr	nr	nr	nr	Yes	TRUE	FALSE	FALSE	FALSE	FALSE	FALSE	FALSE	TRUE	FALSE	No	FALSE	FALSE	FALSE	TRUE
2022-06-10 16:25:00	17	60	Mammalian (i.e. biofluids or tissues derived from rat; mouse; human; cat; etc)	1	201 to 1000	Yes	a subset of all biological samples for a given sample matrix	No	nr	Yes	Directly from the biofluid pre-extraction	FALSE	TRUE	FALSE	FALSE	FALSE	FALSE	FALSE	TRUE	FALSE	10 or more	Multiple times	Unclear	TRUE	TRUE	TRUE	FALSE	FALSE	Every 6 to 10 samples	No	Not applicable: Pooled QC samples were not used for this purpose	Yes	all biological samples (for a given sample type) and pooled QC samples	Visual inspection	Yes	TRUE	FALSE	FALSE	FALSE	FALSE	FALSE	FALSE	TRUE	TRUE	Yes	FALSE	TRUE	FALSE	FALSE
2022-07-08 13:59:00	10	60	Mammalian (i.e. biofluids or tissues derived from rat; mouse; human; cat; etc)	1	201 to 1000	Yes	a subset of all biological samples for a given sample matrix	No	nr	Yes	Directly from the biofluid pre-extraction	FALSE	TRUE	FALSE	FALSE	FALSE	FALSE	FALSE	TRUE	FALSE	6 to 10	Multiple times	Unclear	TRUE	FALSE	TRUE	FALSE	FALSE	Every 6 to 10 samples	No	Not applicable: Pooled QC samples were not used for this purpose	Yes	all biological samples (for a given sample type) and pooled QC samples	Visual inspection	nr	TRUE	FALSE	FALSE	FALSE	FALSE	FALSE	FALSE	TRUE	TRUE	Yes	FALSE	FALSE	FALSE	TRUE
2022-07-11 03:04:00	25	60	Mammalian (i.e. biofluids or tissues derived from rat; mouse; human; cat; etc)	1	201 to 1000	Yes	a subset of all biological samples for a given sample matrix	No	nr	Yes	Directly from the biofluid pre-extraction	FALSE	TRUE	TRUE	TRUE	FALSE	FALSE	TRUE	TRUE	FALSE	10 or more	Multiple times	More than one vial	TRUE	FALSE	TRUE	FALSE	TRUE	Every 6 to 10 samples	No	other	Yes	Other	other	nr	TRUE	FALSE	FALSE	FALSE	FALSE	FALSE	FALSE	TRUE	FALSE	Yes	FALSE	FALSE	FALSE	TRUE
2022-07-16 10:01:00	9	60	Mammalian (i.e. biofluids or tissues derived from rat; mouse; human; cat; etc)	1	201 to 1000	Yes	a subset of all biological samples for a given sample matrix	No	nr	Yes	Directly from the biofluid pre-extraction	TRUE	TRUE	FALSE	TRUE	FALSE	FALSE	FALSE	TRUE	FALSE	6 to 10	Multiple times	Unclear	TRUE	FALSE	TRUE	FALSE	FALSE	Every 6 to 10 samples	No	Not applicable: Pooled QC samples were not used for this purpose	Yes	pooled QC samples only	Quantitative metric	Yes	TRUE	FALSE	FALSE	FALSE	FALSE	FALSE	FALSE	TRUE	FALSE	No	FALSE	FALSE	FALSE	TRUE
2022-06-02 14:37:00	4	61	Mammalian (i.e. biofluids or tissues derived from rat; mouse; human; cat; etc)	1	1 to 50	Yes	all biological samples for a given sample matrix	No	nr	Yes	Directly from the biofluid pre-extraction	FALSE	FALSE	FALSE	FALSE	FALSE	FALSE	FALSE	FALSE	TRUE	Not applicable: pooled QC was not used for conditioning	Unclear	nr	FALSE	FALSE	FALSE	TRUE	FALSE	nr	nr	nr	nr	nr	nr	nr	TRUE	FALSE	FALSE	FALSE	FALSE	FALSE	FALSE	FALSE	FALSE	No	FALSE	FALSE	TRUE	FALSE
2022-06-03 13:40:00	29	61	Mammalian (i.e. biofluids or tissues derived from rat; mouse; human; cat; etc)	1	1 to 50	Yes	a subset of all biological samples for a given sample matrix	No	nr	Yes	Directly from the biofluid pre-extraction	FALSE	FALSE	FALSE	FALSE	TRUE	FALSE	FALSE	FALSE	FALSE	Unclear	Unclear	nr	FALSE	FALSE	FALSE	TRUE	FALSE	nr	nr	nr	nr	nr	nr	Unclear	FALSE	FALSE	FALSE	FALSE	TRUE	FALSE	FALSE	FALSE	FALSE	No	FALSE	FALSE	TRUE	FALSE
2022-06-04 13:36:00	12	61	Mammalian (i.e. biofluids or tissues derived from rat; mouse; human; cat; etc)	1	1 to 50	Yes	all biological samples for a given sample matrix	No	nr	Yes	From the sample extract during the extraction process	FALSE	FALSE	FALSE	FALSE	FALSE	FALSE	FALSE	FALSE	TRUE	Unclear	Unclear	nr	FALSE	FALSE	FALSE	TRUE	FALSE	nr	nr	nr	nr	nr	nr	Unclear	TRUE	FALSE	FALSE	FALSE	FALSE	FALSE	FALSE	TRUE	FALSE	No	FALSE	FALSE	FALSE	FALSE
2022-06-10 06:58:00	25	61	Mammalian (i.e. biofluids or tissues derived from rat; mouse; human; cat; etc)	1	1 to 50	Yes	all biological samples for a given sample matrix	No	nr	Yes	Directly from the biofluid pre-extraction	FALSE	FALSE	FALSE	FALSE	TRUE	FALSE	FALSE	FALSE	FALSE	Not applicable: pooled QC was not used for conditioning	Unclear	nr	FALSE	FALSE	FALSE	TRUE	FALSE	nr	nr	nr	nr	nr	nr	nr	TRUE	FALSE	FALSE	FALSE	FALSE	FALSE	FALSE	TRUE	FALSE	No	FALSE	FALSE	TRUE	FALSE
2022-06-10 08:45:00	15	61	Mammalian (i.e. biofluids or tissues derived from rat; mouse; human; cat; etc)	1	1 to 50	Yes	all biological samples for a given sample matrix	No	nr	Yes	Directly from the biofluid pre-extraction	FALSE	FALSE	FALSE	FALSE	FALSE	FALSE	FALSE	FALSE	TRUE	Unclear	Unclear	nr	FALSE	FALSE	FALSE	TRUE	FALSE	nr	nr	nr	nr	nr	nr	nr	TRUE	FALSE	FALSE	FALSE	FALSE	TRUE	FALSE	FALSE	FALSE	No	FALSE	FALSE	FALSE	FALSE
2022-05-05 15:04:00	5	62	Mammalian (i.e. biofluids or tissues derived from rat; mouse; human; cat; etc)	2	1 to 50	Yes	all biological samples for a given sample matrix	No	nr	Yes	Directly from the biofluid pre-extraction	FALSE	TRUE	TRUE	FALSE	FALSE	FALSE	FALSE	TRUE	FALSE	1 to 5	Multiple times	Unclear	TRUE	FALSE	TRUE	FALSE	FALSE	less frequently than every 10 samples	No	Peak area RSD filter threshold of 21 to 30%	Yes	all biological samples (for a given sample type) and pooled QC samples	Visual inspection	Yes	FALSE	FALSE	FALSE	FALSE	FALSE	FALSE	FALSE	TRUE	FALSE	No	FALSE	FALSE	TRUE	FALSE
2022-06-01 17:30:00	22	62	Mammalian (i.e. biofluids or tissues derived from rat; mouse; human; cat; etc)	2	1 to 50	Yes	all biological samples for a given sample matrix	No	nr	Yes	Directly from the biofluid pre-extraction	FALSE	TRUE	TRUE	FALSE	FALSE	FALSE	FALSE	TRUE	FALSE	1 to 5	Multiple times	Unclear	TRUE	TRUE	TRUE	FALSE	FALSE	less frequently than every 10 samples	No	Peak area RSD filter threshold of 21 to 30%	Yes	all biological samples (for a given sample type) and pooled QC samples	Visual inspection	Yes	FALSE	FALSE	TRUE	FALSE	FALSE	FALSE	FALSE	TRUE	TRUE	No	FALSE	FALSE	FALSE	TRUE
2022-06-09 23:26:00	26	62	Mammalian (i.e. biofluids or tissues derived from rat; mouse; human; cat; etc)	2	1 to 50	Yes	all biological samples for a given sample matrix	No	nr	Yes	From the sample extract during the extraction process	FALSE	TRUE	FALSE	FALSE	FALSE	FALSE	FALSE	FALSE	FALSE	10 or more	Multiple times	Unclear	TRUE	TRUE	TRUE	FALSE	FALSE	Every 6 to 10 samples	Unclear	Peak area RSD filter threshold of 31 to 40%	Yes	all biological samples (for a given sample type) and pooled QC samples	Visual inspection	Yes	FALSE	FALSE	FALSE	TRUE	FALSE	FALSE	FALSE	FALSE	FALSE	No	FALSE	FALSE	TRUE	FALSE
2022-06-27 15:55:00	17	62	Mammalian (i.e. biofluids or tissues derived from rat; mouse; human; cat; etc)	2	1 to 50	Yes	all biological samples for a given sample matrix	No	nr	Yes	Directly from the biofluid pre-extraction	FALSE	TRUE	TRUE	FALSE	FALSE	FALSE	FALSE	TRUE	FALSE	Unclear	Multiple times	Unclear	TRUE	TRUE	TRUE	FALSE	FALSE	less frequently than every 10 samples	No	Peak area RSD filter threshold of 31 to 40%	Yes	all biological samples (for a given sample type) and pooled QC samples	Visual inspection	Yes	FALSE	FALSE	FALSE	FALSE	FALSE	FALSE	FALSE	TRUE	FALSE	No	FALSE	FALSE	FALSE	TRUE
2022-07-01 08:34:00	16	62	Mammalian (i.e. biofluids or tissues derived from rat; mouse; human; cat; etc)	2	1 to 50	Yes	all biological samples for a given sample matrix	No	nr	Yes	Unclear	FALSE	FALSE	TRUE	FALSE	FALSE	FALSE	FALSE	TRUE	FALSE	Unclear	Multiple times	Unclear	FALSE	FALSE	FALSE	FALSE	TRUE	Unclear	No	Peak area RSD filter threshold of 21 to 30%	Yes	all biological samples (for a given sample type) and pooled QC samples	Visual inspection	Yes	FALSE	FALSE	FALSE	FALSE	FALSE	FALSE	FALSE	TRUE	FALSE	No	FALSE	FALSE	TRUE	FALSE
2022-05-09 06:41:00	1	63	Plant (i.e. Arabidopsis; Rice; Algae)	2	1 to 50	Yes	all biological samples for a given sample matrix	Yes	From the sample extract during the extraction process	No	nr	FALSE	FALSE	FALSE	FALSE	FALSE	FALSE	FALSE	FALSE	TRUE	Not applicable: pooled QC was not used for conditioning	Multiple times	Unclear	FALSE	FALSE	FALSE	FALSE	TRUE	Unclear	No	Not applicable: Pooled QC samples were not used for this purpose	Yes	all biological samples (for a given sample type) and pooled QC samples	Visual inspection	Unclear	FALSE	FALSE	FALSE	TRUE	FALSE	FALSE	FALSE	FALSE	FALSE	No	FALSE	TRUE	FALSE	FALSE
2022-05-23 12:23:00	28	63	Plant (i.e. Arabidopsis; Rice; Algae)	2	1 to 50	other	all biological samples for a given sample matrix	Yes	From the sample extract during the extraction process	No	nr	FALSE	FALSE	FALSE	FALSE	FALSE	FALSE	FALSE	FALSE	TRUE	Unclear	Unclear	nr	FALSE	FALSE	FALSE	TRUE	FALSE	nr	nr	nr	nr	nr	nr	Yes	FALSE	FALSE	FALSE	FALSE	FALSE	FALSE	TRUE	FALSE	FALSE	No	FALSE	FALSE	TRUE	FALSE
2022-06-02 06:13:00	22	63	Plant (i.e. Arabidopsis; Rice; Algae)	2	1 to 50	Yes	all biological samples for a given sample matrix	Yes	From the sample extract during the extraction process	Unclear	nr	FALSE	FALSE	FALSE	FALSE	FALSE	FALSE	FALSE	TRUE	FALSE	Unclear	Multiple times	Unclear	FALSE	FALSE	FALSE	FALSE	TRUE	Unclear	No	Not applicable: Pooled QC samples were not used for this purpose	Yes	all biological samples (for a given sample type) and pooled QC samples	Visual inspection	No	FALSE	FALSE	FALSE	TRUE	FALSE	FALSE	FALSE	FALSE	FALSE	No	FALSE	FALSE	TRUE	TRUE
2022-06-03 00:13:00	26	63	Plant (i.e. Arabidopsis; Rice; Algae)	1	1 to 50	Yes	all biological samples for a given sample matrix	No	nr	Yes	From the reconstituted extracted samples	FALSE	FALSE	FALSE	FALSE	FALSE	FALSE	FALSE	FALSE	TRUE	Unclear	Unclear	nr	FALSE	FALSE	FALSE	TRUE	FALSE	nr	nr	nr	nr	nr	nr	nr	FALSE	FALSE	FALSE	FALSE	TRUE	FALSE	FALSE	FALSE	FALSE	No	FALSE	TRUE	FALSE	FALSE
2022-06-30 11:06:00	18	63	Plant (i.e. Arabidopsis; Rice; Algae)	2	1 to 50	Yes	all biological samples for a given sample matrix	Yes	From the sample extract during the extraction process	Yes	other	FALSE	FALSE	FALSE	FALSE	FALSE	FALSE	FALSE	FALSE	TRUE	Unclear	Unclear	nr	FALSE	FALSE	FALSE	TRUE	FALSE	nr	nr	nr	nr	nr	nr	No	FALSE	FALSE	FALSE	FALSE	FALSE	FALSE	TRUE	FALSE	FALSE	No	FALSE	FALSE	TRUE	FALSE
2022-06-01 09:21:00	7	64	Mammalian (i.e. biofluids or tissues derived from rat; mouse; human; cat; etc)	1	1 to 50	Yes	all biological samples for a given sample matrix	No	nr	Yes	Unclear	TRUE	FALSE	FALSE	FALSE	FALSE	FALSE	FALSE	TRUE	FALSE	6 to 10	Multiple times	Unclear	FALSE	FALSE	FALSE	FALSE	TRUE	Every 6 to 10 samples	No	Not applicable: Pooled QC samples were not used for this purpose	Yes	all biological samples (for a given sample type) and pooled QC samples	Visual inspection	Yes	FALSE	FALSE	FALSE	FALSE	FALSE	FALSE	FALSE	TRUE	FALSE	No	FALSE	FALSE	FALSE	TRUE
2022-06-04 07:06:00	14	64	Mammalian (i.e. biofluids or tissues derived from rat; mouse; human; cat; etc)	1	1 to 50	Yes	all biological samples for a given sample matrix	No	nr	Yes	Unclear	FALSE	FALSE	FALSE	FALSE	FALSE	FALSE	FALSE	TRUE	FALSE	Unclear	Multiple times	Unclear	TRUE	TRUE	TRUE	FALSE	FALSE	Every 6 to 10 samples	No	Unclear	Yes	all biological samples (for a given sample type) and pooled QC samples	Visual inspection	nr	FALSE	FALSE	FALSE	TRUE	FALSE	FALSE	FALSE	FALSE	FALSE	No	FALSE	FALSE	TRUE	FALSE
2022-06-10 13:22:00	19	64	Mammalian (i.e. biofluids or tissues derived from rat; mouse; human; cat; etc)	1	1 to 50	Yes	all biological samples for a given sample matrix	No	nr	Yes	Unclear	FALSE	FALSE	FALSE	FALSE	FALSE	FALSE	FALSE	TRUE	FALSE	Not applicable: pooled QC was not used for conditioning	Multiple times	Unclear	FALSE	FALSE	TRUE	FALSE	FALSE	Every 6 to 10 samples	No	other	Yes	all biological samples (for a given sample type) and pooled QC samples	Quantitative metric	Yes	FALSE	FALSE	FALSE	FALSE	FALSE	FALSE	FALSE	TRUE	FALSE	No	FALSE	FALSE	TRUE	FALSE
2022-06-16 13:27:00	3	64	Mammalian (i.e. biofluids or tissues derived from rat; mouse; human; cat; etc)	1	1 to 50	Yes	all biological samples for a given sample matrix	No	nr	Yes	Unclear	FALSE	FALSE	FALSE	FALSE	FALSE	FALSE	FALSE	TRUE	FALSE	Not applicable: pooled QC was not used for conditioning	Multiple times	Unclear	FALSE	FALSE	TRUE	FALSE	FALSE	Every 6 to 10 samples	No	Not applicable: Pooled QC samples were not used for this purpose	Yes	all biological samples (for a given sample type) and pooled QC samples	Visual inspection	nr	FALSE	FALSE	FALSE	FALSE	FALSE	FALSE	FALSE	TRUE	FALSE	No	FALSE	FALSE	TRUE	FALSE
2022-06-17 03:09:00	18	64	Mammalian (i.e. biofluids or tissues derived from rat; mouse; human; cat; etc)	1	1 to 50	Yes	all biological samples for a given sample matrix	No	nr	Yes	Unclear	TRUE	FALSE	FALSE	FALSE	FALSE	FALSE	FALSE	FALSE	FALSE	Not applicable: pooled QC was not used for conditioning	Multiple times	Unclear	FALSE	FALSE	TRUE	FALSE	FALSE	Every 6 to 10 samples	No	Not applicable: Pooled QC samples were not used for this purpose	Yes	all biological samples (for a given sample type) and pooled QC samples	Visual inspection	nr	FALSE	FALSE	FALSE	FALSE	FALSE	FALSE	FALSE	TRUE	FALSE	No	FALSE	FALSE	TRUE	FALSE
2022-06-08 09:15:00	29	65	Mammalian (i.e. biofluids or tissues derived from rat; mouse; human; cat; etc)	1	1 to 50	Yes	all biological samples for a given sample matrix	Yes	From the reconstituted - extracted samples	No	nr	FALSE	TRUE	FALSE	FALSE	FALSE	FALSE	FALSE	TRUE	FALSE	1 to 5	Multiple times	More than one vial	TRUE	FALSE	TRUE	FALSE	FALSE	Every 2 to 5 samples	No	Not applicable: Pooled QC samples were not used for this purpose	Yes	all biological samples (for a given sample type) and pooled QC samples	Visual inspection	Yes	FALSE	FALSE	FALSE	FALSE	FALSE	FALSE	FALSE	TRUE	FALSE	No	FALSE	FALSE	TRUE	FALSE
2022-06-09 12:35:00	21	65	Mammalian (i.e. biofluids or tissues derived from rat; mouse; human; cat; etc)	1	1 to 50	Yes	all biological samples for a given sample matrix	Yes	From the reconstituted - extracted samples	No	nr	FALSE	TRUE	FALSE	FALSE	FALSE	FALSE	TRUE	FALSE	FALSE	1 to 5	Multiple times	One vial	FALSE	FALSE	TRUE	FALSE	FALSE	Every 2 to 5 samples	No	Not applicable: Pooled QC samples were not used for this purpose	Yes	all biological samples (for a given sample type) and pooled QC samples	Visual inspection	nr	FALSE	FALSE	FALSE	FALSE	FALSE	FALSE	FALSE	TRUE	FALSE	No	FALSE	FALSE	TRUE	FALSE
2022-06-16 13:45:00	3	65	Mammalian (i.e. biofluids or tissues derived from rat; mouse; human; cat; etc)	1	1 to 50	Yes	all biological samples for a given sample matrix	No	nr	Yes	From the sample extract during the extraction process	FALSE	TRUE	FALSE	FALSE	FALSE	FALSE	FALSE	TRUE	FALSE	1 to 5	Multiple times	Unclear	TRUE	FALSE	TRUE	FALSE	FALSE	Every 2 to 5 samples	No	Not applicable: Pooled QC samples were not used for this purpose	Yes	all biological samples (for a given sample type) and pooled QC samples	Visual inspection	nr	FALSE	FALSE	FALSE	FALSE	FALSE	FALSE	FALSE	TRUE	FALSE	No	FALSE	FALSE	TRUE	FALSE
2022-07-08 01:59:00	27	65	Mammalian (i.e. biofluids or tissues derived from rat; mouse; human; cat; etc)	1	1 to 50	Yes	all biological samples for a given sample matrix	No	nr	Yes	Unclear	FALSE	TRUE	FALSE	FALSE	FALSE	FALSE	FALSE	TRUE	FALSE	1 to 5	Multiple times	Unclear	TRUE	TRUE	TRUE	FALSE	FALSE	Every 2 to 5 samples	No	Not applicable: Pooled QC samples were not used for this purpose	Yes	all biological samples (for a given sample type) and pooled QC samples	Visual inspection	Yes	FALSE	FALSE	FALSE	FALSE	FALSE	FALSE	FALSE	TRUE	FALSE	No	FALSE	FALSE	TRUE	FALSE
2022-08-03 09:14:00	24	65	Mammalian (i.e. biofluids or tissues derived from rat; mouse; human; cat; etc)	1	1 to 50	Yes	all biological samples for a given sample matrix	No	nr	Yes	From the sample extract during the extraction process	FALSE	TRUE	FALSE	FALSE	FALSE	FALSE	FALSE	TRUE	FALSE	1 to 5	Multiple times	Unclear	TRUE	TRUE	TRUE	FALSE	FALSE	Every 2 to 5 samples	No	Not applicable: Pooled QC samples were not used for this purpose	Yes	all biological samples (for a given sample type) and pooled QC samples	Visual inspection	Yes	FALSE	FALSE	FALSE	FALSE	FALSE	FALSE	FALSE	TRUE	FALSE	No	FALSE	FALSE	TRUE	FALSE
2022-05-13 13:51:00	5	66	Plant (i.e. Arabidopsis; Rice; Algae)	1	1 to 50	Yes	all biological samples for a given sample matrix	Yes	From the reconstituted - extracted samples	No	nr	FALSE	FALSE	FALSE	FALSE	FALSE	FALSE	FALSE	TRUE	FALSE	Not applicable: pooled QC was not used for conditioning	Multiple times	Unclear	FALSE	FALSE	TRUE	FALSE	FALSE	less frequently than every 10 samples	No	Not applicable: Pooled QC samples were not used for this purpose	Unclear	nr	nr	nr	FALSE	FALSE	FALSE	FALSE	TRUE	FALSE	FALSE	TRUE	FALSE	No	FALSE	FALSE	TRUE	FALSE
2022-05-20 09:58:00	11	66	Plant (i.e. Arabidopsis; Rice; Algae)	1	1 to 50	Yes	all biological samples for a given sample matrix	Yes	From the reconstituted - extracted samples	No	nr	FALSE	FALSE	FALSE	FALSE	FALSE	FALSE	FALSE	TRUE	FALSE	Not applicable: pooled QC was not used for conditioning	Multiple times	Unclear	FALSE	FALSE	TRUE	FALSE	TRUE	less frequently than every 10 samples	No	Not applicable: Pooled QC samples were not used for this purpose	No	nr	nr	nr	FALSE	FALSE	FALSE	FALSE	FALSE	FALSE	FALSE	TRUE	FALSE	No	FALSE	FALSE	FALSE	TRUE
2022-06-01 00:39:00	27	66	Plant (i.e. Arabidopsis; Rice; Algae)	1	51 to 200	Yes	all biological samples for a given sample matrix	Yes	From the sample extract during the extraction process	No	nr	FALSE	FALSE	FALSE	FALSE	FALSE	FALSE	FALSE	TRUE	FALSE	Not applicable: pooled QC was not used for conditioning	Multiple times	One vial	TRUE	TRUE	TRUE	FALSE	FALSE	Every 6 to 10 samples	No	Not applicable: Pooled QC samples were not used for this purpose	No	nr	nr	nr	FALSE	FALSE	FALSE	FALSE	FALSE	FALSE	FALSE	TRUE	FALSE	No	FALSE	FALSE	TRUE	FALSE
2022-06-02 05:40:00	4	66	Plant (i.e. Arabidopsis; Rice; Algae)	1	1 to 50	Yes	all biological samples for a given sample matrix	Yes	From the sample extract during the extraction process	No	nr	FALSE	FALSE	FALSE	FALSE	FALSE	FALSE	FALSE	FALSE	TRUE	Not applicable: pooled QC was not used for conditioning	Multiple times	Unclear	FALSE	FALSE	FALSE	FALSE	TRUE	less frequently than every 10 samples	No	Unclear	No	nr	nr	nr	FALSE	FALSE	FALSE	FALSE	FALSE	FALSE	FALSE	TRUE	FALSE	No	FALSE	FALSE	TRUE	FALSE
2022-07-22 20:06:00	19	66	Plant (i.e. Arabidopsis; Rice; Algae)	1	1 to 50	Yes	all biological samples for a given sample matrix	Yes	From the reconstituted - extracted samples	No	nr	FALSE	FALSE	FALSE	FALSE	FALSE	FALSE	FALSE	FALSE	TRUE	10 or more	Multiple times	Unclear	FALSE	TRUE	TRUE	FALSE	FALSE	less frequently than every 10 samples	No	Not applicable: Pooled QC samples were not used for this purpose	No	nr	nr	Yes	FALSE	FALSE	FALSE	FALSE	FALSE	FALSE	FALSE	TRUE	FALSE	No	FALSE	FALSE	TRUE	FALSE
2022-05-19 17:57:00	26	67	Plant (i.e. Arabidopsis; Rice; Algae)	1	1 to 50	Yes	all biological samples for a given sample matrix	No	nr	Yes	From the sample extract during the extraction process	FALSE	TRUE	FALSE	FALSE	FALSE	FALSE	FALSE	FALSE	FALSE	6 to 10	Unclear	nr	FALSE	FALSE	FALSE	TRUE	FALSE	nr	nr	nr	nr	nr	nr	nr	FALSE	FALSE	FALSE	TRUE	FALSE	FALSE	FALSE	FALSE	FALSE	No	FALSE	FALSE	TRUE	FALSE
2022-05-29 07:35:00	2	67	Plant (i.e. Arabidopsis; Rice; Algae)	1	1 to 50	Yes	all biological samples for a given sample matrix	Yes	From the sample extract during the extraction process	No	nr	FALSE	TRUE	FALSE	FALSE	FALSE	FALSE	FALSE	TRUE	FALSE	6 to 10	Multiple times	One vial	TRUE	TRUE	TRUE	FALSE	FALSE	Every 2 to 5 samples	No	Not applicable: Pooled QC samples were not used for this purpose	Yes	all biological samples (for a given sample type) and pooled QC samples	Visual inspection	Yes	TRUE	FALSE	FALSE	FALSE	FALSE	FALSE	FALSE	FALSE	FALSE	Yes	FALSE	FALSE	TRUE	FALSE
2022-06-02 05:10:00	22	67	Plant (i.e. Arabidopsis; Rice; Algae)	1	1 to 50	Yes	all biological samples for a given sample matrix	Yes	From the reconstituted - extracted samples	No	nr	FALSE	TRUE	FALSE	FALSE	FALSE	FALSE	FALSE	TRUE	FALSE	6 to 10	Multiple times	Unclear	TRUE	TRUE	TRUE	FALSE	FALSE	Every 2 to 5 samples	No	Not applicable: Pooled QC samples were not used for this purpose	Yes	all biological samples (for a given sample type) and pooled QC samples	Visual inspection	nr	TRUE	FALSE	FALSE	FALSE	FALSE	FALSE	FALSE	FALSE	FALSE	Yes	FALSE	FALSE	FALSE	TRUE
2022-06-06 05:29:00	20	67	Plant (i.e. Arabidopsis; Rice; Algae)	1	1 to 50	Yes	all biological samples for a given sample matrix	Yes	From the reconstituted - extracted samples	No	nr	FALSE	TRUE	FALSE	FALSE	FALSE	FALSE	FALSE	TRUE	FALSE	6 to 10	Unclear	nr	FALSE	FALSE	FALSE	TRUE	FALSE	nr	nr	nr	nr	nr	nr	nr	TRUE	FALSE	FALSE	FALSE	FALSE	FALSE	FALSE	FALSE	FALSE	Yes	FALSE	FALSE	TRUE	FALSE
2022-06-23 09:50:00	11	67	Plant (i.e. Arabidopsis; Rice; Algae)	1	1 to 50	Yes	all biological samples for a given sample matrix	Yes	From the reconstituted - extracted samples	No	nr	FALSE	TRUE	FALSE	FALSE	FALSE	FALSE	FALSE	TRUE	FALSE	10 or more	Multiple times	Unclear	TRUE	TRUE	TRUE	FALSE	FALSE	Every 2 to 5 samples	No	Unclear	Yes	all biological samples (for a given sample type) and pooled QC samples	Visual inspection	nr	TRUE	FALSE	FALSE	FALSE	FALSE	FALSE	FALSE	FALSE	FALSE	Yes	FALSE	FALSE	FALSE	TRUE
2022-06-29 14:58:00	16	67	Plant (i.e. Arabidopsis; Rice; Algae)	1	1 to 50	Yes	all biological samples for a given sample matrix	Yes	From the reconstituted - extracted samples	No	nr	TRUE	TRUE	FALSE	FALSE	FALSE	FALSE	FALSE	TRUE	FALSE	10 or more	Multiple times	Unclear	TRUE	FALSE	TRUE	FALSE	TRUE	Every 2 to 5 samples	No	Not applicable: Pooled QC samples were not used for this purpose	Yes	all biological samples (for a given sample type) and pooled QC samples	Visual inspection	Yes	TRUE	FALSE	FALSE	FALSE	FALSE	FALSE	FALSE	FALSE	TRUE	No	TRUE	FALSE	TRUE	FALSE
2022-07-08 09:51:00	4	67	Plant (i.e. Arabidopsis; Rice; Algae)	1	1 to 50	Yes	all biological samples for a given sample matrix	Yes	From the sample extract during the extraction process	No	nr	FALSE	TRUE	FALSE	FALSE	FALSE	FALSE	FALSE	TRUE	FALSE	1 to 5	Multiple times	Unclear	TRUE	TRUE	TRUE	FALSE	FALSE	Every 2 to 5 samples	Unclear	Not applicable: Pooled QC samples were not used for this purpose	Yes	all biological samples (for a given sample type) and pooled QC samples	Visual inspection	nr	FALSE	FALSE	FALSE	TRUE	FALSE	FALSE	FALSE	FALSE	FALSE	Yes	FALSE	FALSE	TRUE	FALSE
2022-07-16 08:59:00	9	67	Plant (i.e. Arabidopsis; Rice; Algae)	1	1 to 50	Yes	all biological samples for a given sample matrix	No	nr	No	nr	FALSE	TRUE	FALSE	FALSE	FALSE	FALSE	FALSE	TRUE	FALSE	10 or more	Multiple times	Unclear	TRUE	FALSE	TRUE	FALSE	FALSE	Every 6 to 10 samples	No	Not applicable: Pooled QC samples were not used for this purpose	Yes	all biological samples (for a given sample type) and pooled QC samples	Visual inspection	Yes	FALSE	FALSE	FALSE	TRUE	FALSE	FALSE	FALSE	FALSE	FALSE	Yes	FALSE	FALSE	FALSE	TRUE
2022-05-09 15:26:00	10	68	Plant (i.e. Arabidopsis; Rice; Algae)	1	1 to 50	No	nr	nr	nr	nr	nr	FALSE	FALSE	FALSE	FALSE	FALSE	TRUE	FALSE	FALSE	FALSE	nr	nr	nr	FALSE	FALSE	FALSE	TRUE	FALSE	nr	nr	nr	nr	nr	nr	nr	TRUE	FALSE	FALSE	FALSE	FALSE	FALSE	FALSE	FALSE	FALSE	No	FALSE	FALSE	FALSE	TRUE
2022-05-20 13:14:00	29	68	Plant (i.e. Arabidopsis; Rice; Algae)	1	1 to 50	No	nr	nr	nr	nr	nr	FALSE	FALSE	FALSE	FALSE	FALSE	TRUE	FALSE	FALSE	FALSE	nr	nr	nr	FALSE	FALSE	FALSE	TRUE	FALSE	nr	nr	nr	nr	nr	nr	Yes	FALSE	FALSE	FALSE	FALSE	TRUE	FALSE	FALSE	FALSE	FALSE	No	FALSE	FALSE	TRUE	FALSE
2022-05-21 19:42:00	8	68	Plant (i.e. Arabidopsis; Rice; Algae)	1	1 to 50	No	nr	nr	nr	nr	nr	FALSE	FALSE	FALSE	FALSE	FALSE	TRUE	FALSE	FALSE	FALSE	nr	nr	nr	FALSE	FALSE	FALSE	TRUE	FALSE	nr	nr	nr	nr	nr	nr	nr	FALSE	FALSE	FALSE	TRUE	FALSE	FALSE	FALSE	FALSE	FALSE	No	FALSE	FALSE	TRUE	FALSE
2022-06-09 23:58:00	26	68	Plant (i.e. Arabidopsis; Rice; Algae)	1	1 to 50	No	nr	nr	nr	nr	nr	FALSE	FALSE	FALSE	FALSE	FALSE	TRUE	FALSE	FALSE	FALSE	nr	nr	nr	FALSE	FALSE	FALSE	TRUE	FALSE	nr	nr	nr	nr	nr	nr	nr	TRUE	FALSE	FALSE	FALSE	FALSE	TRUE	FALSE	FALSE	FALSE	No	FALSE	FALSE	TRUE	FALSE
2022-06-10 09:38:00	15	68	Plant (i.e. Arabidopsis; Rice; Algae)	1	1 to 50	No	nr	nr	nr	nr	nr	FALSE	FALSE	FALSE	FALSE	FALSE	TRUE	FALSE	FALSE	FALSE	nr	nr	nr	FALSE	FALSE	FALSE	TRUE	FALSE	nr	nr	nr	nr	nr	nr	nr	FALSE	FALSE	FALSE	FALSE	FALSE	TRUE	FALSE	FALSE	FALSE	No	FALSE	FALSE	FALSE	TRUE
2022-05-18 21:38:00	6	71	Mammalian (i.e. biofluids or tissues derived from rat; mouse; human; cat; etc)	2	1 to 50	No	nr	nr	nr	nr	nr	FALSE	FALSE	FALSE	FALSE	FALSE	TRUE	FALSE	FALSE	FALSE	nr	nr	nr	FALSE	FALSE	FALSE	TRUE	FALSE	nr	nr	nr	nr	nr	nr	Yes	TRUE	FALSE	FALSE	FALSE	FALSE	FALSE	FALSE	TRUE	FALSE	No	FALSE	FALSE	TRUE	FALSE
2022-06-06 05:34:00	20	71	Mammalian (i.e. biofluids or tissues derived from rat; mouse; human; cat; etc)	1	1 to 50	Yes	Unclear	Yes	Unclear	No	nr	FALSE	FALSE	FALSE	TRUE	FALSE	FALSE	FALSE	FALSE	FALSE	Not applicable: pooled QC was not used for conditioning	Unclear	nr	FALSE	FALSE	FALSE	TRUE	FALSE	nr	nr	nr	nr	nr	nr	nr	TRUE	FALSE	FALSE	FALSE	FALSE	FALSE	FALSE	TRUE	FALSE	No	FALSE	FALSE	TRUE	FALSE
2022-06-09 12:48:00	21	71	Mammalian (i.e. biofluids or tissues derived from rat; mouse; human; cat; etc)	1	1 to 50	No	nr	nr	nr	nr	nr	FALSE	FALSE	FALSE	FALSE	FALSE	TRUE	FALSE	FALSE	FALSE	nr	nr	nr	FALSE	FALSE	FALSE	TRUE	FALSE	nr	nr	nr	nr	nr	nr	nr	FALSE	FALSE	FALSE	TRUE	FALSE	FALSE	FALSE	FALSE	FALSE	No	FALSE	FALSE	TRUE	FALSE
2022-06-30 06:35:00	25	71	Mammalian (i.e. biofluids or tissues derived from rat; mouse; human; cat; etc)	2	1 to 50	Yes	all samples, including multiple matrices	No	nr	Yes	Unclear	FALSE	FALSE	FALSE	TRUE	FALSE	FALSE	FALSE	FALSE	FALSE	Not applicable: pooled QC was not used for conditioning	Unclear	nr	FALSE	FALSE	FALSE	TRUE	FALSE	nr	nr	nr	nr	nr	nr	Yes	TRUE	FALSE	FALSE	FALSE	FALSE	FALSE	FALSE	TRUE	FALSE	No	FALSE	FALSE	FALSE	TRUE
2022-07-07 14:51:00	24	71	Mammalian (i.e. biofluids or tissues derived from rat; mouse; human; cat; etc)	1	1 to 50	No	nr	nr	nr	nr	nr	FALSE	FALSE	FALSE	FALSE	FALSE	TRUE	FALSE	FALSE	FALSE	nr	nr	nr	FALSE	FALSE	FALSE	TRUE	FALSE	nr	nr	nr	nr	nr	nr	Yes	TRUE	FALSE	FALSE	FALSE	FALSE	FALSE	FALSE	TRUE	FALSE	No	FALSE	FALSE	TRUE	FALSE
2022-05-18 21:31:00	6	73	Mammalian (i.e. biofluids or tissues derived from rat; mouse; human; cat; etc)	2	51 to 200	Yes	a subset of all biological samples for a given sample matrix	Unclear	Unclear	Yes	From the sample extract during the extraction process	FALSE	FALSE	FALSE	FALSE	FALSE	FALSE	FALSE	FALSE	TRUE	Not applicable: pooled QC was not used for conditioning	Unclear	nr	FALSE	FALSE	FALSE	TRUE	FALSE	nr	nr	nr	nr	nr	nr	Yes	FALSE	FALSE	FALSE	TRUE	FALSE	FALSE	FALSE	FALSE	FALSE	No	FALSE	FALSE	TRUE	FALSE
2022-06-01 17:48:00	22	73	Mammalian (i.e. biofluids or tissues derived from rat; mouse; human; cat; etc)	1	1 to 50	Yes	all biological samples for a given sample matrix	No	nr	Yes	From the reconstituted extracted samples	FALSE	FALSE	FALSE	FALSE	FALSE	FALSE	FALSE	TRUE	FALSE	Unclear	Multiple times	Unclear	FALSE	FALSE	FALSE	FALSE	TRUE	Unclear	No	Not applicable: Pooled QC samples were not used for this purpose	No	nr	nr	nr	FALSE	FALSE	FALSE	TRUE	FALSE	FALSE	FALSE	FALSE	FALSE	No	FALSE	FALSE	FALSE	TRUE
2022-06-09 16:33:00	13	73	Mammalian (i.e. biofluids or tissues derived from rat; mouse; human; cat; etc)	1	1 to 50	Yes	all biological samples for a given sample matrix	No	nr	Yes	Directly from the biofluid pre-extraction	FALSE	FALSE	FALSE	FALSE	FALSE	FALSE	FALSE	TRUE	FALSE	Not applicable: pooled QC was not used for conditioning	Multiple times	Unclear	FALSE	FALSE	FALSE	FALSE	TRUE	Unclear	No	Not applicable: Pooled QC samples were not used for this purpose	No	nr	nr	nr	FALSE	FALSE	FALSE	TRUE	FALSE	FALSE	FALSE	FALSE	FALSE	No	FALSE	FALSE	FALSE	TRUE
2022-06-27 22:07:00	17	73	Mammalian (i.e. biofluids or tissues derived from rat; mouse; human; cat; etc)	1	1 to 50	Yes	all biological samples for a given sample matrix	No	nr	Yes	From the reconstituted extracted samples	FALSE	FALSE	FALSE	FALSE	FALSE	FALSE	FALSE	TRUE	FALSE	Not applicable: pooled QC was not used for conditioning	Multiple times	Unclear	FALSE	FALSE	FALSE	FALSE	TRUE	Unclear	No	Not applicable: Pooled QC samples were not used for this purpose	No	nr	nr	Yes	FALSE	FALSE	FALSE	TRUE	FALSE	FALSE	FALSE	FALSE	FALSE	No	FALSE	FALSE	FALSE	TRUE
2022-07-13 07:28:00	15	73	Mammalian (i.e. biofluids or tissues derived from rat; mouse; human; cat; etc)	1	1 to 50	Yes	all biological samples for a given sample matrix	No	nr	Yes	From the reconstituted extracted samples	FALSE	FALSE	FALSE	FALSE	FALSE	FALSE	FALSE	TRUE	FALSE	1 to 5	Unclear	nr	FALSE	FALSE	FALSE	TRUE	FALSE	nr	nr	nr	nr	nr	nr	nr	FALSE	FALSE	FALSE	FALSE	FALSE	FALSE	TRUE	FALSE	FALSE	No	FALSE	FALSE	FALSE	TRUE
2022-07-16 10:31:00	9	73	Mammalian (i.e. biofluids or tissues derived from rat; mouse; human; cat; etc)	1	1 to 50	Yes	all biological samples for a given sample matrix	No	nr	Yes	Unclear	FALSE	FALSE	FALSE	FALSE	FALSE	FALSE	FALSE	FALSE	TRUE	Unclear	Multiple times	Unclear	FALSE	FALSE	FALSE	FALSE	TRUE	Unclear	No	Not applicable: Pooled QC samples were not used for this purpose	No	nr	nr	Yes	FALSE	FALSE	FALSE	TRUE	FALSE	FALSE	FALSE	FALSE	FALSE	No	FALSE	FALSE	FALSE	TRUE
2022-05-18 21:49:00	6	80	Mammalian (i.e. biofluids or tissues derived from rat; mouse; human; cat; etc)	1	51 to 200	Yes	a subset of all biological samples for a given sample matrix	Yes	From the sample extract during the extraction process	No	nr	FALSE	TRUE	FALSE	FALSE	FALSE	FALSE	FALSE	TRUE	FALSE	6 to 10	Multiple times	Unclear	TRUE	TRUE	TRUE	FALSE	FALSE	Every 6 to 10 samples	No	Not applicable: Pooled QC samples were not used for this purpose	No	nr	nr	Yes	FALSE	FALSE	FALSE	FALSE	FALSE	FALSE	FALSE	TRUE	FALSE	No	FALSE	FALSE	TRUE	FALSE
2022-05-31 19:27:00	23	80	Mammalian (i.e. biofluids or tissues derived from rat; mouse; human; cat; etc)	4	1 to 50	Yes	Unclear	No	nr	Yes	From the reconstituted extracted samples	FALSE	TRUE	FALSE	FALSE	FALSE	FALSE	FALSE	TRUE	FALSE	6 to 10	Multiple times	Unclear	FALSE	FALSE	TRUE	FALSE	FALSE	Every 6 to 10 samples	No	Unclear	No	nr	nr	Yes	FALSE	FALSE	FALSE	FALSE	FALSE	FALSE	TRUE	FALSE	FALSE	No	FALSE	FALSE	TRUE	FALSE
2022-06-10 09:47:00	15	80	Mammalian (i.e. biofluids or tissues derived from rat; mouse; human; cat; etc)	1	51 to 200	Yes	all biological samples for a given sample matrix	Yes	From the reconstituted - extracted samples	No	nr	FALSE	TRUE	FALSE	FALSE	FALSE	FALSE	FALSE	TRUE	FALSE	10 or more	Multiple times	Unclear	TRUE	TRUE	TRUE	FALSE	FALSE	Every 6 to 10 samples	No	Not applicable: Pooled QC samples were not used for this purpose	Unclear	nr	nr	nr	FALSE	FALSE	FALSE	FALSE	FALSE	FALSE	FALSE	TRUE	FALSE	No	FALSE	FALSE	FALSE	TRUE
2022-06-27 23:10:00	17	80	Mammalian (i.e. biofluids or tissues derived from rat; mouse; human; cat; etc)	1	51 to 200	Yes	all biological samples for a given sample matrix	Yes	From the sample extract during the extraction process	No	nr	FALSE	TRUE	FALSE	FALSE	FALSE	FALSE	FALSE	TRUE	FALSE	10 or more	Multiple times	Unclear	TRUE	TRUE	TRUE	FALSE	FALSE	Every 6 to 10 samples	No	Not applicable: Pooled QC samples were not used for this purpose	No	nr	nr	Yes	FALSE	FALSE	FALSE	FALSE	FALSE	FALSE	FALSE	TRUE	FALSE	Yes	FALSE	FALSE	FALSE	TRUE
2022-07-12 13:32:00	13	80	Mammalian (i.e. biofluids or tissues derived from rat; mouse; human; cat; etc)	1	51 to 200	Yes	all biological samples for a given sample matrix	Yes	From the reconstituted - extracted samples	No	nr	FALSE	TRUE	FALSE	FALSE	FALSE	FALSE	FALSE	TRUE	FALSE	10 or more	Multiple times	More than one vial	TRUE	TRUE	TRUE	FALSE	FALSE	Every 6 to 10 samples	No	Not applicable: Pooled QC samples were not used for this purpose	No	nr	nr	nr	FALSE	FALSE	FALSE	FALSE	FALSE	FALSE	FALSE	TRUE	FALSE	No	FALSE	FALSE	TRUE	FALSE
2022-05-29 08:06:00	2	82	Plant (i.e. Arabidopsis; Rice; Algae)	1	51 to 200	other	all biological samples for a given sample matrix	Yes	Unclear	No	nr	FALSE	FALSE	FALSE	FALSE	TRUE	FALSE	FALSE	FALSE	FALSE	Unclear	Unclear	nr	FALSE	FALSE	FALSE	TRUE	FALSE	nr	nr	nr	nr	nr	nr	Unclear	FALSE	FALSE	FALSE	TRUE	FALSE	FALSE	FALSE	FALSE	FALSE	No	FALSE	TRUE	FALSE	FALSE
2022-05-31 19:34:00	23	82	Plant (i.e. Arabidopsis; Rice; Algae)	More than 4	1 to 50	Yes	all samples, including multiple matrices	No	nr	Yes	Unclear	FALSE	FALSE	FALSE	FALSE	FALSE	FALSE	FALSE	TRUE	FALSE	Unclear	Unclear	nr	FALSE	FALSE	FALSE	TRUE	FALSE	nr	nr	nr	nr	nr	nr	Unclear	FALSE	FALSE	FALSE	TRUE	FALSE	FALSE	FALSE	FALSE	FALSE	No	FALSE	FALSE	TRUE	FALSE
2022-06-01 00:42:00	27	82	Plant (i.e. Arabidopsis; Rice; Algae)	1	51 to 200	Yes	all biological samples for a given sample matrix	Yes	Unclear	No	nr	FALSE	FALSE	FALSE	FALSE	FALSE	FALSE	FALSE	TRUE	FALSE	Not applicable: pooled QC was not used for conditioning	Multiple times	One vial	FALSE	FALSE	FALSE	FALSE	TRUE	Unclear	No	Not applicable: Pooled QC samples were not used for this purpose	No	nr	nr	nr	FALSE	FALSE	FALSE	TRUE	FALSE	FALSE	FALSE	FALSE	FALSE	No	FALSE	FALSE	TRUE	FALSE
2022-06-01 04:24:00	18	82	Plant (i.e. Arabidopsis; Rice; Algae)	1	51 to 200	Yes	all biological samples for a given sample matrix	Yes	Unclear	No	nr	FALSE	FALSE	FALSE	FALSE	FALSE	FALSE	FALSE	TRUE	FALSE	Not applicable: pooled QC was not used for conditioning	Unclear	nr	FALSE	FALSE	FALSE	TRUE	FALSE	nr	nr	nr	nr	nr	nr	nr	FALSE	FALSE	FALSE	TRUE	FALSE	FALSE	FALSE	FALSE	FALSE	No	FALSE	FALSE	TRUE	FALSE
2022-06-11 00:56:00	25	82	Plant (i.e. Arabidopsis; Rice; Algae)	1	51 to 200	Yes	all biological samples for a given sample matrix	Yes	Unclear	No	nr	FALSE	FALSE	FALSE	FALSE	FALSE	FALSE	FALSE	TRUE	FALSE	Not applicable: pooled QC was not used for conditioning	Multiple times	Unclear	FALSE	FALSE	FALSE	FALSE	TRUE	Unclear	No	Not applicable: Pooled QC samples were not used for this purpose	No	nr	nr	nr	FALSE	FALSE	FALSE	TRUE	FALSE	FALSE	FALSE	FALSE	FALSE	No	FALSE	FALSE	FALSE	TRUE
2022-07-16 09:32:00	9	82	Plant (i.e. Arabidopsis; Rice; Algae)	1	1 to 50	Yes	all biological samples for a given sample matrix	No	nr	No	nr	FALSE	FALSE	FALSE	FALSE	FALSE	FALSE	FALSE	FALSE	TRUE	Unclear	Unclear	nr	FALSE	FALSE	FALSE	TRUE	FALSE	nr	nr	nr	nr	nr	nr	Yes	FALSE	FALSE	FALSE	TRUE	FALSE	FALSE	FALSE	FALSE	FALSE	No	FALSE	FALSE	FALSE	TRUE
2022-05-21 13:07:00	8	84	Non-mammalian animal (i.e. birds, invertebrates; insects; reptiles; fish...)	1	1 to 50	Yes	all biological samples for a given sample matrix	No	nr	Yes	Unclear	FALSE	FALSE	FALSE	FALSE	FALSE	FALSE	FALSE	TRUE	FALSE	Not applicable: pooled QC was not used for conditioning	Multiple times	More than one vial	FALSE	FALSE	FALSE	FALSE	TRUE	Unclear	No	Not applicable: Pooled QC samples were not used for this purpose	No	nr	nr	nr	FALSE	FALSE	FALSE	TRUE	FALSE	FALSE	FALSE	FALSE	FALSE	No	FALSE	FALSE	TRUE	FALSE
2022-06-09 12:58:00	21	84	Non-mammalian animal (i.e. birds, invertebrates; insects; reptiles; fish...)	1	1 to 50	Yes	all biological samples for a given sample matrix	No	nr	Yes	Unclear	FALSE	FALSE	FALSE	FALSE	FALSE	FALSE	FALSE	FALSE	TRUE	Unclear	Unclear	nr	FALSE	FALSE	FALSE	TRUE	FALSE	nr	nr	nr	nr	nr	nr	Yes	FALSE	FALSE	FALSE	TRUE	FALSE	FALSE	FALSE	FALSE	FALSE	No	FALSE	FALSE	TRUE	FALSE
2022-06-29 13:50:00	16	84	Non-mammalian animal (i.e. birds, invertebrates; insects; reptiles; fish...)	1	201 to 1000	Yes	all biological samples for a given sample matrix	No	nr	Yes	Directly from the biofluid pre-extraction	FALSE	FALSE	FALSE	FALSE	FALSE	FALSE	FALSE	TRUE	FALSE	Unclear	Unclear	nr	FALSE	FALSE	FALSE	TRUE	FALSE	nr	nr	nr	nr	nr	nr	Yes	FALSE	FALSE	FALSE	TRUE	FALSE	FALSE	FALSE	FALSE	FALSE	No	FALSE	FALSE	TRUE	FALSE
2022-06-30 10:24:00	18	84	Non-mammalian animal (i.e. birds, invertebrates; insects; reptiles; fish...)	1	1 to 50	Yes	Unclear	No	nr	Yes	Unclear	FALSE	TRUE	FALSE	FALSE	FALSE	FALSE	FALSE	TRUE	FALSE	Unclear	Multiple times	Unclear	FALSE	FALSE	FALSE	FALSE	TRUE	Unclear	No	Not applicable: Pooled QC samples were not used for this purpose	Yes	Other	Unclear	nr	FALSE	FALSE	FALSE	TRUE	FALSE	FALSE	FALSE	FALSE	FALSE	No	FALSE	FALSE	TRUE	FALSE
2022-07-13 09:02:00	12	84	Non-mammalian animal (i.e. birds, invertebrates; insects; reptiles; fish...)	1	1 to 50	Yes	all biological samples for a given sample matrix	No	nr	Yes	Unclear	FALSE	FALSE	FALSE	FALSE	FALSE	FALSE	FALSE	TRUE	TRUE	Unclear	Unclear	nr	FALSE	FALSE	FALSE	TRUE	FALSE	nr	nr	nr	nr	nr	nr	nr	FALSE	FALSE	FALSE	FALSE	FALSE	FALSE	TRUE	FALSE	FALSE	No	FALSE	FALSE	TRUE	FALSE
2022-05-26 10:27:00	10	87	Mammalian (i.e. biofluids or tissues derived from rat; mouse; human; cat; etc)	1	1 to 50	No	nr	nr	nr	nr	nr	FALSE	FALSE	FALSE	FALSE	FALSE	TRUE	FALSE	FALSE	FALSE	nr	nr	nr	FALSE	FALSE	FALSE	TRUE	FALSE	nr	nr	nr	nr	nr	nr	nr	FALSE	FALSE	FALSE	FALSE	FALSE	FALSE	FALSE	TRUE	FALSE	No	FALSE	FALSE	TRUE	FALSE
2022-05-26 15:00:00	5	87	Mammalian (i.e. biofluids or tissues derived from rat; mouse; human; cat; etc)	2	1 to 50	No	nr	nr	nr	nr	nr	FALSE	FALSE	FALSE	FALSE	FALSE	TRUE	FALSE	FALSE	FALSE	nr	nr	nr	FALSE	FALSE	FALSE	TRUE	FALSE	nr	nr	nr	nr	nr	nr	nr	FALSE	FALSE	TRUE	FALSE	FALSE	FALSE	FALSE	TRUE	FALSE	No	FALSE	FALSE	TRUE	FALSE
2022-06-01 18:12:00	22	87	Mammalian (i.e. biofluids or tissues derived from rat; mouse; human; cat; etc)	1	1 to 50	Yes	all biological samples for a given sample matrix	Yes	Unclear	No	nr	FALSE	FALSE	FALSE	FALSE	FALSE	FALSE	TRUE	FALSE	TRUE	Unclear	Unclear	nr	FALSE	FALSE	FALSE	TRUE	FALSE	nr	nr	nr	nr	nr	nr	Yes	FALSE	FALSE	FALSE	FALSE	FALSE	FALSE	FALSE	TRUE	FALSE	No	FALSE	FALSE	TRUE	FALSE
2022-06-02 07:27:00	4	87	Mammalian (i.e. biofluids or tissues derived from rat; mouse; human; cat; etc)	1	1 to 50	Yes	all biological samples for a given sample matrix	Yes	From the sample extract during the extraction process	No	nr	FALSE	FALSE	FALSE	FALSE	FALSE	FALSE	TRUE	FALSE	FALSE	Not applicable: pooled QC was not used for conditioning	Unclear	nr	FALSE	FALSE	FALSE	TRUE	FALSE	nr	nr	nr	nr	nr	nr	nr	FALSE	FALSE	FALSE	TRUE	FALSE	FALSE	FALSE	FALSE	FALSE	No	FALSE	FALSE	TRUE	FALSE
2022-06-06 05:38:00	20	87	Mammalian (i.e. biofluids or tissues derived from rat; mouse; human; cat; etc)	1	1 to 50	No	nr	nr	nr	nr	nr	FALSE	FALSE	FALSE	FALSE	FALSE	TRUE	FALSE	FALSE	FALSE	nr	nr	nr	FALSE	FALSE	FALSE	TRUE	FALSE	nr	nr	nr	nr	nr	nr	nr	FALSE	FALSE	FALSE	TRUE	FALSE	FALSE	FALSE	FALSE	FALSE	No	FALSE	FALSE	TRUE	FALSE
2022-06-23 09:15:00	11	87	Mammalian (i.e. biofluids or tissues derived from rat; mouse; human; cat; etc)	1	1 to 50	Yes	all biological samples for a given sample matrix	Yes	Unclear	No	nr	FALSE	FALSE	FALSE	FALSE	FALSE	FALSE	TRUE	FALSE	FALSE	Not applicable: pooled QC was not used for conditioning	Multiple times	Unclear	FALSE	FALSE	FALSE	FALSE	TRUE	Unclear	No	other	No	nr	nr	nr	FALSE	FALSE	FALSE	FALSE	FALSE	FALSE	TRUE	FALSE	FALSE	No	FALSE	FALSE	FALSE	TRUE
2022-07-16 09:36:00	9	87	Mammalian (i.e. biofluids or tissues derived from rat; mouse; human; cat; etc)	2	1 to 50	Yes	all biological samples for a given sample matrix	Yes	From the sample extract during the extraction process	Yes	From the sample extract during the extraction process	FALSE	FALSE	FALSE	FALSE	FALSE	FALSE	FALSE	FALSE	TRUE	Unclear	Unclear	nr	FALSE	FALSE	FALSE	TRUE	FALSE	nr	nr	nr	nr	nr	nr	Unclear	FALSE	FALSE	FALSE	TRUE	FALSE	FALSE	FALSE	FALSE	FALSE	No	FALSE	FALSE	TRUE	FALSE
2022-05-11 21:50:00	6	88	Mammalian (i.e. biofluids or tissues derived from rat; mouse; human; cat; etc)	1	1 to 50	Yes	all biological samples for a given sample matrix	Yes	From the sample extract during the extraction process	No	nr	FALSE	FALSE	FALSE	FALSE	FALSE	FALSE	FALSE	TRUE	FALSE	Not applicable: pooled QC was not used for conditioning	Multiple times	Unclear	TRUE	TRUE	TRUE	FALSE	FALSE	Every 2 to 5 samples	No	Not applicable: Pooled QC samples were not used for this purpose	Yes	all biological samples (for a given sample type) and pooled QC samples	Visual inspection	Yes	FALSE	FALSE	FALSE	FALSE	FALSE	FALSE	TRUE	FALSE	FALSE	No	FALSE	FALSE	TRUE	FALSE
2022-06-01 00:44:00	27	88	Mammalian (i.e. biofluids or tissues derived from rat; mouse; human; cat; etc)	1	1 to 50	Yes	all biological samples for a given sample matrix	Yes	Unclear	No	nr	FALSE	FALSE	FALSE	FALSE	FALSE	FALSE	FALSE	TRUE	FALSE	Not applicable: pooled QC was not used for conditioning	Multiple times	One vial	TRUE	TRUE	TRUE	FALSE	FALSE	Every 2 to 5 samples	No	Not applicable: Pooled QC samples were not used for this purpose	No	nr	nr	nr	FALSE	FALSE	FALSE	TRUE	FALSE	FALSE	FALSE	FALSE	FALSE	No	FALSE	FALSE	TRUE	FALSE
2022-06-09 16:49:00	13	88	Mammalian (i.e. biofluids or tissues derived from rat; mouse; human; cat; etc)	1	1 to 50	Yes	all biological samples for a given sample matrix	Yes	From the reconstituted - extracted samples	No	nr	FALSE	FALSE	FALSE	FALSE	FALSE	FALSE	FALSE	TRUE	FALSE	1 to 5	Multiple times	More than one vial	TRUE	TRUE	TRUE	FALSE	FALSE	Every 2 to 5 samples	No	Not applicable: Pooled QC samples were not used for this purpose	Yes	all biological samples (for a given sample type) and pooled QC samples	Visual inspection	nr	FALSE	FALSE	FALSE	TRUE	FALSE	FALSE	FALSE	FALSE	FALSE	No	FALSE	FALSE	TRUE	FALSE
2022-06-09 23:42:00	26	88	Mammalian (i.e. biofluids or tissues derived from rat; mouse; human; cat; etc)	1	1 to 50	Yes	all biological samples for a given sample matrix	Yes	From the sample extract during the extraction process	No	nr	TRUE	FALSE	TRUE	FALSE	FALSE	FALSE	FALSE	TRUE	FALSE	1 to 5	One time	nr	FALSE	FALSE	FALSE	TRUE	FALSE	nr	nr	nr	nr	nr	nr	nr	FALSE	FALSE	FALSE	TRUE	FALSE	FALSE	FALSE	FALSE	FALSE	No	FALSE	FALSE	TRUE	FALSE
2022-07-07 13:34:00	24	88	Mammalian (i.e. biofluids or tissues derived from rat; mouse; human; cat; etc)	1	1 to 50	Yes	all biological samples for a given sample matrix	Yes	From the sample extract during the extraction process	No	nr	FALSE	FALSE	FALSE	FALSE	FALSE	FALSE	FALSE	TRUE	FALSE	Not applicable: pooled QC was not used for conditioning	Multiple times	Unclear	TRUE	TRUE	TRUE	FALSE	FALSE	Every 2 to 5 samples	No	Not applicable: Pooled QC samples were not used for this purpose	Yes	all biological samples (for a given sample type) and pooled QC samples	Visual inspection	Yes	FALSE	FALSE	FALSE	TRUE	FALSE	FALSE	FALSE	FALSE	FALSE	No	FALSE	FALSE	TRUE	FALSE
2022-05-23 12:35:00	28	89	Mammalian (i.e. biofluids or tissues derived from rat; mouse; human; cat; etc)	1	1 to 50	Yes	a subset of all biological samples for a given sample matrix	Yes	From the sample extract during the extraction process	Unclear	nr	FALSE	FALSE	FALSE	FALSE	FALSE	FALSE	FALSE	FALSE	TRUE	Unclear	Unclear	nr	FALSE	FALSE	FALSE	TRUE	FALSE	nr	nr	nr	nr	nr	nr	Yes	FALSE	FALSE	FALSE	TRUE	FALSE	FALSE	FALSE	FALSE	FALSE	No	FALSE	FALSE	TRUE	FALSE
2022-05-30 07:57:00	2	89	Mammalian (i.e. biofluids or tissues derived from rat; mouse; human; cat; etc)	1	1 to 50	Yes	all biological samples for a given sample matrix	Yes	From the reconstituted - extracted samples	No	nr	FALSE	FALSE	FALSE	FALSE	FALSE	FALSE	FALSE	FALSE	TRUE	Unclear	Unclear	nr	FALSE	FALSE	FALSE	TRUE	FALSE	nr	nr	nr	nr	nr	nr	Yes	FALSE	FALSE	FALSE	TRUE	FALSE	FALSE	FALSE	FALSE	FALSE	No	FALSE	FALSE	TRUE	FALSE
2022-06-01 09:27:00	7	89	Mammalian (i.e. biofluids or tissues derived from rat; mouse; human; cat; etc)	1	1 to 50	Yes	all biological samples for a given sample matrix	Yes	From the sample extract during the extraction process	No	nr	FALSE	FALSE	FALSE	FALSE	FALSE	FALSE	FALSE	FALSE	TRUE	Unclear	Unclear	nr	FALSE	FALSE	FALSE	TRUE	FALSE	nr	nr	nr	nr	nr	nr	Yes	FALSE	FALSE	FALSE	TRUE	FALSE	FALSE	FALSE	FALSE	FALSE	No	FALSE	FALSE	FALSE	TRUE
2022-06-06 05:42:00	20	89	Mammalian (i.e. biofluids or tissues derived from rat; mouse; human; cat; etc)	1	1 to 50	Yes	all biological samples for a given sample matrix	No	nr	Yes	From the sample extract during the extraction process	FALSE	FALSE	FALSE	FALSE	FALSE	FALSE	FALSE	FALSE	TRUE	Not applicable: pooled QC was not used for conditioning	Unclear	nr	FALSE	FALSE	FALSE	TRUE	FALSE	nr	nr	nr	nr	nr	nr	nr	FALSE	FALSE	FALSE	TRUE	FALSE	FALSE	FALSE	FALSE	FALSE	No	FALSE	FALSE	TRUE	FALSE
2022-06-10 09:19:00	26	89	Mammalian (i.e. biofluids or tissues derived from rat; mouse; human; cat; etc)	1	1 to 50	Yes	all biological samples for a given sample matrix	No	nr	Yes	From the sample extract during the extraction process	FALSE	FALSE	TRUE	FALSE	FALSE	FALSE	FALSE	FALSE	FALSE	Unclear	Unclear	nr	FALSE	FALSE	FALSE	TRUE	FALSE	nr	nr	nr	nr	nr	nr	nr	FALSE	FALSE	FALSE	TRUE	FALSE	FALSE	FALSE	FALSE	FALSE	No	FALSE	FALSE	TRUE	FALSE
2022-06-11 01:08:00	25	89	Mammalian (i.e. biofluids or tissues derived from rat; mouse; human; cat; etc)	1	1 to 50	Yes	all biological samples for a given sample matrix	Yes	From the sample extract during the extraction process	No	nr	FALSE	FALSE	FALSE	FALSE	FALSE	FALSE	FALSE	FALSE	TRUE	Not applicable: pooled QC was not used for conditioning	Unclear	nr	FALSE	FALSE	FALSE	TRUE	FALSE	nr	nr	nr	nr	nr	nr	nr	FALSE	FALSE	FALSE	FALSE	FALSE	FALSE	TRUE	FALSE	FALSE	No	FALSE	FALSE	TRUE	FALSE
2022-05-22 17:32:00	8	91	Mammalian (i.e. biofluids or tissues derived from rat; mouse; human; cat; etc)	1	1 to 50	No	nr	nr	nr	nr	nr	FALSE	FALSE	FALSE	FALSE	FALSE	TRUE	FALSE	FALSE	FALSE	nr	nr	nr	FALSE	FALSE	FALSE	TRUE	FALSE	nr	nr	nr	nr	nr	nr	nr	FALSE	FALSE	FALSE	TRUE	FALSE	FALSE	FALSE	FALSE	FALSE	No	FALSE	FALSE	TRUE	FALSE
2022-05-23 12:39:00	28	91	Mammalian (i.e. biofluids or tissues derived from rat; mouse; human; cat; etc)	1	1 to 50	No	nr	nr	nr	nr	nr	FALSE	FALSE	FALSE	FALSE	FALSE	TRUE	FALSE	FALSE	FALSE	nr	nr	nr	FALSE	FALSE	FALSE	TRUE	FALSE	nr	nr	nr	nr	nr	nr	nr	FALSE	FALSE	FALSE	TRUE	FALSE	FALSE	FALSE	FALSE	FALSE	No	FALSE	FALSE	FALSE	TRUE
2022-06-01 04:09:00	18	91	Mammalian (i.e. biofluids or tissues derived from rat; mouse; human; cat; etc)	1	1 to 50	No	nr	nr	nr	nr	nr	FALSE	FALSE	FALSE	FALSE	FALSE	TRUE	FALSE	FALSE	FALSE	nr	nr	nr	FALSE	FALSE	FALSE	TRUE	FALSE	nr	nr	nr	nr	nr	nr	nr	FALSE	FALSE	FALSE	TRUE	TRUE	FALSE	FALSE	FALSE	FALSE	No	FALSE	FALSE	TRUE	FALSE
2022-06-01 17:02:00	22	91	Mammalian (i.e. biofluids or tissues derived from rat; mouse; human; cat; etc)	1	1 to 50	No	nr	nr	nr	nr	nr	FALSE	FALSE	FALSE	FALSE	FALSE	TRUE	FALSE	FALSE	FALSE	nr	nr	nr	FALSE	FALSE	FALSE	TRUE	FALSE	nr	nr	nr	nr	nr	nr	nr	FALSE	FALSE	FALSE	TRUE	FALSE	FALSE	FALSE	FALSE	FALSE	No	TRUE	FALSE	FALSE	FALSE
2022-06-28 22:23:00	17	91	Mammalian (i.e. biofluids or tissues derived from rat; mouse; human; cat; etc)	1	1 to 50	No	nr	nr	nr	nr	nr	FALSE	FALSE	FALSE	FALSE	FALSE	TRUE	FALSE	FALSE	FALSE	nr	nr	nr	FALSE	FALSE	FALSE	TRUE	FALSE	nr	nr	nr	nr	nr	nr	nr	FALSE	FALSE	FALSE	TRUE	FALSE	FALSE	FALSE	FALSE	FALSE	No	FALSE	FALSE	TRUE	FALSE
2022-06-01 00:49:00	27	96	Plant (i.e. Arabidopsis; Rice; Algae)	1	1 to 50	Yes	a subset of all biological samples for a given sample matrix	Yes	From the sample extract during the extraction process	No	nr	FALSE	FALSE	FALSE	FALSE	FALSE	FALSE	FALSE	TRUE	FALSE	Not applicable: pooled QC was not used for conditioning	Multiple times	One vial	TRUE	TRUE	TRUE	FALSE	FALSE	Unclear	No	Not applicable: Pooled QC samples were not used for this purpose	Yes	all biological samples (for a given sample type) and pooled QC samples	Visual inspection	No	TRUE	FALSE	FALSE	FALSE	FALSE	FALSE	FALSE	FALSE	FALSE	No	FALSE	FALSE	TRUE	FALSE
2022-06-02 09:37:00	5	96	Plant (i.e. Arabidopsis; Rice; Algae)	1	1 to 50	Yes	all biological samples for a given sample matrix	Yes	From the reconstituted - extracted samples	No	nr	FALSE	FALSE	TRUE	FALSE	FALSE	FALSE	FALSE	TRUE	FALSE	Not applicable: pooled QC was not used for conditioning	Multiple times	More than one vial	FALSE	FALSE	TRUE	FALSE	TRUE	Every 2 to 5 samples	No	other	Yes	all biological samples (for a given sample type) and pooled QC samples	Visual inspection	nr	TRUE	FALSE	FALSE	FALSE	TRUE	FALSE	FALSE	FALSE	FALSE	No	FALSE	TRUE	FALSE	FALSE
2022-06-09 17:28:00	13	96	Plant (i.e. Arabidopsis; Rice; Algae)	1	1 to 50	Yes	all biological samples for a given sample matrix	Yes	From the reconstituted - extracted samples	No	nr	FALSE	FALSE	TRUE	FALSE	FALSE	FALSE	FALSE	TRUE	FALSE	10 or more	Multiple times	More than one vial	FALSE	FALSE	FALSE	FALSE	TRUE	Unclear	No	Peak area RSD filter threshold of 21 to 30%	Yes	all biological samples (for a given sample type) and pooled QC samples	Visual inspection	Yes	TRUE	FALSE	FALSE	FALSE	FALSE	FALSE	FALSE	FALSE	FALSE	No	FALSE	TRUE	FALSE	FALSE
2022-06-28 23:14:00	17	96	Plant (i.e. Arabidopsis; Rice; Algae)	1	1 to 50	Yes	Unclear	Yes	From the sample extract during the extraction process	No	nr	FALSE	FALSE	TRUE	FALSE	FALSE	FALSE	FALSE	TRUE	FALSE	10 or more	Multiple times	Unclear	TRUE	TRUE	TRUE	FALSE	FALSE	Every 2 to 5 samples	No	Unclear	Yes	all biological samples (for a given sample type) and pooled QC samples	Visual inspection	Yes	TRUE	FALSE	FALSE	FALSE	FALSE	FALSE	FALSE	FALSE	FALSE	No	FALSE	FALSE	TRUE	FALSE
2022-07-01 08:07:00	16	96	Plant (i.e. Arabidopsis; Rice; Algae)	1	1 to 50	Yes	all biological samples for a given sample matrix	Yes	From the sample extract during the extraction process	No	nr	FALSE	FALSE	TRUE	FALSE	FALSE	FALSE	FALSE	TRUE	FALSE	Unclear	Multiple times	More than one vial	FALSE	FALSE	TRUE	FALSE	TRUE	Unclear	No	Unclear	No	nr	nr	Yes	TRUE	FALSE	FALSE	FALSE	FALSE	FALSE	FALSE	FALSE	FALSE	No	FALSE	FALSE	TRUE	FALSE
2022-05-27 09:25:00	28	98	Mammalian (i.e. biofluids or tissues derived from rat; mouse; human; cat; etc), Microbe (i.e. E. coli; Yeast; prokaryote; archeae; cyanobacteria)	1	1 to 50	Yes	all biological samples for a given sample matrix	No	nr	Yes	Directly from the biofluid pre-extraction	FALSE	FALSE	FALSE	FALSE	FALSE	FALSE	TRUE	FALSE	FALSE	Not applicable: pooled QC was not used for conditioning	Multiple times	Unclear	FALSE	FALSE	FALSE	FALSE	TRUE	Every 6 to 10 samples	No	Not applicable: Pooled QC samples were not used for this purpose	No	nr	nr	Yes	FALSE	FALSE	FALSE	FALSE	TRUE	FALSE	FALSE	TRUE	FALSE	No	FALSE	FALSE	TRUE	FALSE
2022-05-31 14:38:00	5	98	Mammalian (i.e. biofluids or tissues derived from rat; mouse; human; cat; etc), Microbe (i.e. E. coli; Yeast; prokaryote; archeae; cyanobacteria)	1	1 to 50	Yes	all biological samples for a given sample matrix	No	nr	Yes	From the reconstituted extracted samples	FALSE	TRUE	FALSE	FALSE	FALSE	FALSE	FALSE	TRUE	FALSE	Unclear	Multiple times	Unclear	TRUE	FALSE	TRUE	FALSE	FALSE	Every 6 to 10 samples	No	Not applicable: Pooled QC samples were not used for this purpose	No	nr	nr	nr	FALSE	FALSE	FALSE	FALSE	FALSE	FALSE	FALSE	TRUE	FALSE	Yes	FALSE	FALSE	TRUE	FALSE
2022-06-04 07:40:00	14	98	Mammalian (i.e. biofluids or tissues derived from rat; mouse; human; cat; etc), Microbe (i.e. E. coli; Yeast; prokaryote; archeae; cyanobacteria)	1	1 to 50	Yes	all biological samples for a given sample matrix	No	nr	Yes	Unclear	FALSE	TRUE	FALSE	FALSE	FALSE	FALSE	FALSE	TRUE	FALSE	Unclear	Multiple times	Unclear	TRUE	TRUE	TRUE	FALSE	FALSE	Every 6 to 10 samples	No	Not applicable: Pooled QC samples were not used for this purpose	No	nr	nr	nr	FALSE	FALSE	FALSE	TRUE	FALSE	FALSE	FALSE	FALSE	FALSE	No	FALSE	FALSE	TRUE	FALSE
2022-06-28 16:44:00	24	98	Mammalian (i.e. biofluids or tissues derived from rat; mouse; human; cat; etc), Microbe (i.e. E. coli; Yeast; prokaryote; archeae; cyanobacteria)	1	1 to 50	Yes	all biological samples for a given sample matrix	No	nr	Yes	Directly from the biofluid pre-extraction	FALSE	TRUE	FALSE	FALSE	FALSE	FALSE	FALSE	TRUE	FALSE	Unclear	Multiple times	Unclear	FALSE	TRUE	TRUE	FALSE	FALSE	Every 6 to 10 samples	No	Not applicable: Pooled QC samples were not used for this purpose	No	nr	nr	nr	FALSE	FALSE	FALSE	FALSE	FALSE	FALSE	FALSE	TRUE	FALSE	No	FALSE	FALSE	TRUE	FALSE
2022-06-29 21:49:00	17	98	Mammalian (i.e. biofluids or tissues derived from rat; mouse; human; cat; etc), Microbe (i.e. E. coli; Yeast; prokaryote; archeae; cyanobacteria)	1	1 to 50	Yes	all biological samples for a given sample matrix	No	nr	Yes	From the reconstituted extracted samples	FALSE	TRUE	FALSE	FALSE	FALSE	FALSE	FALSE	TRUE	FALSE	1 to 5	Multiple times	Unclear	TRUE	TRUE	TRUE	FALSE	FALSE	Every 6 to 10 samples	No	Not applicable: Pooled QC samples were not used for this purpose	No	nr	nr	Yes	FALSE	FALSE	FALSE	FALSE	FALSE	FALSE	FALSE	TRUE	FALSE	Yes	FALSE	FALSE	TRUE	FALSE
2022-04-26 13:13:00	24	100	Plant (i.e. Arabidopsis; Rice; Algae), Microbe (i.e. E. coli; Yeast; prokaryote; archeae; cyanobacteria)	1	1 to 50	Yes	all biological samples for a given sample matrix	Yes	From the sample extract during the extraction process	No	nr	TRUE	FALSE	TRUE	FALSE	FALSE	FALSE	FALSE	FALSE	FALSE	Not applicable: pooled QC was not used for conditioning	Multiple times	Unclear	TRUE	TRUE	TRUE	FALSE	FALSE	Every 6 to 10 samples	No	Unclear	Yes	all biological samples (for a given sample type) and pooled QC samples	Visual inspection	Yes	TRUE	FALSE	FALSE	FALSE	FALSE	FALSE	FALSE	TRUE	FALSE	No	FALSE	FALSE	TRUE	FALSE
2022-05-27 09:36:00	28	100	Plant (i.e. Arabidopsis; Rice; Algae), Microbe (i.e. E. coli; Yeast; prokaryote; archeae; cyanobacteria)	4	1 to 50	Yes	all samples, including multiple matrices	Yes	From the sample extract during the extraction process	No	nr	FALSE	FALSE	FALSE	FALSE	FALSE	FALSE	TRUE	FALSE	FALSE	Unclear	Multiple times	Unclear	FALSE	FALSE	FALSE	FALSE	TRUE	Every 6 to 10 samples	No	Not applicable: Pooled QC samples were not used for this purpose	No	nr	nr	Yes	TRUE	FALSE	FALSE	FALSE	FALSE	FALSE	FALSE	FALSE	FALSE	No	FALSE	FALSE	TRUE	FALSE
2022-06-02 00:19:00	4	100	Plant (i.e. Arabidopsis; Rice; Algae), Microbe (i.e. E. coli; Yeast; prokaryote; archeae; cyanobacteria)	1	1 to 50	Yes	all biological samples for a given sample matrix	No	nr	Yes	Unclear	TRUE	FALSE	FALSE	FALSE	FALSE	FALSE	TRUE	TRUE	FALSE	Not applicable: pooled QC was not used for conditioning	Multiple times	Unclear	TRUE	TRUE	TRUE	FALSE	FALSE	Every 6 to 10 samples	No	Unclear	Yes	all biological samples (for a given sample type) and pooled QC samples	Unclear	nr	TRUE	FALSE	FALSE	FALSE	FALSE	FALSE	FALSE	TRUE	FALSE	Yes	FALSE	FALSE	TRUE	FALSE
2022-06-29 22:48:00	17	100	Plant (i.e. Arabidopsis; Rice; Algae), Microbe (i.e. E. coli; Yeast; prokaryote; archeae; cyanobacteria)	1	1 to 50	Yes	other	Yes	From the sample extract during the extraction process	No	nr	FALSE	TRUE	TRUE	FALSE	FALSE	FALSE	FALSE	TRUE	FALSE	6 to 10	Multiple times	Unclear	TRUE	TRUE	TRUE	FALSE	FALSE	Every 6 to 10 samples	No	Peak area RSD filter threshold of 10% or less	Yes	all biological samples (for a given sample type) and pooled QC samples	Visual inspection	Yes	TRUE	FALSE	FALSE	FALSE	FALSE	FALSE	FALSE	TRUE	FALSE	Yes	FALSE	FALSE	TRUE	FALSE
2022-06-30 12:14:00	18	100	Plant (i.e. Arabidopsis; Rice; Algae), Microbe (i.e. E. coli; Yeast; prokaryote; archeae; cyanobacteria)	1	1 to 50	Yes	all biological samples for a given sample matrix	Yes	From the sample extract during the extraction process	No	nr	TRUE	FALSE	FALSE	FALSE	FALSE	FALSE	FALSE	TRUE	FALSE	Not applicable: pooled QC was not used for conditioning	Multiple times	Unclear	FALSE	FALSE	TRUE	FALSE	TRUE	Every 2 to 5 samples	No	other	Unclear	nr	nr	nr	TRUE	FALSE	FALSE	FALSE	TRUE	FALSE	FALSE	TRUE	FALSE	Yes	FALSE	FALSE	TRUE	FALSE
2022-05-19 07:29:00	8	101	Mammalian (i.e. biofluids or tissues derived from rat; mouse; human; cat; etc)	1	51 to 200	Yes	all biological samples for a given sample matrix	No	nr	Yes	Directly from the biofluid pre-extraction	FALSE	FALSE	TRUE	TRUE	FALSE	FALSE	FALSE	FALSE	FALSE	Not applicable: pooled QC was not used for conditioning	Multiple times	Unclear	FALSE	FALSE	FALSE	FALSE	TRUE	Unclear	No	Not applicable: Pooled QC samples were not used for this purpose	No	nr	nr	nr	FALSE	FALSE	FALSE	FALSE	TRUE	FALSE	FALSE	FALSE	FALSE	Yes	FALSE	FALSE	TRUE	FALSE
2022-05-23 18:18:00	11	101	Mammalian (i.e. biofluids or tissues derived from rat; mouse; human; cat; etc)	1	51 to 200	Yes	all biological samples for a given sample matrix	No	nr	Yes	Directly from the biofluid pre-extraction	FALSE	FALSE	TRUE	FALSE	FALSE	FALSE	FALSE	FALSE	FALSE	Not applicable: pooled QC was not used for conditioning	Multiple times	More than one vial	FALSE	FALSE	FALSE	FALSE	TRUE	Unclear	No	other	No	nr	nr	nr	FALSE	FALSE	FALSE	FALSE	TRUE	FALSE	FALSE	FALSE	FALSE	No	FALSE	FALSE	FALSE	TRUE
2022-06-01 07:59:00	23	101	Mammalian (i.e. biofluids or tissues derived from rat; mouse; human; cat; etc)	2	1 to 50	Yes	all samples, including multiple matrices	No	nr	Yes	Directly from the biofluid pre-extraction	FALSE	FALSE	FALSE	TRUE	FALSE	FALSE	FALSE	FALSE	FALSE	Unclear	Unclear	nr	FALSE	FALSE	FALSE	TRUE	FALSE	nr	nr	nr	nr	nr	nr	Unclear	FALSE	FALSE	FALSE	FALSE	FALSE	FALSE	TRUE	FALSE	FALSE	No	FALSE	FALSE	TRUE	FALSE
2022-06-04 08:06:00	14	101	Mammalian (i.e. biofluids or tissues derived from rat; mouse; human; cat; etc)	1	51 to 200	Yes	all biological samples for a given sample matrix	No	nr	Yes	Unclear	FALSE	FALSE	FALSE	FALSE	FALSE	FALSE	TRUE	FALSE	FALSE	Unclear	Unclear	nr	FALSE	FALSE	FALSE	TRUE	FALSE	nr	nr	nr	nr	nr	nr	nr	FALSE	FALSE	FALSE	TRUE	FALSE	FALSE	FALSE	FALSE	FALSE	No	FALSE	FALSE	TRUE	FALSE
2022-06-04 13:58:00	12	101	Mammalian (i.e. biofluids or tissues derived from rat; mouse; human; cat; etc)	1	1 to 50	Yes	all biological samples for a given sample matrix	No	nr	Yes	Directly from the biofluid pre-extraction	FALSE	FALSE	FALSE	FALSE	FALSE	FALSE	FALSE	FALSE	TRUE	Unclear	Unclear	nr	FALSE	FALSE	FALSE	TRUE	FALSE	nr	nr	nr	nr	nr	nr	nr	TRUE	FALSE	FALSE	FALSE	FALSE	FALSE	TRUE	TRUE	FALSE	Yes	FALSE	FALSE	FALSE	TRUE
2022-06-30 12:03:00	18	101	Mammalian (i.e. biofluids or tissues derived from rat; mouse; human; cat; etc)	1	51 to 200	Yes	all biological samples for a given sample matrix	No	nr	Yes	Directly from the biofluid pre-extraction	FALSE	FALSE	TRUE	FALSE	FALSE	FALSE	TRUE	FALSE	FALSE	Not applicable: pooled QC was not used for conditioning	Multiple times	More than one vial	TRUE	TRUE	TRUE	FALSE	TRUE	Every 2 to 5 samples	No	Not applicable: Pooled QC samples were not used for this purpose	No	nr	nr	nr	FALSE	FALSE	FALSE	FALSE	TRUE	FALSE	FALSE	FALSE	FALSE	Yes	FALSE	TRUE	FALSE	FALSE
2022-05-27 09:49:00	28	102	Mammalian (i.e. biofluids or tissues derived from rat; mouse; human; cat; etc), Plant (i.e. Arabidopsis; Rice; Algae)	2	51 to 200	Yes	all biological samples for a given sample matrix	Yes	other	Yes	From the sample extract during the extraction process	FALSE	FALSE	FALSE	FALSE	FALSE	FALSE	FALSE	TRUE	FALSE	Not applicable: pooled QC was not used for conditioning	Multiple times	Unclear	FALSE	FALSE	FALSE	FALSE	TRUE	Every 6 to 10 samples	No	Peak area RSD filter threshold of 21 to 30%	Yes	all biological samples (for a given sample type) and pooled QC samples	Visual inspection	No	TRUE	FALSE	FALSE	FALSE	FALSE	FALSE	FALSE	FALSE	FALSE	Yes	FALSE	FALSE	TRUE	FALSE
2022-06-06 06:58:00	20	102	Mammalian (i.e. biofluids or tissues derived from rat; mouse; human; cat; etc), Plant (i.e. Arabidopsis; Rice; Algae)	2	1 to 50	Yes	all biological samples for a given sample matrix	Yes	other	Yes	Unclear	FALSE	FALSE	TRUE	FALSE	FALSE	FALSE	FALSE	TRUE	FALSE	Not applicable: pooled QC was not used for conditioning	Unclear	nr	FALSE	FALSE	FALSE	TRUE	FALSE	nr	nr	nr	nr	nr	nr	No	TRUE	FALSE	FALSE	FALSE	FALSE	FALSE	FALSE	FALSE	FALSE	No	FALSE	FALSE	TRUE	FALSE
2022-06-30 08:31:00	25	102	Mammalian (i.e. biofluids or tissues derived from rat; mouse; human; cat; etc), Plant (i.e. Arabidopsis; Rice; Algae)	1	1 to 50	Yes	all biological samples for a given sample matrix	No	nr	Yes	Directly from the biofluid pre-extraction	FALSE	FALSE	FALSE	FALSE	FALSE	FALSE	FALSE	TRUE	TRUE	Not applicable: pooled QC was not used for conditioning	Multiple times	Unclear	FALSE	FALSE	TRUE	FALSE	TRUE	Every 6 to 10 samples	No	other	Yes	all biological samples (for a given sample type) and pooled QC samples	Visual inspection	nr	TRUE	FALSE	FALSE	FALSE	TRUE	FALSE	FALSE	FALSE	FALSE	Yes	FALSE	FALSE	TRUE	FALSE
2022-07-07 12:34:00	24	102	Mammalian (i.e. biofluids or tissues derived from rat; mouse; human; cat; etc), Plant (i.e. Arabidopsis; Rice; Algae)	2	1 to 50	Yes	all biological samples for a given sample matrix	Yes	Unclear	Yes	Unclear	FALSE	FALSE	FALSE	FALSE	FALSE	FALSE	FALSE	TRUE	FALSE	6 to 10	Multiple times	Unclear	TRUE	TRUE	TRUE	FALSE	FALSE	Every 6 to 10 samples	No	Not applicable: Pooled QC samples were not used for this purpose	Yes	all biological samples (for a given sample type) and pooled QC samples	Visual inspection	No	FALSE	FALSE	FALSE	TRUE	FALSE	FALSE	FALSE	FALSE	FALSE	Yes	FALSE	FALSE	TRUE	FALSE
2022-07-15 09:25:00	18	102	Mammalian (i.e. biofluids or tissues derived from rat; mouse; human; cat; etc), Plant (i.e. Arabidopsis; Rice; Algae)	2	1 to 50	Yes	all biological samples for a given sample matrix	No	nr	Yes	Unclear	FALSE	FALSE	TRUE	FALSE	FALSE	FALSE	TRUE	TRUE	FALSE	Not applicable: pooled QC was not used for conditioning	Multiple times	Unclear	FALSE	FALSE	TRUE	FALSE	TRUE	Every 6 to 10 samples	No	Peak area RSD filter threshold of 21 to 30%	Yes	all biological samples (for a given sample type) and pooled QC samples	Visual inspection	Unclear	TRUE	FALSE	FALSE	FALSE	FALSE	FALSE	FALSE	FALSE	FALSE	No	FALSE	FALSE	TRUE	FALSE
2022-05-22 09:10:00	29	104	Plant (i.e. Arabidopsis; Rice; Algae)	1	1 to 50	No	nr	nr	nr	nr	nr	FALSE	FALSE	FALSE	FALSE	FALSE	TRUE	FALSE	FALSE	FALSE	nr	nr	nr	FALSE	FALSE	FALSE	TRUE	FALSE	nr	nr	nr	nr	nr	nr	nr	FALSE	FALSE	TRUE	FALSE	FALSE	FALSE	FALSE	FALSE	FALSE	Yes	FALSE	FALSE	TRUE	FALSE
2022-06-02 09:52:00	5	104	Plant (i.e. Arabidopsis; Rice; Algae)	1	1 to 50	No	nr	nr	nr	nr	nr	FALSE	FALSE	FALSE	FALSE	FALSE	TRUE	FALSE	FALSE	FALSE	nr	nr	nr	FALSE	FALSE	FALSE	TRUE	FALSE	nr	nr	nr	nr	nr	nr	nr	FALSE	FALSE	FALSE	FALSE	FALSE	FALSE	TRUE	FALSE	FALSE	No	FALSE	FALSE	TRUE	FALSE
2022-06-04 04:18:00	4	104	Plant (i.e. Arabidopsis; Rice; Algae)	1	1 to 50	No	nr	nr	nr	nr	nr	FALSE	FALSE	FALSE	FALSE	FALSE	TRUE	FALSE	FALSE	FALSE	nr	nr	nr	FALSE	FALSE	FALSE	TRUE	FALSE	nr	nr	nr	nr	nr	nr	nr	FALSE	FALSE	TRUE	FALSE	FALSE	FALSE	FALSE	FALSE	FALSE	No	FALSE	FALSE	TRUE	FALSE
2022-06-06 07:03:00	20	104	Plant (i.e. Arabidopsis; Rice; Algae)	1	1 to 50	No	nr	nr	nr	nr	nr	FALSE	FALSE	FALSE	FALSE	FALSE	TRUE	FALSE	FALSE	FALSE	nr	nr	nr	FALSE	FALSE	FALSE	TRUE	FALSE	nr	nr	nr	nr	nr	nr	nr	FALSE	FALSE	FALSE	TRUE	FALSE	FALSE	FALSE	FALSE	FALSE	No	FALSE	FALSE	TRUE	FALSE
2022-06-30 11:15:00	18	104	Plant (i.e. Arabidopsis; Rice; Algae)	1	51 to 200	No	nr	nr	nr	nr	nr	FALSE	FALSE	FALSE	FALSE	FALSE	TRUE	FALSE	FALSE	FALSE	nr	nr	nr	FALSE	FALSE	FALSE	TRUE	FALSE	nr	nr	nr	nr	nr	nr	Unclear	FALSE	FALSE	FALSE	FALSE	FALSE	FALSE	TRUE	FALSE	FALSE	No	FALSE	FALSE	FALSE	FALSE
2022-06-01 00:53:00	27	105	Mammalian (i.e. biofluids or tissues derived from rat; mouse; human; cat; etc)	1	51 to 200	Yes	all biological samples for a given sample matrix	No	nr	Yes	Unclear	FALSE	FALSE	FALSE	FALSE	FALSE	FALSE	FALSE	TRUE	FALSE	Not applicable: pooled QC was not used for conditioning	Multiple times	One vial	TRUE	TRUE	TRUE	FALSE	FALSE	Every 6 to 10 samples	No	Not applicable: Pooled QC samples were not used for this purpose	No	nr	nr	nr	TRUE	FALSE	FALSE	FALSE	TRUE	FALSE	FALSE	FALSE	FALSE	No	FALSE	FALSE	TRUE	FALSE
2022-06-01 09:37:00	7	105	Mammalian (i.e. biofluids or tissues derived from rat; mouse; human; cat; etc)	1	1 to 50	Yes	all biological samples for a given sample matrix	No	nr	Yes	Unclear	TRUE	TRUE	TRUE	FALSE	FALSE	FALSE	FALSE	FALSE	FALSE	Unclear	Multiple times	Unclear	TRUE	FALSE	TRUE	FALSE	FALSE	Every 6 to 10 samples	No	Peak area RSD filter threshold of 21 to 30%	No	nr	nr	nr	TRUE	FALSE	FALSE	FALSE	TRUE	FALSE	FALSE	TRUE	FALSE	No	FALSE	FALSE	FALSE	TRUE
2022-06-29 15:05:00	16	105	Mammalian (i.e. biofluids or tissues derived from rat; mouse; human; cat; etc)	1	1 to 50	Yes	all biological samples for a given sample matrix	No	nr	Yes	Unclear	TRUE	FALSE	FALSE	FALSE	FALSE	FALSE	FALSE	TRUE	FALSE	Unclear	Multiple times	Unclear	TRUE	FALSE	TRUE	FALSE	TRUE	Every 6 to 10 samples	No	Not applicable: Pooled QC samples were not used for this purpose	Unclear	nr	nr	Yes	TRUE	FALSE	FALSE	FALSE	FALSE	TRUE	FALSE	TRUE	TRUE	No	FALSE	TRUE	TRUE	FALSE
2022-07-11 03:00:00	1	105	Mammalian (i.e. biofluids or tissues derived from rat; mouse; human; cat; etc)	1	201 to 1000	Yes	all biological samples for a given sample matrix	No	nr	Yes	Directly from the biofluid pre-extraction	TRUE	FALSE	TRUE	FALSE	FALSE	FALSE	FALSE	FALSE	FALSE	Not applicable: pooled QC was not used for conditioning	Multiple times	Unclear	TRUE	FALSE	TRUE	FALSE	FALSE	Every 6 to 10 samples	No	Peak area RSD filter threshold of 41% or greater	No	nr	nr	nr	TRUE	FALSE	FALSE	FALSE	TRUE	FALSE	FALSE	TRUE	FALSE	No	FALSE	TRUE	FALSE	FALSE
2022-07-14 23:24:00	17	105	Mammalian (i.e. biofluids or tissues derived from rat; mouse; human; cat; etc)	1	51 to 200	Yes	all biological samples for a given sample matrix	No	nr	Yes	Directly from the biofluid pre-extraction	FALSE	FALSE	TRUE	FALSE	FALSE	FALSE	FALSE	TRUE	FALSE	Not applicable: pooled QC was not used for conditioning	Multiple times	Unclear	TRUE	TRUE	TRUE	FALSE	FALSE	Every 6 to 10 samples	No	Peak area RSD filter threshold of 41% or greater	No	nr	nr	Yes	TRUE	FALSE	FALSE	FALSE	FALSE	TRUE	FALSE	TRUE	FALSE	Yes	FALSE	FALSE	FALSE	TRUE
2022-06-16 13:54:00	3	107	Plant (i.e. Arabidopsis; Rice; Algae)	1	1 to 50	No	nr	nr	nr	nr	nr	FALSE	FALSE	FALSE	FALSE	FALSE	TRUE	FALSE	FALSE	FALSE	nr	nr	nr	FALSE	FALSE	FALSE	TRUE	FALSE	nr	nr	nr	nr	nr	nr	nr	FALSE	FALSE	FALSE	FALSE	TRUE	FALSE	FALSE	FALSE	FALSE	No	FALSE	FALSE	TRUE	FALSE
2022-06-23 09:38:00	11	107	Plant (i.e. Arabidopsis; Rice; Algae)	1	1 to 50	No	nr	nr	nr	nr	nr	FALSE	FALSE	FALSE	FALSE	FALSE	TRUE	FALSE	FALSE	FALSE	nr	nr	nr	FALSE	FALSE	FALSE	TRUE	FALSE	nr	nr	nr	nr	nr	nr	nr	FALSE	FALSE	FALSE	FALSE	FALSE	FALSE	FALSE	TRUE	FALSE	No	FALSE	FALSE	FALSE	TRUE
2022-06-28 03:17:00	7	107	Plant (i.e. Arabidopsis; Rice; Algae)	1	1 to 50	No	nr	nr	nr	nr	nr	FALSE	FALSE	FALSE	FALSE	FALSE	TRUE	FALSE	FALSE	FALSE	nr	nr	nr	FALSE	FALSE	FALSE	TRUE	FALSE	nr	nr	nr	nr	nr	nr	No	TRUE	FALSE	FALSE	FALSE	FALSE	FALSE	FALSE	FALSE	FALSE	Yes	FALSE	FALSE	FALSE	TRUE
2022-06-30 11:44:00	18	107	Plant (i.e. Arabidopsis; Rice; Algae)	1	1 to 50	No	nr	nr	nr	nr	nr	FALSE	FALSE	FALSE	FALSE	FALSE	TRUE	FALSE	FALSE	FALSE	nr	nr	nr	FALSE	FALSE	FALSE	TRUE	FALSE	nr	nr	nr	nr	nr	nr	nr	FALSE	FALSE	FALSE	FALSE	TRUE	FALSE	FALSE	FALSE	FALSE	No	FALSE	FALSE	TRUE	FALSE
2022-07-13 12:05:00	5	107	Plant (i.e. Arabidopsis; Rice; Algae)	1	1 to 50	No	nr	nr	nr	nr	nr	FALSE	FALSE	FALSE	FALSE	FALSE	TRUE	FALSE	FALSE	FALSE	nr	nr	nr	FALSE	FALSE	FALSE	TRUE	FALSE	nr	nr	nr	nr	nr	nr	nr	TRUE	FALSE	TRUE	FALSE	TRUE	FALSE	FALSE	TRUE	FALSE	No	FALSE	FALSE	TRUE	FALSE
2022-07-16 10:38:00	9	107	Plant (i.e. Arabidopsis; Rice; Algae)	1	1 to 50	No	nr	nr	nr	nr	nr	FALSE	FALSE	FALSE	FALSE	FALSE	TRUE	FALSE	FALSE	FALSE	nr	nr	nr	FALSE	FALSE	FALSE	TRUE	FALSE	nr	nr	nr	nr	nr	nr	Unclear	FALSE	FALSE	FALSE	FALSE	FALSE	FALSE	TRUE	FALSE	FALSE	No	FALSE	FALSE	FALSE	TRUE
2022-05-10 17:40:00	6	108	Mammalian (i.e. biofluids or tissues derived from rat; mouse; human; cat; etc)	3	1 to 50	Yes	all biological samples for a given sample matrix	Yes	Unclear	No	nr	FALSE	FALSE	TRUE	FALSE	FALSE	FALSE	FALSE	TRUE	FALSE	Not applicable: pooled QC was not used for conditioning	Multiple times	Unclear	TRUE	TRUE	TRUE	FALSE	FALSE	Every 6 to 10 samples	No	Peak area RSD filter threshold of 41% or greater	No	nr	nr	Yes	TRUE	FALSE	FALSE	FALSE	FALSE	FALSE	FALSE	TRUE	FALSE	No	TRUE	FALSE	FALSE	FALSE
2022-05-21 14:40:00	8	108	Mammalian (i.e. biofluids or tissues derived from rat; mouse; human; cat; etc)	3	1 to 50	Yes	all biological samples for a given sample matrix	Yes	From the reconstituted - extracted samples	No	nr	FALSE	FALSE	TRUE	FALSE	FALSE	FALSE	FALSE	FALSE	FALSE	Not applicable: pooled QC was not used for conditioning	Multiple times	More than one vial	TRUE	TRUE	TRUE	FALSE	FALSE	Every 6 to 10 samples	No	Peak area RSD filter threshold of 41% or greater	No	nr	nr	Yes	TRUE	FALSE	TRUE	FALSE	FALSE	FALSE	FALSE	TRUE	FALSE	No	FALSE	FALSE	TRUE	FALSE
2022-06-02 00:37:00	4	108	Mammalian (i.e. biofluids or tissues derived from rat; mouse; human; cat; etc)	4	1 to 50	Yes	all biological samples for a given sample matrix	No	nr	Yes	Unclear	FALSE	FALSE	TRUE	FALSE	FALSE	FALSE	FALSE	TRUE	FALSE	6 to 10	Multiple times	Unclear	FALSE	FALSE	FALSE	FALSE	TRUE	Every 6 to 10 samples	No	Peak area RSD filter threshold of 41% or greater	No	nr	nr	Yes	TRUE	FALSE	FALSE	FALSE	FALSE	FALSE	FALSE	TRUE	FALSE	No	FALSE	FALSE	FALSE	FALSE
2022-06-06 15:23:00	16	108	Mammalian (i.e. biofluids or tissues derived from rat; mouse; human; cat; etc)	4	1 to 50	Yes	all biological samples for a given sample matrix	Yes	Unclear	Yes	Unclear	FALSE	FALSE	TRUE	FALSE	FALSE	FALSE	FALSE	TRUE	FALSE	Unclear	Multiple times	More than one vial	FALSE	FALSE	FALSE	FALSE	TRUE	Every 6 to 10 samples	No	Peak area RSD filter threshold of 41% or greater	No	nr	nr	Unclear	TRUE	FALSE	FALSE	FALSE	FALSE	FALSE	FALSE	FALSE	FALSE	No	TRUE	FALSE	FALSE	FALSE
2022-06-10 10:59:00	15	108	Mammalian (i.e. biofluids or tissues derived from rat; mouse; human; cat; etc)	4	1 to 50	Yes	all biological samples for a given sample matrix	Yes	Unclear	No	nr	FALSE	FALSE	TRUE	FALSE	FALSE	FALSE	FALSE	FALSE	FALSE	Not applicable: pooled QC was not used for conditioning	Multiple times	More than one vial	TRUE	TRUE	TRUE	FALSE	FALSE	Every 6 to 10 samples	No	Peak area RSD filter threshold of 41% or greater	No	nr	nr	Yes	TRUE	FALSE	TRUE	FALSE	FALSE	FALSE	FALSE	TRUE	FALSE	No	FALSE	FALSE	FALSE	FALSE
2022-06-01 03:54:00	27	111	Mammalian (i.e. biofluids or tissues derived from rat; mouse; human; cat; etc)	1	201 to 1000	Yes	all biological samples for a given sample matrix	No	nr	Yes	Unclear	FALSE	FALSE	FALSE	FALSE	FALSE	FALSE	FALSE	TRUE	FALSE	Not applicable: pooled QC was not used for conditioning	Multiple times	One vial	FALSE	FALSE	FALSE	FALSE	TRUE	less frequently than every 10 samples	No	Not applicable: Pooled QC samples were not used for this purpose	Yes	Unclear	Visual inspection	nr	TRUE	FALSE	FALSE	FALSE	FALSE	FALSE	FALSE	FALSE	FALSE	No	FALSE	FALSE	TRUE	FALSE
2022-06-02 05:55:00	4	111	Mammalian (i.e. biofluids or tissues derived from rat; mouse; human; cat; etc)	1	51 to 200	Yes	all biological samples for a given sample matrix	No	nr	Yes	Directly from the biofluid pre-extraction	FALSE	FALSE	TRUE	FALSE	FALSE	FALSE	FALSE	TRUE	FALSE	Not applicable: pooled QC was not used for conditioning	Multiple times	Unclear	TRUE	TRUE	TRUE	FALSE	FALSE	less frequently than every 10 samples	No	Peak area RSD filter threshold of 11 to 20%	No	nr	nr	nr	FALSE	FALSE	FALSE	FALSE	FALSE	TRUE	FALSE	FALSE	FALSE	No	FALSE	FALSE	TRUE	FALSE
2022-06-10 09:04:00	26	111	Mammalian (i.e. biofluids or tissues derived from rat; mouse; human; cat; etc)	1	201 to 1000	Yes	all biological samples for a given sample matrix	No	nr	Yes	Directly from the biofluid pre-extraction	FALSE	TRUE	FALSE	FALSE	FALSE	FALSE	FALSE	TRUE	FALSE	10 or more	One time	nr	FALSE	FALSE	FALSE	TRUE	FALSE	nr	nr	nr	nr	nr	nr	nr	TRUE	FALSE	FALSE	FALSE	FALSE	FALSE	FALSE	FALSE	FALSE	No	FALSE	FALSE	TRUE	FALSE
2022-06-10 13:24:00	19	111	Mammalian (i.e. biofluids or tissues derived from rat; mouse; human; cat; etc)	1	51 to 200	Yes	all biological samples for a given sample matrix	No	nr	Yes	Unclear	FALSE	FALSE	FALSE	FALSE	FALSE	FALSE	FALSE	TRUE	FALSE	Not applicable: pooled QC was not used for conditioning	Multiple times	Unclear	TRUE	FALSE	FALSE	FALSE	FALSE	less frequently than every 10 samples	No	other	Yes	all biological samples (for a given sample type) and pooled QC samples	Quantitative metric	Yes	TRUE	FALSE	FALSE	FALSE	FALSE	TRUE	FALSE	FALSE	FALSE	No	FALSE	TRUE	TRUE	FALSE
2022-06-16 15:48:00	3	111	Mammalian (i.e. biofluids or tissues derived from rat; mouse; human; cat; etc)	1	201 to 1000	Yes	all biological samples for a given sample matrix	No	nr	Yes	Unclear	FALSE	FALSE	TRUE	FALSE	FALSE	FALSE	FALSE	TRUE	FALSE	Not applicable: pooled QC was not used for conditioning	Multiple times	Unclear	TRUE	FALSE	TRUE	FALSE	FALSE	less frequently than every 10 samples	No	Peak area RSD filter threshold of 21 to 30%	Yes	all biological samples (for a given sample type) and pooled QC samples	Visual inspection	nr	TRUE	FALSE	FALSE	FALSE	FALSE	FALSE	FALSE	FALSE	FALSE	No	FALSE	FALSE	TRUE	FALSE
2022-05-20 12:40:00	29	113	Mammalian (i.e. biofluids or tissues derived from rat; mouse; human; cat; etc)	1	51 to 200	Yes	all biological samples for a given sample matrix	Yes	From the sample extract during the extraction process	No	nr	FALSE	TRUE	FALSE	FALSE	FALSE	FALSE	TRUE	FALSE	TRUE	6 to 10	Multiple times	More than one vial	TRUE	FALSE	FALSE	FALSE	FALSE	Every 6 to 10 samples	No	Unclear	Yes	all biological samples (for a given sample type) and pooled QC samples	Visual inspection	Yes	FALSE	FALSE	FALSE	FALSE	FALSE	FALSE	TRUE	FALSE	FALSE	Yes	FALSE	FALSE	TRUE	FALSE
2022-06-01 03:57:00	27	113	Mammalian (i.e. biofluids or tissues derived from rat; mouse; human; cat; etc)	1	1 to 50	Yes	all biological samples for a given sample matrix	Yes	Unclear	No	nr	FALSE	TRUE	FALSE	FALSE	FALSE	FALSE	FALSE	TRUE	FALSE	6 to 10	Multiple times	One vial	TRUE	TRUE	TRUE	FALSE	FALSE	less frequently than every 10 samples	No	Not applicable: Pooled QC samples were not used for this purpose	Yes	all biological samples (for a given sample type) and pooled QC samples	Visual inspection	nr	FALSE	FALSE	FALSE	TRUE	FALSE	FALSE	FALSE	FALSE	FALSE	Yes	FALSE	FALSE	TRUE	FALSE
2022-06-04 08:27:00	14	113	Mammalian (i.e. biofluids or tissues derived from rat; mouse; human; cat; etc)	1	1 to 50	Yes	all biological samples for a given sample matrix	Yes	From the sample extract during the extraction process	No	nr	FALSE	TRUE	FALSE	FALSE	FALSE	FALSE	FALSE	TRUE	FALSE	6 to 10	Multiple times	Unclear	TRUE	TRUE	TRUE	FALSE	FALSE	Every 6 to 10 samples	No	Unclear	Yes	all biological samples (for a given sample type) and pooled QC samples	Visual inspection	nr	FALSE	FALSE	FALSE	FALSE	TRUE	FALSE	FALSE	FALSE	FALSE	No	FALSE	FALSE	TRUE	FALSE
2022-06-17 04:07:00	18	113	Mammalian (i.e. biofluids or tissues derived from rat; mouse; human; cat; etc)	1	51 to 200	Yes	all biological samples for a given sample matrix	Yes	From the sample extract during the extraction process	No	nr	TRUE	TRUE	FALSE	FALSE	FALSE	FALSE	FALSE	FALSE	FALSE	6 to 10	Multiple times	Unclear	TRUE	FALSE	TRUE	FALSE	FALSE	less frequently than every 10 samples	No	Not applicable: Pooled QC samples were not used for this purpose	Yes	all biological samples (for a given sample type) and pooled QC samples	Visual inspection	nr	FALSE	FALSE	FALSE	TRUE	FALSE	FALSE	FALSE	FALSE	FALSE	No	FALSE	FALSE	TRUE	FALSE
2022-06-28 03:38:00	7	113	Mammalian (i.e. biofluids or tissues derived from rat; mouse; human; cat; etc)	1	1 to 50	Yes	all biological samples for a given sample matrix	Yes	Unclear	No	nr	FALSE	TRUE	TRUE	FALSE	FALSE	FALSE	FALSE	TRUE	FALSE	6 to 10	Multiple times	Unclear	TRUE	FALSE	TRUE	FALSE	FALSE	Every 6 to 10 samples	No	Not applicable: Pooled QC samples were not used for this purpose	Yes	all biological samples (for a given sample type) and pooled QC samples	Visual inspection	Yes	FALSE	FALSE	FALSE	TRUE	FALSE	FALSE	FALSE	FALSE	FALSE	Yes	FALSE	FALSE	FALSE	TRUE
2022-05-22 17:41:00	8	115	Mammalian (i.e. biofluids or tissues derived from rat; mouse; human; cat; etc)	2	1 to 50	Yes	all biological samples for a given sample matrix	Yes	From the sample extract during the extraction process	No	nr	FALSE	FALSE	FALSE	FALSE	FALSE	FALSE	FALSE	FALSE	TRUE	Not applicable: pooled QC was not used for conditioning	Unclear	nr	FALSE	FALSE	FALSE	TRUE	FALSE	nr	nr	nr	nr	nr	nr	Yes	TRUE	FALSE	FALSE	FALSE	FALSE	FALSE	FALSE	FALSE	FALSE	No	FALSE	FALSE	TRUE	FALSE
2022-05-23 14:46:00	11	115	Mammalian (i.e. biofluids or tissues derived from rat; mouse; human; cat; etc)	2	1 to 50	Yes	all biological samples for a given sample matrix	Yes	From the reconstituted - extracted samples	No	nr	FALSE	FALSE	FALSE	FALSE	TRUE	FALSE	FALSE	FALSE	FALSE	Unclear	Unclear	nr	FALSE	FALSE	FALSE	TRUE	FALSE	nr	nr	nr	nr	nr	nr	Unclear	TRUE	FALSE	FALSE	FALSE	FALSE	FALSE	FALSE	FALSE	FALSE	No	FALSE	FALSE	TRUE	TRUE
2022-06-01 08:43:00	27	115	Mammalian (i.e. biofluids or tissues derived from rat; mouse; human; cat; etc)	2	1 to 50	Yes	all biological samples for a given sample matrix	Yes	Directly from a solid sample homogenate pre-extraction (i.e. before adding extraction solvent)	No	nr	FALSE	FALSE	FALSE	FALSE	TRUE	FALSE	FALSE	FALSE	FALSE	Unclear	Unclear	nr	FALSE	FALSE	FALSE	TRUE	FALSE	nr	nr	nr	nr	nr	nr	No	TRUE	FALSE	FALSE	FALSE	FALSE	FALSE	FALSE	FALSE	FALSE	No	FALSE	FALSE	TRUE	FALSE
2022-06-10 15:54:00	21	115	Mammalian (i.e. biofluids or tissues derived from rat; mouse; human; cat; etc)	2	1 to 50	Yes	all biological samples for a given sample matrix	Yes	From the sample extract during the extraction process	No	nr	FALSE	FALSE	FALSE	FALSE	TRUE	FALSE	FALSE	FALSE	FALSE	Not applicable: pooled QC was not used for conditioning	Unclear	nr	FALSE	FALSE	FALSE	TRUE	FALSE	nr	nr	nr	nr	nr	nr	Unclear	FALSE	FALSE	FALSE	TRUE	FALSE	FALSE	TRUE	FALSE	FALSE	No	FALSE	FALSE	FALSE	TRUE
2022-06-30 11:20:00	18	115	Mammalian (i.e. biofluids or tissues derived from rat; mouse; human; cat; etc)	2	1 to 50	Yes	a subset of all biological samples for a given sample matrix	Yes	From the sample extract during the extraction process	No	nr	FALSE	FALSE	FALSE	FALSE	FALSE	FALSE	FALSE	FALSE	TRUE	Unclear	Unclear	nr	FALSE	FALSE	FALSE	TRUE	FALSE	nr	nr	nr	nr	nr	nr	Yes	TRUE	FALSE	FALSE	FALSE	FALSE	FALSE	FALSE	FALSE	FALSE	No	FALSE	FALSE	TRUE	FALSE
2022-05-30 16:11:00	2	116	Mammalian (i.e. biofluids or tissues derived from rat; mouse; human; cat; etc)	1	51 to 200	No	nr	nr	nr	nr	nr	FALSE	FALSE	FALSE	FALSE	FALSE	TRUE	FALSE	FALSE	FALSE	nr	nr	nr	FALSE	FALSE	FALSE	TRUE	FALSE	nr	nr	nr	nr	nr	nr	nr	TRUE	FALSE	FALSE	FALSE	FALSE	FALSE	FALSE	FALSE	FALSE	No	FALSE	FALSE	TRUE	FALSE
2022-06-04 04:02:00	4	116	Mammalian (i.e. biofluids or tissues derived from rat; mouse; human; cat; etc)	1	1 to 50	No	nr	nr	nr	nr	nr	FALSE	FALSE	FALSE	FALSE	FALSE	TRUE	FALSE	FALSE	FALSE	nr	nr	nr	FALSE	FALSE	FALSE	TRUE	FALSE	nr	nr	nr	nr	nr	nr	nr	TRUE	FALSE	FALSE	FALSE	FALSE	FALSE	FALSE	FALSE	FALSE	No	FALSE	FALSE	TRUE	FALSE
2022-06-10 18:03:00	15	116	Mammalian (i.e. biofluids or tissues derived from rat; mouse; human; cat; etc)	1	51 to 200	No	nr	nr	nr	nr	nr	FALSE	FALSE	FALSE	FALSE	FALSE	TRUE	FALSE	FALSE	FALSE	nr	nr	nr	FALSE	FALSE	FALSE	TRUE	FALSE	nr	nr	nr	nr	nr	nr	nr	TRUE	FALSE	FALSE	FALSE	FALSE	TRUE	FALSE	FALSE	FALSE	No	FALSE	TRUE	FALSE	FALSE
2022-06-28 03:54:00	7	116	Mammalian (i.e. biofluids or tissues derived from rat; mouse; human; cat; etc)	1	1 to 50	No	nr	nr	nr	nr	nr	FALSE	FALSE	FALSE	FALSE	FALSE	TRUE	FALSE	FALSE	FALSE	nr	nr	nr	FALSE	FALSE	FALSE	TRUE	FALSE	nr	nr	nr	nr	nr	nr	No	TRUE	FALSE	FALSE	FALSE	FALSE	FALSE	FALSE	FALSE	FALSE	No	FALSE	FALSE	FALSE	TRUE
2022-06-30 18:20:00	17	116	Mammalian (i.e. biofluids or tissues derived from rat; mouse; human; cat; etc)	1	51 to 200	No	nr	nr	nr	nr	nr	FALSE	FALSE	FALSE	FALSE	FALSE	TRUE	FALSE	FALSE	FALSE	nr	nr	nr	FALSE	FALSE	FALSE	TRUE	FALSE	nr	nr	nr	nr	nr	nr	nr	TRUE	FALSE	FALSE	FALSE	FALSE	FALSE	FALSE	FALSE	FALSE	Yes	FALSE	TRUE	FALSE	FALSE
2022-05-09 23:10:00	1	117	Plant (i.e. Arabidopsis; Rice; Algae)	1	1 to 50	No	nr	nr	nr	nr	nr	FALSE	FALSE	FALSE	FALSE	FALSE	TRUE	FALSE	FALSE	FALSE	nr	nr	nr	FALSE	FALSE	FALSE	TRUE	FALSE	nr	nr	nr	nr	nr	nr	nr	FALSE	FALSE	FALSE	TRUE	FALSE	FALSE	FALSE	FALSE	FALSE	No	FALSE	FALSE	FALSE	TRUE
2022-06-10 09:09:00	26	117	Plant (i.e. Arabidopsis; Rice; Algae)	1	1 to 50	No	nr	nr	nr	nr	nr	FALSE	FALSE	FALSE	FALSE	FALSE	TRUE	FALSE	FALSE	FALSE	nr	nr	nr	FALSE	FALSE	FALSE	TRUE	FALSE	nr	nr	nr	nr	nr	nr	nr	FALSE	FALSE	FALSE	TRUE	FALSE	FALSE	FALSE	FALSE	FALSE	No	FALSE	FALSE	TRUE	FALSE
2022-06-10 09:46:00	13	117	Plant (i.e. Arabidopsis; Rice; Algae)	1	1 to 50	No	nr	nr	nr	nr	nr	FALSE	FALSE	FALSE	FALSE	FALSE	TRUE	FALSE	FALSE	FALSE	nr	nr	nr	FALSE	FALSE	FALSE	TRUE	FALSE	nr	nr	nr	nr	nr	nr	nr	FALSE	FALSE	FALSE	TRUE	FALSE	FALSE	FALSE	FALSE	FALSE	No	FALSE	FALSE	TRUE	FALSE
2022-06-10 16:01:00	21	117	Plant (i.e. Arabidopsis; Rice; Algae)	1	1 to 50	No	nr	nr	nr	nr	nr	FALSE	FALSE	FALSE	FALSE	FALSE	TRUE	FALSE	FALSE	FALSE	nr	nr	nr	FALSE	FALSE	FALSE	TRUE	FALSE	nr	nr	nr	nr	nr	nr	nr	FALSE	FALSE	FALSE	TRUE	FALSE	FALSE	FALSE	FALSE	FALSE	No	FALSE	FALSE	FALSE	TRUE
2022-06-28 04:21:00	7	117	Plant (i.e. Arabidopsis; Rice; Algae)	1	1 to 50	No	nr	nr	nr	nr	nr	FALSE	FALSE	FALSE	FALSE	FALSE	TRUE	FALSE	FALSE	FALSE	nr	nr	nr	FALSE	FALSE	FALSE	TRUE	FALSE	nr	nr	nr	nr	nr	nr	No	FALSE	FALSE	FALSE	TRUE	FALSE	FALSE	FALSE	FALSE	FALSE	No	FALSE	FALSE	FALSE	TRUE
2022-05-19 15:22:00	5	120	Mammalian (i.e. biofluids or tissues derived from rat; mouse; human; cat; etc)	1	51 to 200	No	nr	nr	nr	nr	nr	FALSE	FALSE	FALSE	FALSE	FALSE	TRUE	FALSE	FALSE	FALSE	nr	nr	nr	FALSE	FALSE	FALSE	TRUE	FALSE	nr	nr	nr	nr	nr	nr	nr	FALSE	FALSE	FALSE	TRUE	FALSE	FALSE	FALSE	FALSE	FALSE	No	FALSE	FALSE	FALSE	TRUE
2022-05-21 19:15:00	8	120	Mammalian (i.e. biofluids or tissues derived from rat; mouse; human; cat; etc)	1	51 to 200	No	nr	nr	nr	nr	nr	FALSE	FALSE	FALSE	FALSE	FALSE	TRUE	FALSE	FALSE	FALSE	nr	nr	nr	FALSE	FALSE	FALSE	TRUE	FALSE	nr	nr	nr	nr	nr	nr	nr	FALSE	FALSE	FALSE	TRUE	FALSE	FALSE	FALSE	FALSE	FALSE	No	FALSE	FALSE	TRUE	FALSE
2022-06-05 08:47:00	2	120	Mammalian (i.e. biofluids or tissues derived from rat; mouse; human; cat; etc)	1	51 to 200	No	nr	nr	nr	nr	nr	FALSE	FALSE	FALSE	FALSE	FALSE	TRUE	FALSE	FALSE	FALSE	nr	nr	nr	FALSE	FALSE	FALSE	TRUE	FALSE	nr	nr	nr	nr	nr	nr	nr	FALSE	FALSE	FALSE	FALSE	FALSE	FALSE	TRUE	FALSE	FALSE	No	FALSE	FALSE	TRUE	FALSE
2022-06-10 13:27:00	19	120	Mammalian (i.e. biofluids or tissues derived from rat; mouse; human; cat; etc)	1	51 to 200	No	nr	nr	nr	nr	nr	FALSE	FALSE	FALSE	FALSE	FALSE	TRUE	FALSE	FALSE	FALSE	nr	nr	nr	FALSE	FALSE	FALSE	TRUE	FALSE	nr	nr	nr	nr	nr	nr	nr	FALSE	FALSE	FALSE	TRUE	FALSE	FALSE	FALSE	FALSE	FALSE	No	FALSE	FALSE	TRUE	FALSE
2022-06-16 15:50:00	3	120	Mammalian (i.e. biofluids or tissues derived from rat; mouse; human; cat; etc)	1	1 to 50	No	nr	nr	nr	nr	nr	FALSE	FALSE	FALSE	FALSE	FALSE	TRUE	FALSE	FALSE	FALSE	nr	nr	nr	FALSE	FALSE	FALSE	TRUE	FALSE	nr	nr	nr	nr	nr	nr	nr	FALSE	FALSE	FALSE	TRUE	FALSE	FALSE	FALSE	FALSE	FALSE	No	FALSE	FALSE	TRUE	FALSE
2022-07-16 10:50:00	9	120	Mammalian (i.e. biofluids or tissues derived from rat; mouse; human; cat; etc)	1	1 to 50	No	nr	nr	nr	nr	nr	FALSE	FALSE	FALSE	FALSE	FALSE	TRUE	FALSE	FALSE	FALSE	nr	nr	nr	FALSE	FALSE	FALSE	TRUE	FALSE	nr	nr	nr	nr	nr	nr	Yes	FALSE	FALSE	FALSE	TRUE	FALSE	FALSE	FALSE	FALSE	FALSE	No	FALSE	FALSE	TRUE	FALSE
2022-06-06 05:41:00	2	123	Mammalian (i.e. biofluids or tissues derived from rat; mouse; human; cat; etc)	1	51 to 200	No	nr	nr	nr	nr	nr	FALSE	FALSE	FALSE	FALSE	FALSE	TRUE	FALSE	FALSE	FALSE	nr	nr	nr	FALSE	FALSE	FALSE	TRUE	FALSE	nr	nr	nr	nr	nr	nr	nr	TRUE	FALSE	FALSE	FALSE	FALSE	FALSE	FALSE	FALSE	FALSE	No	FALSE	FALSE	TRUE	FALSE
2022-06-06 08:19:00	20	123	Mammalian (i.e. biofluids or tissues derived from rat; mouse; human; cat; etc)	1	1 to 50	No	nr	nr	nr	nr	nr	FALSE	FALSE	FALSE	FALSE	FALSE	TRUE	FALSE	FALSE	FALSE	nr	nr	nr	FALSE	FALSE	FALSE	TRUE	FALSE	nr	nr	nr	nr	nr	nr	nr	TRUE	FALSE	FALSE	FALSE	FALSE	FALSE	FALSE	FALSE	FALSE	No	FALSE	FALSE	TRUE	FALSE
2022-06-10 12:07:00	25	123	Mammalian (i.e. biofluids or tissues derived from rat; mouse; human; cat; etc)	1	1 to 50	No	nr	nr	nr	nr	nr	FALSE	FALSE	FALSE	FALSE	FALSE	TRUE	FALSE	FALSE	FALSE	nr	nr	nr	FALSE	FALSE	FALSE	TRUE	FALSE	nr	nr	nr	nr	nr	nr	nr	TRUE	FALSE	FALSE	FALSE	FALSE	FALSE	FALSE	FALSE	FALSE	No	FALSE	FALSE	FALSE	TRUE
2022-06-10 16:14:00	21	123	Mammalian (i.e. biofluids or tissues derived from rat; mouse; human; cat; etc)	1	51 to 200	No	nr	nr	nr	nr	nr	FALSE	FALSE	FALSE	FALSE	FALSE	TRUE	FALSE	FALSE	FALSE	nr	nr	nr	FALSE	FALSE	FALSE	TRUE	FALSE	nr	nr	nr	nr	nr	nr	nr	FALSE	FALSE	FALSE	TRUE	FALSE	FALSE	FALSE	FALSE	FALSE	No	FALSE	FALSE	FALSE	TRUE
2022-07-07 13:04:00	24	123	Mammalian (i.e. biofluids or tissues derived from rat; mouse; human; cat; etc)	1	51 to 200	No	nr	nr	nr	nr	nr	FALSE	FALSE	FALSE	FALSE	FALSE	TRUE	FALSE	FALSE	FALSE	nr	nr	nr	FALSE	FALSE	FALSE	TRUE	FALSE	nr	nr	nr	nr	nr	nr	Yes	TRUE	FALSE	FALSE	FALSE	FALSE	FALSE	FALSE	FALSE	FALSE	No	FALSE	FALSE	TRUE	FALSE
2022-05-21 10:58:00	29	124	Plant (i.e. Arabidopsis; Rice; Algae)	2	1 to 50	Yes	all samples, including multiple matrices	Yes	Directly from a solid sample homogenate pre-extraction (i.e. before adding extraction solvent)	No	nr	FALSE	FALSE	FALSE	FALSE	FALSE	FALSE	FALSE	TRUE	FALSE	Not applicable: pooled QC was not used for conditioning	Multiple times	More than one vial	FALSE	FALSE	FALSE	FALSE	TRUE	less frequently than every 10 samples	No	Unclear	No	nr	nr	Yes	TRUE	FALSE	TRUE	FALSE	FALSE	FALSE	FALSE	FALSE	FALSE	No	FALSE	FALSE	TRUE	FALSE
2022-05-26 11:59:00	10	124	Plant (i.e. Arabidopsis; Rice; Algae)	1	1 to 50	Yes	all biological samples for a given sample matrix	Yes	Unclear	No	nr	FALSE	FALSE	FALSE	FALSE	FALSE	FALSE	FALSE	TRUE	FALSE	Not applicable: pooled QC was not used for conditioning	Multiple times	Unclear	FALSE	FALSE	FALSE	FALSE	TRUE	Unclear	No	Not applicable: Pooled QC samples were not used for this purpose	No	nr	nr	Yes	TRUE	FALSE	FALSE	FALSE	FALSE	FALSE	FALSE	FALSE	FALSE	No	FALSE	FALSE	TRUE	FALSE
2022-06-02 12:40:00	5	124	Plant (i.e. Arabidopsis; Rice; Algae)	1	1 to 50	Yes	all biological samples for a given sample matrix	Yes	Unclear	No	nr	FALSE	FALSE	FALSE	FALSE	FALSE	FALSE	TRUE	FALSE	TRUE	Not applicable: pooled QC was not used for conditioning	Multiple times	More than one vial	FALSE	FALSE	FALSE	FALSE	TRUE	Unclear	No	other	No	nr	nr	nr	TRUE	FALSE	FALSE	FALSE	FALSE	FALSE	FALSE	FALSE	FALSE	No	FALSE	FALSE	TRUE	FALSE
2022-06-06 23:49:00	26	124	Plant (i.e. Arabidopsis; Rice; Algae)	1	51 to 200	Yes	all biological samples for a given sample matrix	No	nr	Yes	From the reconstituted extracted samples	TRUE	FALSE	FALSE	FALSE	FALSE	FALSE	FALSE	FALSE	FALSE	Unclear	Unclear	nr	FALSE	FALSE	FALSE	TRUE	FALSE	nr	nr	nr	nr	nr	nr	nr	FALSE	FALSE	FALSE	TRUE	FALSE	FALSE	FALSE	FALSE	FALSE	No	FALSE	FALSE	TRUE	FALSE
2022-06-10 10:08:00	13	124	Plant (i.e. Arabidopsis; Rice; Algae)	1	1 to 50	Yes	all biological samples for a given sample matrix	Yes	From the reconstituted - extracted samples	No	nr	FALSE	FALSE	FALSE	FALSE	FALSE	FALSE	FALSE	TRUE	FALSE	Not applicable: pooled QC was not used for conditioning	Multiple times	More than one vial	FALSE	FALSE	FALSE	FALSE	TRUE	Unclear	No	Not applicable: Pooled QC samples were not used for this purpose	No	nr	nr	nr	TRUE	FALSE	FALSE	FALSE	FALSE	FALSE	FALSE	FALSE	FALSE	No	FALSE	FALSE	TRUE	FALSE
2022-06-01 08:45:00	27	125	Mammalian (i.e. biofluids or tissues derived from rat; mouse; human; cat; etc)	1	1 to 50	No	nr	nr	nr	nr	nr	FALSE	FALSE	FALSE	FALSE	FALSE	TRUE	FALSE	FALSE	FALSE	nr	nr	nr	FALSE	FALSE	FALSE	TRUE	FALSE	nr	nr	nr	nr	nr	nr	nr	FALSE	FALSE	FALSE	TRUE	FALSE	FALSE	FALSE	FALSE	FALSE	No	FALSE	FALSE	TRUE	FALSE
2022-06-03 16:56:00	26	125	Mammalian (i.e. biofluids or tissues derived from rat; mouse; human; cat; etc)	1	1 to 50	No	nr	nr	nr	nr	nr	FALSE	FALSE	FALSE	FALSE	FALSE	TRUE	FALSE	FALSE	FALSE	nr	nr	nr	FALSE	FALSE	FALSE	TRUE	FALSE	nr	nr	nr	nr	nr	nr	nr	FALSE	FALSE	FALSE	TRUE	FALSE	FALSE	FALSE	FALSE	FALSE	No	FALSE	FALSE	TRUE	FALSE
2022-06-10 16:29:00	21	125	Mammalian (i.e. biofluids or tissues derived from rat; mouse; human; cat; etc)	1	1 to 50	No	nr	nr	nr	nr	nr	FALSE	FALSE	FALSE	FALSE	FALSE	TRUE	FALSE	FALSE	FALSE	nr	nr	nr	FALSE	FALSE	FALSE	TRUE	FALSE	nr	nr	nr	nr	nr	nr	nr	FALSE	FALSE	FALSE	TRUE	FALSE	FALSE	FALSE	FALSE	FALSE	No	FALSE	FALSE	FALSE	TRUE
2022-07-01 07:22:00	16	125	Mammalian (i.e. biofluids or tissues derived from rat; mouse; human; cat; etc)	1	1 to 50	Yes	Unclear	Yes	Unclear	No	nr	FALSE	FALSE	FALSE	TRUE	FALSE	FALSE	FALSE	FALSE	FALSE	Not applicable: pooled QC was not used for conditioning	Unclear	nr	FALSE	FALSE	FALSE	TRUE	FALSE	nr	nr	nr	nr	nr	nr	Yes	FALSE	FALSE	FALSE	FALSE	FALSE	TRUE	FALSE	TRUE	FALSE	No	FALSE	FALSE	TRUE	FALSE
2022-07-03 15:03:00	17	125	Mammalian (i.e. biofluids or tissues derived from rat; mouse; human; cat; etc)	1	51 to 200	No	nr	nr	nr	nr	nr	FALSE	FALSE	FALSE	FALSE	FALSE	TRUE	FALSE	FALSE	FALSE	nr	nr	nr	FALSE	FALSE	FALSE	TRUE	FALSE	nr	nr	nr	nr	nr	nr	nr	FALSE	FALSE	FALSE	TRUE	FALSE	FALSE	FALSE	FALSE	FALSE	No	FALSE	FALSE	TRUE	FALSE
2022-07-16 10:20:00	9	125	Mammalian (i.e. biofluids or tissues derived from rat; mouse; human; cat; etc)	1	1 to 50	Yes	Unclear	No	nr	Yes	Unclear	FALSE	FALSE	FALSE	TRUE	FALSE	FALSE	FALSE	FALSE	FALSE	Unclear	Unclear	nr	FALSE	FALSE	FALSE	TRUE	FALSE	nr	nr	nr	nr	nr	nr	Unclear	FALSE	FALSE	FALSE	TRUE	FALSE	FALSE	FALSE	FALSE	FALSE	No	FALSE	FALSE	FALSE	TRUE
2022-05-18 18:24:00	8	126	Mammalian (i.e. biofluids or tissues derived from rat; mouse; human; cat; etc)	1	51 to 200	No	nr	nr	nr	nr	nr	FALSE	FALSE	FALSE	FALSE	FALSE	TRUE	FALSE	FALSE	FALSE	nr	nr	nr	FALSE	FALSE	FALSE	TRUE	FALSE	nr	nr	nr	nr	nr	nr	nr	FALSE	FALSE	FALSE	TRUE	FALSE	FALSE	FALSE	FALSE	FALSE	No	FALSE	FALSE	TRUE	FALSE
2022-05-22 08:57:00	29	126	Mammalian (i.e. biofluids or tissues derived from rat; mouse; human; cat; etc)	1	1 to 50	No	nr	nr	nr	nr	nr	FALSE	FALSE	FALSE	FALSE	FALSE	TRUE	FALSE	FALSE	FALSE	nr	nr	nr	FALSE	FALSE	FALSE	TRUE	FALSE	nr	nr	nr	nr	nr	nr	nr	FALSE	FALSE	FALSE	FALSE	FALSE	FALSE	TRUE	FALSE	FALSE	No	FALSE	FALSE	TRUE	FALSE
2022-06-04 04:24:00	4	126	Mammalian (i.e. biofluids or tissues derived from rat; mouse; human; cat; etc)	1	1 to 50	No	nr	nr	nr	nr	nr	FALSE	FALSE	FALSE	FALSE	FALSE	TRUE	FALSE	FALSE	FALSE	nr	nr	nr	FALSE	FALSE	FALSE	TRUE	FALSE	nr	nr	nr	nr	nr	nr	nr	FALSE	FALSE	FALSE	TRUE	FALSE	FALSE	FALSE	FALSE	FALSE	No	FALSE	FALSE	TRUE	FALSE
2022-06-06 11:42:00	10	126	Mammalian (i.e. biofluids or tissues derived from rat; mouse; human; cat; etc)	1	51 to 200	No	nr	nr	nr	nr	nr	FALSE	FALSE	FALSE	FALSE	FALSE	TRUE	FALSE	FALSE	FALSE	nr	nr	nr	FALSE	FALSE	FALSE	TRUE	FALSE	nr	nr	nr	nr	nr	nr	nr	FALSE	FALSE	FALSE	TRUE	FALSE	FALSE	FALSE	FALSE	FALSE	No	FALSE	FALSE	TRUE	FALSE
2022-07-03 15:24:00	17	126	Mammalian (i.e. biofluids or tissues derived from rat; mouse; human; cat; etc)	1	51 to 200	No	nr	nr	nr	nr	nr	FALSE	FALSE	FALSE	FALSE	FALSE	TRUE	FALSE	FALSE	FALSE	nr	nr	nr	FALSE	FALSE	FALSE	TRUE	FALSE	nr	nr	nr	nr	nr	nr	nr	FALSE	FALSE	FALSE	TRUE	FALSE	FALSE	FALSE	FALSE	FALSE	No	FALSE	FALSE	TRUE	FALSE
2022-05-10 00:23:00	26	127	Plant (i.e. Arabidopsis; Rice; Algae)	2	1 to 50	No	nr	nr	nr	nr	nr	FALSE	FALSE	FALSE	FALSE	FALSE	TRUE	FALSE	FALSE	FALSE	nr	nr	nr	FALSE	FALSE	FALSE	TRUE	FALSE	nr	nr	nr	nr	nr	nr	nr	FALSE	FALSE	FALSE	FALSE	FALSE	FALSE	TRUE	FALSE	FALSE	No	FALSE	FALSE	TRUE	FALSE
2022-06-01 10:41:00	23	127	Plant (i.e. Arabidopsis; Rice; Algae)	More than 4	1 to 50	No	nr	nr	nr	nr	nr	FALSE	FALSE	FALSE	FALSE	FALSE	TRUE	FALSE	FALSE	FALSE	nr	nr	nr	FALSE	FALSE	FALSE	TRUE	FALSE	nr	nr	nr	nr	nr	nr	Unclear	FALSE	FALSE	FALSE	FALSE	FALSE	FALSE	TRUE	FALSE	FALSE	No	FALSE	FALSE	TRUE	FALSE
2022-06-10 13:28:00	19	127	Plant (i.e. Arabidopsis; Rice; Algae)	1	51 to 200	No	nr	nr	nr	nr	nr	FALSE	FALSE	FALSE	FALSE	FALSE	TRUE	FALSE	FALSE	FALSE	nr	nr	nr	FALSE	FALSE	FALSE	TRUE	FALSE	nr	nr	nr	nr	nr	nr	Yes	FALSE	FALSE	FALSE	FALSE	FALSE	TRUE	FALSE	FALSE	FALSE	No	FALSE	FALSE	TRUE	FALSE
2022-06-12 14:13:00	15	127	Plant (i.e. Arabidopsis; Rice; Algae)	2	1 to 50	No	nr	nr	nr	nr	nr	FALSE	FALSE	FALSE	FALSE	FALSE	TRUE	FALSE	FALSE	FALSE	nr	nr	nr	FALSE	FALSE	FALSE	TRUE	FALSE	nr	nr	nr	nr	nr	nr	Yes	FALSE	FALSE	FALSE	FALSE	FALSE	FALSE	FALSE	TRUE	FALSE	No	FALSE	FALSE	FALSE	FALSE
2022-07-16 09:51:00	9	127	Plant (i.e. Arabidopsis; Rice; Algae)	1	1 to 50	No	nr	nr	nr	nr	nr	FALSE	FALSE	FALSE	FALSE	FALSE	TRUE	FALSE	FALSE	FALSE	nr	nr	nr	FALSE	FALSE	FALSE	TRUE	FALSE	nr	nr	nr	nr	nr	nr	Yes	FALSE	FALSE	FALSE	FALSE	TRUE	FALSE	FALSE	FALSE	FALSE	No	FALSE	FALSE	FALSE	TRUE
2022-05-09 23:37:00	1	128	Mammalian (i.e. biofluids or tissues derived from rat; mouse; human; cat; etc)	1	1 to 50	Yes	all biological samples for a given sample matrix	No	nr	Yes	From the reconstituted extracted samples	TRUE	TRUE	TRUE	FALSE	FALSE	FALSE	FALSE	FALSE	FALSE	1 to 5	Multiple times	Unclear	TRUE	FALSE	TRUE	FALSE	FALSE	Every 6 to 10 samples	Yes - with 7-10 dilution levels	Peak area RSD filter threshold of 11 to 20%	No	nr	nr	Yes	TRUE	FALSE	FALSE	FALSE	FALSE	FALSE	FALSE	TRUE	FALSE	No	FALSE	FALSE	FALSE	TRUE
2022-05-18 17:31:00	8	128	Mammalian (i.e. biofluids or tissues derived from rat; mouse; human; cat; etc)	1	1 to 50	Yes	all biological samples for a given sample matrix	No	nr	Yes	From the reconstituted extracted samples	TRUE	TRUE	TRUE	FALSE	FALSE	FALSE	FALSE	TRUE	FALSE	1 to 5	Multiple times	Unclear	TRUE	TRUE	TRUE	FALSE	FALSE	Every 6 to 10 samples	Yes - with 4-6 dilution levels	Peak area RSD filter threshold of 11 to 20%	No	nr	nr	nr	TRUE	FALSE	FALSE	FALSE	FALSE	FALSE	FALSE	TRUE	FALSE	No	FALSE	FALSE	TRUE	FALSE
2022-06-04 17:54:00	12	128	Mammalian (i.e. biofluids or tissues derived from rat; mouse; human; cat; etc)	1	1 to 50	Yes	all biological samples for a given sample matrix	No	nr	Yes	From the sample extract during the extraction process	TRUE	FALSE	TRUE	FALSE	FALSE	FALSE	FALSE	TRUE	FALSE	Unclear	Multiple times	More than one vial	TRUE	TRUE	TRUE	FALSE	FALSE	Every 6 to 10 samples	Yes - with 3 or fewer dilution levels	Peak area RSD filter threshold of 31 to 40%	Unclear	nr	nr	nr	TRUE	FALSE	FALSE	FALSE	FALSE	FALSE	FALSE	TRUE	FALSE	No	FALSE	FALSE	TRUE	TRUE
2022-06-07 06:59:00	2	128	Mammalian (i.e. biofluids or tissues derived from rat; mouse; human; cat; etc)	1	1 to 50	Yes	all biological samples for a given sample matrix	No	nr	Yes	From the reconstituted extracted samples	FALSE	TRUE	TRUE	FALSE	FALSE	FALSE	FALSE	TRUE	FALSE	1 to 5	Multiple times	One vial	TRUE	TRUE	TRUE	FALSE	FALSE	Every 6 to 10 samples	other	Peak area RSD filter threshold of 11 to 20%	No	nr	nr	Yes	TRUE	FALSE	FALSE	FALSE	FALSE	FALSE	FALSE	TRUE	FALSE	No	FALSE	FALSE	TRUE	FALSE
2022-06-10 13:32:00	19	128	Mammalian (i.e. biofluids or tissues derived from rat; mouse; human; cat; etc)	1	1 to 50	Yes	all biological samples for a given sample matrix	No	nr	Yes	Unclear	FALSE	TRUE	TRUE	FALSE	FALSE	FALSE	FALSE	TRUE	FALSE	1 to 5	Multiple times	Unclear	TRUE	FALSE	TRUE	FALSE	FALSE	Every 6 to 10 samples	Yes - with 7-10 dilution levels	Peak area RSD filter threshold of 11 to 20%	No	nr	nr	Yes	TRUE	FALSE	FALSE	FALSE	FALSE	FALSE	FALSE	TRUE	FALSE	No	FALSE	FALSE	TRUE	FALSE
2022-06-16 15:52:00	3	128	Mammalian (i.e. biofluids or tissues derived from rat; mouse; human; cat; etc)	1	1 to 50	Yes	all biological samples for a given sample matrix	No	nr	Yes	From the reconstituted extracted samples	FALSE	TRUE	TRUE	FALSE	FALSE	FALSE	FALSE	TRUE	FALSE	1 to 5	Multiple times	Unclear	TRUE	FALSE	TRUE	FALSE	FALSE	Every 6 to 10 samples	Yes - with 3 or fewer dilution levels	Peak area RSD filter threshold of 21 to 30%	No	nr	nr	nr	TRUE	FALSE	FALSE	FALSE	FALSE	FALSE	FALSE	TRUE	FALSE	Yes	FALSE	FALSE	TRUE	FALSE
2022-05-11 00:08:00	1	134	Mammalian (i.e. biofluids or tissues derived from rat; mouse; human; cat; etc)	1	51 to 200	Unclear	nr	nr	nr	nr	nr	FALSE	FALSE	FALSE	FALSE	FALSE	TRUE	FALSE	FALSE	FALSE	nr	nr	nr	FALSE	FALSE	FALSE	TRUE	FALSE	nr	nr	nr	nr	nr	nr	nr	TRUE	FALSE	FALSE	FALSE	TRUE	FALSE	FALSE	TRUE	FALSE	No	FALSE	FALSE	FALSE	TRUE
2022-06-01 08:46:00	27	134	Mammalian (i.e. biofluids or tissues derived from rat; mouse; human; cat; etc)	1	51 to 200	No	nr	nr	nr	nr	nr	FALSE	FALSE	FALSE	FALSE	FALSE	TRUE	FALSE	FALSE	FALSE	nr	nr	nr	FALSE	FALSE	FALSE	TRUE	FALSE	nr	nr	nr	nr	nr	nr	nr	FALSE	FALSE	FALSE	TRUE	FALSE	FALSE	FALSE	FALSE	FALSE	No	FALSE	FALSE	TRUE	FALSE
2022-06-01 10:53:00	23	134	Mammalian (i.e. biofluids or tissues derived from rat; mouse; human; cat; etc)	2	1 to 50	No	nr	nr	nr	nr	nr	FALSE	FALSE	FALSE	FALSE	FALSE	TRUE	FALSE	FALSE	FALSE	nr	nr	nr	FALSE	FALSE	FALSE	TRUE	FALSE	nr	nr	nr	nr	nr	nr	Unclear	FALSE	FALSE	FALSE	TRUE	FALSE	FALSE	FALSE	FALSE	FALSE	No	FALSE	FALSE	TRUE	FALSE
2022-06-06 05:51:00	2	134	Mammalian (i.e. biofluids or tissues derived from rat; mouse; human; cat; etc)	1	51 to 200	No	nr	nr	nr	nr	nr	FALSE	FALSE	FALSE	FALSE	FALSE	TRUE	FALSE	FALSE	FALSE	nr	nr	nr	FALSE	FALSE	FALSE	TRUE	FALSE	nr	nr	nr	nr	nr	nr	nr	TRUE	TRUE	FALSE	FALSE	FALSE	FALSE	FALSE	TRUE	FALSE	Yes	FALSE	FALSE	TRUE	FALSE
2022-06-06 11:54:00	10	134	Mammalian (i.e. biofluids or tissues derived from rat; mouse; human; cat; etc)	1	51 to 200	Unclear	nr	nr	nr	nr	nr	FALSE	FALSE	FALSE	FALSE	FALSE	TRUE	FALSE	FALSE	FALSE	nr	nr	nr	FALSE	FALSE	FALSE	TRUE	FALSE	nr	nr	nr	nr	nr	nr	Yes	TRUE	FALSE	FALSE	FALSE	FALSE	FALSE	FALSE	TRUE	FALSE	Yes	FALSE	FALSE	TRUE	FALSE
2022-07-16 09:48:00	9	134	Mammalian (i.e. biofluids or tissues derived from rat; mouse; human; cat; etc)	1	1 to 50	No	nr	nr	nr	nr	nr	FALSE	FALSE	FALSE	FALSE	FALSE	TRUE	FALSE	FALSE	FALSE	nr	nr	nr	FALSE	FALSE	FALSE	TRUE	FALSE	nr	nr	nr	nr	nr	nr	Unclear	FALSE	FALSE	FALSE	TRUE	FALSE	FALSE	FALSE	FALSE	FALSE	No	FALSE	FALSE	FALSE	TRUE
2022-05-16 03:16:00	18	136	Non-mammalian animal (i.e. birds, invertebrates; insects; reptiles; fish...)	1	1 to 50	No	nr	nr	nr	nr	nr	FALSE	FALSE	FALSE	FALSE	FALSE	TRUE	FALSE	FALSE	FALSE	nr	nr	nr	FALSE	FALSE	FALSE	TRUE	FALSE	nr	nr	nr	nr	nr	nr	No	TRUE	FALSE	FALSE	FALSE	FALSE	FALSE	FALSE	FALSE	FALSE	No	FALSE	TRUE	FALSE	FALSE
2022-05-17 23:19:00	6	136	Non-mammalian animal (i.e. birds, invertebrates; insects; reptiles; fish...)	1	1 to 50	No	nr	nr	nr	nr	nr	FALSE	FALSE	FALSE	FALSE	FALSE	TRUE	FALSE	FALSE	FALSE	nr	nr	nr	FALSE	FALSE	FALSE	TRUE	FALSE	nr	nr	nr	nr	nr	nr	Unclear	FALSE	FALSE	FALSE	FALSE	FALSE	FALSE	TRUE	FALSE	FALSE	No	FALSE	FALSE	TRUE	FALSE
2022-05-18 14:16:00	8	136	Non-mammalian animal (i.e. birds, invertebrates; insects; reptiles; fish...)	1	1 to 50	No	nr	nr	nr	nr	nr	FALSE	FALSE	FALSE	FALSE	FALSE	TRUE	FALSE	FALSE	FALSE	nr	nr	nr	FALSE	FALSE	FALSE	TRUE	FALSE	nr	nr	nr	nr	nr	nr	nr	FALSE	FALSE	FALSE	TRUE	FALSE	FALSE	FALSE	FALSE	FALSE	No	FALSE	TRUE	FALSE	FALSE
2022-06-06 08:24:00	20	136	Non-mammalian animal (i.e. birds, invertebrates; insects; reptiles; fish...)	1	1 to 50	No	nr	nr	nr	nr	nr	FALSE	FALSE	FALSE	FALSE	FALSE	TRUE	FALSE	FALSE	FALSE	nr	nr	nr	FALSE	FALSE	FALSE	TRUE	FALSE	nr	nr	nr	nr	nr	nr	nr	FALSE	FALSE	FALSE	TRUE	FALSE	FALSE	FALSE	FALSE	FALSE	No	FALSE	FALSE	TRUE	FALSE
2022-06-12 14:21:00	15	136	Non-mammalian animal (i.e. birds, invertebrates; insects; reptiles; fish...)	1	1 to 50	No	nr	nr	nr	nr	nr	FALSE	FALSE	FALSE	FALSE	FALSE	TRUE	FALSE	FALSE	FALSE	nr	nr	nr	FALSE	FALSE	FALSE	TRUE	FALSE	nr	nr	nr	nr	nr	nr	nr	FALSE	FALSE	FALSE	TRUE	FALSE	FALSE	FALSE	FALSE	FALSE	No	FALSE	FALSE	FALSE	FALSE
2022-06-01 08:49:00	27	139	Mammalian (i.e. biofluids or tissues derived from rat; mouse; human; cat; etc)	1	1 to 50	Yes	all biological samples for a given sample matrix	No	nr	Yes	From the reconstituted extracted samples	FALSE	FALSE	FALSE	FALSE	FALSE	FALSE	FALSE	TRUE	FALSE	Not applicable: pooled QC was not used for conditioning	Multiple times	One vial	TRUE	TRUE	TRUE	FALSE	FALSE	Every 6 to 10 samples	No	other	Yes	all biological samples (for a given sample type) and pooled QC samples	Visual inspection	nr	FALSE	FALSE	FALSE	TRUE	FALSE	FALSE	FALSE	FALSE	FALSE	No	FALSE	FALSE	TRUE	FALSE
2022-06-04 09:28:00	14	139	Mammalian (i.e. biofluids or tissues derived from rat; mouse; human; cat; etc)	1	1 to 50	Yes	all biological samples for a given sample matrix	No	nr	Yes	From the sample extract during the extraction process	FALSE	TRUE	FALSE	FALSE	FALSE	FALSE	FALSE	TRUE	FALSE	Unclear	Multiple times	More than one vial	TRUE	TRUE	TRUE	FALSE	FALSE	Every 6 to 10 samples	No	Peak area RSD filter threshold of 21 to 30%	Yes	all biological samples (for a given sample type) and pooled QC samples	Visual inspection	nr	FALSE	FALSE	FALSE	TRUE	FALSE	FALSE	FALSE	FALSE	FALSE	No	FALSE	FALSE	TRUE	FALSE
2022-06-10 08:07:00	5	139	Mammalian (i.e. biofluids or tissues derived from rat; mouse; human; cat; etc)	1	1 to 50	Yes	all biological samples for a given sample matrix	No	nr	Yes	From the reconstituted extracted samples	FALSE	FALSE	TRUE	FALSE	FALSE	FALSE	FALSE	TRUE	FALSE	Not applicable: pooled QC was not used for conditioning	Multiple times	Unclear	FALSE	FALSE	TRUE	FALSE	FALSE	Every 6 to 10 samples	No	other	Yes	all biological samples (for a given sample type) and pooled QC samples	Visual inspection	nr	FALSE	FALSE	FALSE	TRUE	FALSE	FALSE	FALSE	FALSE	FALSE	No	TRUE	FALSE	FALSE	FALSE
2022-06-10 12:25:00	25	139	Mammalian (i.e. biofluids or tissues derived from rat; mouse; human; cat; etc)	1	1 to 50	Yes	all biological samples for a given sample matrix	No	nr	Yes	From the sample extract during the extraction process	TRUE	FALSE	TRUE	FALSE	FALSE	FALSE	FALSE	TRUE	FALSE	Not applicable: pooled QC was not used for conditioning	Multiple times	Unclear	FALSE	FALSE	TRUE	FALSE	TRUE	Every 6 to 10 samples	No	Peak area RSD filter threshold of 21 to 30%	Yes	all biological samples (for a given sample type) and pooled QC samples	Visual inspection	nr	FALSE	FALSE	FALSE	TRUE	FALSE	FALSE	FALSE	FALSE	FALSE	No	FALSE	FALSE	TRUE	FALSE
2022-06-10 13:41:00	19	139	Mammalian (i.e. biofluids or tissues derived from rat; mouse; human; cat; etc)	1	1 to 50	Unclear	nr	nr	nr	nr	nr	FALSE	FALSE	FALSE	FALSE	FALSE	TRUE	FALSE	FALSE	FALSE	nr	nr	nr	FALSE	FALSE	FALSE	TRUE	FALSE	nr	nr	nr	nr	nr	nr	Yes	FALSE	FALSE	FALSE	TRUE	FALSE	FALSE	FALSE	FALSE	FALSE	No	FALSE	FALSE	TRUE	FALSE
2022-05-17 23:13:00	6	141	Plant (i.e. Arabidopsis; Rice; Algae)	More than 4	51 to 200	Yes	all biological samples for a given sample matrix	Yes	From the sample extract during the extraction process	No	nr	FALSE	FALSE	TRUE	FALSE	FALSE	FALSE	FALSE	TRUE	FALSE	Unclear	Unclear	nr	FALSE	FALSE	FALSE	TRUE	FALSE	nr	nr	nr	nr	nr	nr	Unclear	TRUE	FALSE	FALSE	FALSE	FALSE	FALSE	FALSE	FALSE	FALSE	No	FALSE	FALSE	TRUE	FALSE
2022-06-01 11:39:00	23	141	Plant (i.e. Arabidopsis; Rice; Algae)	More than 4	1 to 50	Yes	all samples, including multiple matrices	No	nr	Yes	From the reconstituted extracted samples	FALSE	FALSE	FALSE	FALSE	TRUE	FALSE	FALSE	FALSE	FALSE	Unclear	Unclear	nr	FALSE	FALSE	FALSE	TRUE	FALSE	nr	nr	nr	nr	nr	nr	Unclear	FALSE	FALSE	FALSE	TRUE	FALSE	FALSE	FALSE	FALSE	FALSE	No	FALSE	FALSE	TRUE	FALSE
2022-06-10 13:44:00	19	141	Plant (i.e. Arabidopsis; Rice; Algae)	1	51 to 200	Yes	all biological samples for a given sample matrix	Yes	From the sample extract during the extraction process	No	nr	FALSE	FALSE	TRUE	FALSE	FALSE	FALSE	FALSE	FALSE	FALSE	Not applicable: pooled QC was not used for conditioning	Unclear	nr	FALSE	FALSE	FALSE	TRUE	FALSE	nr	nr	nr	nr	nr	nr	Yes	FALSE	FALSE	FALSE	TRUE	FALSE	FALSE	FALSE	FALSE	FALSE	No	FALSE	FALSE	TRUE	FALSE
2022-06-16 15:56:00	3	141	Plant (i.e. Arabidopsis; Rice; Algae)	More than 4	1 to 50	Yes	all biological samples for a given sample matrix	Yes	From the sample extract during the extraction process	No	nr	FALSE	FALSE	TRUE	FALSE	FALSE	FALSE	FALSE	TRUE	FALSE	Unclear	Multiple times	Unclear	FALSE	FALSE	FALSE	FALSE	TRUE	Unclear	Unclear	Peak area RSD filter threshold of 41% or greater	No	nr	nr	Yes	FALSE	FALSE	FALSE	TRUE	FALSE	FALSE	FALSE	FALSE	FALSE	No	FALSE	TRUE	FALSE	FALSE
2022-06-30 09:27:00	25	141	Plant (i.e. Arabidopsis; Rice; Algae)	More than 4	1 to 50	Yes	all samples, including multiple matrices	Yes	From the sample extract during the extraction process	No	nr	TRUE	FALSE	FALSE	TRUE	FALSE	FALSE	FALSE	TRUE	FALSE	Not applicable: pooled QC was not used for conditioning	Multiple times	Unclear	FALSE	FALSE	FALSE	FALSE	TRUE	Unclear	No	other	No	nr	nr	Yes	FALSE	FALSE	FALSE	TRUE	FALSE	FALSE	TRUE	FALSE	FALSE	No	FALSE	FALSE	FALSE	TRUE
2022-07-16 10:11:00	9	141	Plant (i.e. Arabidopsis; Rice; Algae)	1	1 to 50	Yes	all biological samples for a given sample matrix	Yes	From the reconstituted - extracted samples	No	nr	FALSE	FALSE	TRUE	FALSE	FALSE	FALSE	FALSE	TRUE	FALSE	Unclear	Multiple times	Unclear	FALSE	FALSE	FALSE	FALSE	TRUE	Unclear	No	Peak area RSD filter threshold of 41% or greater	No	nr	nr	Yes	FALSE	FALSE	FALSE	FALSE	FALSE	FALSE	TRUE	FALSE	FALSE	No	FALSE	FALSE	FALSE	TRUE
2022-05-11 19:54:00	6	142	Non-mammalian animal (i.e. birds, invertebrates; insects; reptiles; fish...)	1	1 to 50	Yes	all biological samples for a given sample matrix	No	nr	Yes	From the sample extract during the extraction process	TRUE	TRUE	TRUE	TRUE	FALSE	FALSE	FALSE	TRUE	FALSE	6 to 10	Multiple times	Unclear	TRUE	TRUE	TRUE	FALSE	FALSE	Every 6 to 10 samples	No	Peak area RSD filter threshold of 21 to 30%	Yes	Unclear	Unclear	Yes	TRUE	FALSE	FALSE	FALSE	FALSE	FALSE	FALSE	TRUE	FALSE	Yes	FALSE	FALSE	TRUE	FALSE
2022-06-01 08:56:00	27	142	Non-mammalian animal (i.e. birds, invertebrates; insects; reptiles; fish...)	1	1 to 50	Yes	all biological samples for a given sample matrix	Yes	From the reconstituted - extracted samples	No	nr	TRUE	FALSE	FALSE	FALSE	FALSE	FALSE	FALSE	TRUE	FALSE	6 to 10	Multiple times	One vial	TRUE	TRUE	TRUE	FALSE	FALSE	Every 6 to 10 samples	No	Peak area RSD filter threshold of 21 to 30%	Yes	all biological samples (for a given sample type) and pooled QC samples	Visual inspection	nr	TRUE	FALSE	FALSE	FALSE	FALSE	FALSE	FALSE	TRUE	FALSE	Yes	FALSE	FALSE	TRUE	FALSE
2022-06-04 09:57:00	14	142	Non-mammalian animal (i.e. birds, invertebrates; insects; reptiles; fish...)	1	1 to 50	Yes	all biological samples for a given sample matrix	No	nr	Yes	From the sample extract during the extraction process	FALSE	TRUE	FALSE	FALSE	FALSE	FALSE	FALSE	TRUE	FALSE	6 to 10	Multiple times	Unclear	TRUE	TRUE	TRUE	FALSE	FALSE	Every 6 to 10 samples	No	Peak area RSD filter threshold of 21 to 30%	No	nr	nr	nr	FALSE	FALSE	FALSE	FALSE	FALSE	FALSE	TRUE	FALSE	FALSE	Yes	FALSE	FALSE	TRUE	FALSE
2022-06-06 08:29:00	20	142	Non-mammalian animal (i.e. birds, invertebrates; insects; reptiles; fish...)	1	1 to 50	Yes	all biological samples for a given sample matrix	Yes	From the sample extract during the extraction process	No	nr	FALSE	TRUE	TRUE	TRUE	FALSE	FALSE	FALSE	TRUE	FALSE	6 to 10	Unclear	nr	FALSE	FALSE	FALSE	TRUE	FALSE	nr	nr	nr	nr	nr	nr	nr	FALSE	FALSE	FALSE	FALSE	FALSE	FALSE	FALSE	TRUE	FALSE	Yes	FALSE	FALSE	TRUE	FALSE
2022-06-07 12:24:00	2	142	Non-mammalian animal (i.e. birds, invertebrates; insects; reptiles; fish...)	1	51 to 200	Yes	all biological samples for a given sample matrix	Yes	From the reconstituted - extracted samples	No	nr	FALSE	TRUE	TRUE	FALSE	FALSE	FALSE	FALSE	TRUE	FALSE	10 or more	Multiple times	One vial	TRUE	TRUE	TRUE	FALSE	FALSE	Every 6 to 10 samples	No	Peak area RSD filter threshold of 21 to 30%	No	nr	nr	Yes	TRUE	FALSE	FALSE	FALSE	FALSE	FALSE	FALSE	TRUE	FALSE	Yes	FALSE	FALSE	TRUE	FALSE
2022-05-03 14:44:00	5	143	Non-mammalian animal (i.e. birds, invertebrates; insects; reptiles; fish...)	1	1 to 50	Yes	a subset of all biological samples for a given sample matrix	Yes	Unclear	No	nr	TRUE	FALSE	TRUE	FALSE	FALSE	FALSE	FALSE	TRUE	FALSE	Not applicable: pooled QC was not used for conditioning	Multiple times	More than one vial	FALSE	FALSE	TRUE	FALSE	TRUE	Unclear	No	Peak area RSD filter threshold of 31 to 40%	Unclear	nr	nr	nr	FALSE	FALSE	FALSE	FALSE	FALSE	FALSE	FALSE	TRUE	FALSE	No	FALSE	FALSE	TRUE	FALSE
2022-05-18 18:11:00	8	143	Non-mammalian animal (i.e. birds, invertebrates; insects; reptiles; fish...)	1	1 to 50	Yes	all biological samples for a given sample matrix	Yes	From the reconstituted - extracted samples	No	nr	TRUE	FALSE	TRUE	FALSE	FALSE	FALSE	FALSE	TRUE	FALSE	Not applicable: pooled QC was not used for conditioning	Multiple times	More than one vial	TRUE	TRUE	TRUE	FALSE	FALSE	Unclear	No	Peak area RSD filter threshold of 31 to 40%	No	nr	nr	nr	FALSE	FALSE	FALSE	FALSE	FALSE	FALSE	FALSE	TRUE	FALSE	No	FALSE	FALSE	TRUE	FALSE
2022-06-10 10:20:00	13	143	Non-mammalian animal (i.e. birds, invertebrates; insects; reptiles; fish...)	1	1 to 50	Yes	all biological samples for a given sample matrix	Yes	From the reconstituted - extracted samples	No	nr	TRUE	FALSE	TRUE	FALSE	FALSE	FALSE	FALSE	TRUE	FALSE	6 to 10	Multiple times	More than one vial	TRUE	TRUE	TRUE	FALSE	FALSE	Unclear	No	Peak area RSD filter threshold of 41% or greater	No	nr	nr	nr	FALSE	FALSE	FALSE	FALSE	FALSE	FALSE	FALSE	TRUE	FALSE	No	FALSE	FALSE	TRUE	FALSE
2022-06-28 04:27:00	7	143	Non-mammalian animal (i.e. birds, invertebrates; insects; reptiles; fish...)	1	1 to 50	Yes	all biological samples for a given sample matrix	Yes	From the sample extract during the extraction process	No	nr	TRUE	FALSE	TRUE	FALSE	FALSE	FALSE	FALSE	FALSE	FALSE	Not applicable: pooled QC was not used for conditioning	Multiple times	Unclear	FALSE	FALSE	FALSE	FALSE	TRUE	Unclear	No	Peak area RSD filter threshold of 31 to 40%	No	nr	nr	nr	FALSE	FALSE	FALSE	FALSE	FALSE	FALSE	FALSE	TRUE	FALSE	No	FALSE	FALSE	FALSE	TRUE
2022-07-05 09:24:00	21	143	Non-mammalian animal (i.e. birds, invertebrates; insects; reptiles; fish...)	1	1 to 50	Yes	all biological samples for a given sample matrix	Yes	From the reconstituted - extracted samples	No	nr	FALSE	FALSE	TRUE	FALSE	FALSE	FALSE	FALSE	TRUE	FALSE	Not applicable: pooled QC was not used for conditioning	Multiple times	One vial	FALSE	FALSE	TRUE	FALSE	FALSE	Unclear	No	Peak area RSD filter threshold of 10% or less	No	nr	nr	nr	FALSE	FALSE	FALSE	FALSE	FALSE	FALSE	FALSE	TRUE	FALSE	No	FALSE	FALSE	TRUE	FALSE
2022-05-11 00:25:00	1	144	Plant (i.e. Arabidopsis; Rice; Algae)	More than 4	1 to 50	No	nr	nr	nr	nr	nr	FALSE	FALSE	FALSE	FALSE	FALSE	TRUE	FALSE	FALSE	FALSE	nr	nr	nr	FALSE	FALSE	FALSE	TRUE	FALSE	nr	nr	nr	nr	nr	nr	nr	FALSE	FALSE	TRUE	FALSE	FALSE	FALSE	FALSE	FALSE	FALSE	No	FALSE	TRUE	FALSE	FALSE
2022-05-12 23:14:00	6	144	Plant (i.e. Arabidopsis; Rice; Algae)	More than 4	1 to 50	No	nr	nr	nr	nr	nr	FALSE	FALSE	FALSE	FALSE	FALSE	TRUE	FALSE	FALSE	FALSE	nr	nr	nr	FALSE	FALSE	FALSE	TRUE	FALSE	nr	nr	nr	nr	nr	nr	nr	FALSE	FALSE	FALSE	FALSE	FALSE	FALSE	TRUE	FALSE	FALSE	No	FALSE	TRUE	TRUE	FALSE
2022-06-01 20:16:00	29	144	Plant (i.e. Arabidopsis; Rice; Algae)	More than 4	1 to 50	No	nr	nr	nr	nr	nr	FALSE	FALSE	FALSE	FALSE	FALSE	TRUE	FALSE	FALSE	FALSE	nr	nr	nr	FALSE	FALSE	FALSE	TRUE	FALSE	nr	nr	nr	nr	nr	nr	nr	FALSE	FALSE	FALSE	TRUE	FALSE	FALSE	FALSE	FALSE	FALSE	No	FALSE	FALSE	TRUE	FALSE
2022-06-04 10:03:00	14	144	Plant (i.e. Arabidopsis; Rice; Algae)	1	1 to 50	No	nr	nr	nr	nr	nr	FALSE	FALSE	FALSE	FALSE	FALSE	TRUE	FALSE	FALSE	FALSE	nr	nr	nr	FALSE	FALSE	FALSE	TRUE	FALSE	nr	nr	nr	nr	nr	nr	nr	FALSE	FALSE	FALSE	TRUE	FALSE	FALSE	FALSE	FALSE	FALSE	No	FALSE	FALSE	TRUE	FALSE
2022-06-06 08:35:00	20	144	Plant (i.e. Arabidopsis; Rice; Algae)	1	1 to 50	No	nr	nr	nr	nr	nr	FALSE	FALSE	FALSE	FALSE	FALSE	TRUE	FALSE	FALSE	FALSE	nr	nr	nr	FALSE	FALSE	FALSE	TRUE	FALSE	nr	nr	nr	nr	nr	nr	nr	FALSE	FALSE	FALSE	TRUE	FALSE	FALSE	FALSE	FALSE	FALSE	No	FALSE	FALSE	FALSE	TRUE
2022-06-12 14:27:00	15	144	Plant (i.e. Arabidopsis; Rice; Algae)	More than 4	1 to 50	No	nr	nr	nr	nr	nr	FALSE	FALSE	FALSE	FALSE	FALSE	TRUE	FALSE	FALSE	FALSE	nr	nr	nr	FALSE	FALSE	FALSE	TRUE	FALSE	nr	nr	nr	nr	nr	nr	nr	FALSE	FALSE	FALSE	FALSE	FALSE	TRUE	FALSE	FALSE	FALSE	No	FALSE	TRUE	FALSE	FALSE
2022-05-10 00:08:00	26	146	Plant (i.e. Arabidopsis; Rice; Algae)	1	1 to 50	Yes	Unclear	No	nr	No	nr	TRUE	TRUE	FALSE	FALSE	FALSE	FALSE	FALSE	TRUE	FALSE	6 to 10	Multiple times	Unclear	FALSE	FALSE	FALSE	FALSE	TRUE	Unclear	No	Unclear	No	nr	nr	Yes	FALSE	FALSE	FALSE	FALSE	FALSE	FALSE	FALSE	TRUE	FALSE	Yes	FALSE	FALSE	TRUE	FALSE
2022-06-08 07:00:00	2	146	Plant (i.e. Arabidopsis; Rice; Algae)	2	1 to 50	Yes	Unclear	Yes	Unclear	No	nr	FALSE	TRUE	FALSE	FALSE	FALSE	FALSE	FALSE	TRUE	FALSE	Unclear	Unclear	nr	FALSE	FALSE	FALSE	TRUE	FALSE	nr	nr	nr	nr	nr	nr	Unclear	FALSE	FALSE	TRUE	FALSE	FALSE	FALSE	FALSE	TRUE	FALSE	Yes	FALSE	TRUE	FALSE	FALSE
2022-06-16 15:59:00	3	146	Plant (i.e. Arabidopsis; Rice; Algae)	2	1 to 50	Yes	Unclear	Yes	Unclear	No	nr	FALSE	TRUE	FALSE	FALSE	FALSE	FALSE	FALSE	TRUE	FALSE	Unclear	Unclear	nr	FALSE	FALSE	FALSE	TRUE	FALSE	nr	nr	nr	nr	nr	nr	Unclear	FALSE	FALSE	TRUE	FALSE	FALSE	FALSE	FALSE	TRUE	FALSE	Yes	FALSE	FALSE	TRUE	FALSE
2022-06-29 14:31:00	16	146	Plant (i.e. Arabidopsis; Rice; Algae)	1	1 to 50	Yes	Unclear	Yes	Unclear	No	nr	FALSE	TRUE	FALSE	FALSE	FALSE	FALSE	FALSE	TRUE	FALSE	Unclear	Unclear	nr	FALSE	FALSE	FALSE	TRUE	FALSE	nr	nr	nr	nr	nr	nr	Yes	FALSE	FALSE	FALSE	FALSE	FALSE	FALSE	FALSE	TRUE	FALSE	Yes	FALSE	TRUE	FALSE	FALSE
2022-07-03 15:58:00	17	146	Plant (i.e. Arabidopsis; Rice; Algae)	1	1 to 50	Yes	Unclear	Yes	Unclear	No	nr	FALSE	TRUE	FALSE	FALSE	FALSE	FALSE	FALSE	TRUE	FALSE	Unclear	Multiple times	Unclear	TRUE	TRUE	TRUE	FALSE	FALSE	Unclear	No	Not applicable: Pooled QC samples were not used for this purpose	No	nr	nr	Yes	FALSE	FALSE	FALSE	FALSE	FALSE	FALSE	FALSE	TRUE	FALSE	Yes	FALSE	TRUE	FALSE	FALSE
2022-05-28 03:59:00	18	150	Plant (i.e. Arabidopsis; Rice; Algae)	1	1 to 50	Yes	Unclear	Yes	Unclear	No	nr	FALSE	FALSE	FALSE	FALSE	FALSE	FALSE	TRUE	FALSE	TRUE	Not applicable: pooled QC was not used for conditioning	Unclear	nr	FALSE	FALSE	FALSE	TRUE	FALSE	nr	nr	nr	nr	nr	nr	nr	FALSE	FALSE	FALSE	TRUE	FALSE	FALSE	FALSE	FALSE	FALSE	No	FALSE	FALSE	TRUE	FALSE
2022-06-01 11:50:00	23	150	Plant (i.e. Arabidopsis; Rice; Algae)	4	1 to 50	Yes	Unclear	Unclear	Unclear	Unclear	nr	FALSE	FALSE	FALSE	FALSE	FALSE	FALSE	FALSE	FALSE	TRUE	Unclear	Unclear	nr	FALSE	FALSE	FALSE	TRUE	FALSE	nr	nr	nr	nr	nr	nr	Unclear	FALSE	FALSE	FALSE	TRUE	FALSE	FALSE	FALSE	FALSE	FALSE	No	FALSE	FALSE	TRUE	FALSE
2022-06-04 11:23:00	14	150	Plant (i.e. Arabidopsis; Rice; Algae)	1	51 to 200	Yes	all biological samples for a given sample matrix	Yes	Unclear	No	nr	TRUE	FALSE	FALSE	FALSE	FALSE	FALSE	FALSE	FALSE	FALSE	Unclear	Unclear	nr	FALSE	FALSE	FALSE	TRUE	FALSE	nr	nr	nr	nr	nr	nr	nr	FALSE	FALSE	FALSE	TRUE	FALSE	FALSE	FALSE	FALSE	FALSE	No	FALSE	FALSE	TRUE	FALSE
2022-06-10 13:46:00	19	150	Plant (i.e. Arabidopsis; Rice; Algae)	1	1 to 50	Yes	Unclear	Yes	Unclear	No	nr	TRUE	FALSE	FALSE	FALSE	FALSE	FALSE	FALSE	FALSE	FALSE	Unclear	Unclear	nr	FALSE	FALSE	FALSE	TRUE	FALSE	nr	nr	nr	nr	nr	nr	Yes	FALSE	FALSE	FALSE	TRUE	FALSE	FALSE	FALSE	FALSE	FALSE	No	FALSE	FALSE	TRUE	FALSE
2022-06-16 16:02:00	3	150	Plant (i.e. Arabidopsis; Rice; Algae)	1	51 to 200	Yes	Unclear	Yes	Unclear	No	nr	FALSE	FALSE	FALSE	FALSE	FALSE	FALSE	FALSE	TRUE	FALSE	Not applicable: pooled QC was not used for conditioning	Multiple times	Unclear	FALSE	FALSE	TRUE	FALSE	FALSE	Unclear	No	Unclear	Yes	all biological samples (for a given sample type) and pooled QC samples	Visual inspection	nr	FALSE	FALSE	FALSE	TRUE	FALSE	FALSE	FALSE	FALSE	FALSE	No	FALSE	FALSE	TRUE	FALSE
2022-07-01 05:38:00	16	150	Plant (i.e. Arabidopsis; Rice; Algae)	1	1 to 50	Yes	all biological samples for a given sample matrix	Yes	Unclear	No	nr	FALSE	FALSE	FALSE	FALSE	FALSE	FALSE	FALSE	TRUE	TRUE	Not applicable: pooled QC was not used for conditioning	Unclear	nr	FALSE	FALSE	FALSE	TRUE	FALSE	nr	nr	nr	nr	nr	nr	Yes	FALSE	FALSE	FALSE	TRUE	FALSE	FALSE	FALSE	FALSE	FALSE	No	FALSE	FALSE	TRUE	TRUE
2022-05-27 10:52:00	28	157	Mammalian (i.e. biofluids or tissues derived from rat; mouse; human; cat; etc)	1	1 to 50	No	nr	nr	nr	nr	nr	FALSE	FALSE	FALSE	FALSE	FALSE	TRUE	FALSE	FALSE	FALSE	nr	nr	nr	FALSE	FALSE	FALSE	TRUE	FALSE	nr	nr	nr	nr	nr	nr	nr	TRUE	FALSE	FALSE	FALSE	FALSE	FALSE	FALSE	FALSE	FALSE	No	FALSE	FALSE	TRUE	FALSE
2022-06-04 18:38:00	12	157	Mammalian (i.e. biofluids or tissues derived from rat; mouse; human; cat; etc)	1	1 to 50	Yes	a subset of all biological samples for a given sample matrix	Yes	Directly from a solid sample homogenate pre-extraction (i.e. before adding extraction solvent)	No	nr	FALSE	FALSE	TRUE	TRUE	FALSE	FALSE	FALSE	FALSE	FALSE	Unclear	One time	nr	FALSE	FALSE	FALSE	TRUE	FALSE	nr	nr	nr	nr	nr	nr	Yes	TRUE	FALSE	FALSE	FALSE	FALSE	FALSE	FALSE	TRUE	FALSE	No	FALSE	FALSE	TRUE	FALSE
2022-06-06 14:09:00	10	157	Mammalian (i.e. biofluids or tissues derived from rat; mouse; human; cat; etc)	1	1 to 50	Yes	all biological samples for a given sample matrix	Yes	From the reconstituted - extracted samples	No	nr	FALSE	FALSE	TRUE	FALSE	FALSE	FALSE	FALSE	TRUE	FALSE	Not applicable: pooled QC was not used for conditioning	Multiple times	Unclear	TRUE	TRUE	TRUE	FALSE	FALSE	Every 6 to 10 samples	No	other	Unclear	nr	nr	nr	FALSE	FALSE	FALSE	TRUE	FALSE	FALSE	FALSE	FALSE	FALSE	No	FALSE	FALSE	FALSE	TRUE
2022-06-30 10:04:00	25	157	Mammalian (i.e. biofluids or tissues derived from rat; mouse; human; cat; etc)	1	1 to 50	Yes	all biological samples for a given sample matrix	Yes	From the sample extract during the extraction process	No	nr	FALSE	FALSE	TRUE	FALSE	FALSE	FALSE	FALSE	FALSE	TRUE	Not applicable: pooled QC was not used for conditioning	Multiple times	Unclear	FALSE	FALSE	TRUE	FALSE	TRUE	Every 6 to 10 samples	No	other	No	nr	nr	nr	FALSE	FALSE	FALSE	FALSE	TRUE	FALSE	FALSE	FALSE	FALSE	No	FALSE	FALSE	FALSE	TRUE
2022-07-04 13:09:00	17	157	Mammalian (i.e. biofluids or tissues derived from rat; mouse; human; cat; etc)	1	1 to 50	Yes	all biological samples for a given sample matrix	Yes	From the sample extract during the extraction process	No	nr	FALSE	FALSE	TRUE	FALSE	FALSE	FALSE	FALSE	TRUE	FALSE	Not applicable: pooled QC was not used for conditioning	Multiple times	Unclear	TRUE	TRUE	TRUE	FALSE	FALSE	Every 6 to 10 samples	No	other	No	nr	nr	Yes	TRUE	FALSE	FALSE	FALSE	FALSE	FALSE	FALSE	TRUE	FALSE	No	FALSE	FALSE	TRUE	FALSE
2022-05-12 11:18:00	1	163	Mammalian (i.e. biofluids or tissues derived from rat; mouse; human; cat; etc)	1	51 to 200	Yes	all biological samples for a given sample matrix	No	nr	Yes	From the sample extract during the extraction process	FALSE	FALSE	FALSE	FALSE	FALSE	FALSE	FALSE	TRUE	FALSE	Not applicable: pooled QC was not used for conditioning	Multiple times	Unclear	FALSE	FALSE	TRUE	FALSE	FALSE	Every 6 to 10 samples	No	Not applicable: Pooled QC samples were not used for this purpose	Yes	Unclear	Visual inspection	nr	FALSE	FALSE	FALSE	TRUE	FALSE	FALSE	FALSE	FALSE	FALSE	No	FALSE	FALSE	FALSE	TRUE
2022-05-22 17:10:00	8	163	Mammalian (i.e. biofluids or tissues derived from rat; mouse; human; cat; etc)	1	51 to 200	Yes	all biological samples for a given sample matrix	No	nr	Yes	From the sample extract during the extraction process	FALSE	FALSE	FALSE	FALSE	FALSE	FALSE	FALSE	TRUE	FALSE	Not applicable: pooled QC was not used for conditioning	Multiple times	Unclear	FALSE	FALSE	FALSE	FALSE	TRUE	Every 6 to 10 samples	No	Not applicable: Pooled QC samples were not used for this purpose	Yes	pooled QC samples only	Visual inspection	nr	FALSE	FALSE	FALSE	FALSE	TRUE	FALSE	FALSE	FALSE	FALSE	No	FALSE	FALSE	TRUE	FALSE
2022-06-12 14:36:00	15	163	Mammalian (i.e. biofluids or tissues derived from rat; mouse; human; cat; etc)	1	51 to 200	Yes	all biological samples for a given sample matrix	No	nr	Yes	From the reconstituted extracted samples	FALSE	FALSE	FALSE	FALSE	FALSE	FALSE	FALSE	FALSE	TRUE	Not applicable: pooled QC was not used for conditioning	Multiple times	Unclear	TRUE	TRUE	TRUE	FALSE	FALSE	Every 6 to 10 samples	No	Not applicable: Pooled QC samples were not used for this purpose	Yes	Unclear	Visual inspection	nr	FALSE	FALSE	FALSE	FALSE	FALSE	FALSE	TRUE	FALSE	FALSE	No	FALSE	FALSE	FALSE	FALSE
2022-06-23 11:34:00	11	163	Mammalian (i.e. biofluids or tissues derived from rat; mouse; human; cat; etc)	1	51 to 200	Yes	all biological samples for a given sample matrix	No	nr	Yes	From the reconstituted extracted samples	FALSE	FALSE	FALSE	FALSE	FALSE	FALSE	FALSE	TRUE	FALSE	Unclear	Unclear	nr	FALSE	FALSE	FALSE	TRUE	FALSE	nr	nr	nr	nr	nr	nr	nr	FALSE	FALSE	FALSE	FALSE	FALSE	FALSE	TRUE	FALSE	FALSE	No	FALSE	FALSE	FALSE	TRUE
2022-07-05 16:28:00	24	163	Mammalian (i.e. biofluids or tissues derived from rat; mouse; human; cat; etc)	1	51 to 200	Yes	all biological samples for a given sample matrix	No	nr	Yes	From the sample extract during the extraction process	FALSE	FALSE	FALSE	FALSE	FALSE	FALSE	FALSE	FALSE	TRUE	Not applicable: pooled QC was not used for conditioning	Multiple times	Unclear	TRUE	TRUE	TRUE	FALSE	FALSE	Every 6 to 10 samples	No	Not applicable: Pooled QC samples were not used for this purpose	No	nr	nr	Yes	FALSE	FALSE	FALSE	TRUE	FALSE	FALSE	FALSE	FALSE	FALSE	No	FALSE	FALSE	TRUE	FALSE
2022-06-08 08:05:00	2	167	Mammalian (i.e. biofluids or tissues derived from rat; mouse; human; cat; etc)	1	51 to 200	other	Unclear	No	nr	Yes	Unclear	FALSE	FALSE	FALSE	FALSE	FALSE	FALSE	TRUE	FALSE	FALSE	Unclear	Unclear	nr	FALSE	FALSE	FALSE	TRUE	FALSE	nr	nr	nr	nr	nr	nr	Unclear	TRUE	TRUE	FALSE	FALSE	FALSE	FALSE	FALSE	TRUE	FALSE	Yes	TRUE	FALSE	FALSE	FALSE
2022-06-12 14:41:00	15	167	Mammalian (i.e. biofluids or tissues derived from rat; mouse; human; cat; etc)	1	51 to 200	No	nr	nr	nr	nr	nr	FALSE	FALSE	FALSE	FALSE	FALSE	TRUE	FALSE	FALSE	FALSE	nr	nr	nr	FALSE	FALSE	FALSE	TRUE	FALSE	nr	nr	nr	nr	nr	nr	nr	FALSE	FALSE	FALSE	FALSE	FALSE	FALSE	TRUE	FALSE	FALSE	Yes	TRUE	FALSE	FALSE	FALSE
2022-06-23 09:54:00	11	167	Mammalian (i.e. biofluids or tissues derived from rat; mouse; human; cat; etc)	1	51 to 200	Unclear	nr	nr	nr	nr	nr	FALSE	FALSE	FALSE	FALSE	FALSE	TRUE	FALSE	FALSE	FALSE	nr	nr	nr	FALSE	FALSE	FALSE	TRUE	FALSE	nr	nr	nr	nr	nr	nr	Unclear	FALSE	FALSE	FALSE	FALSE	FALSE	FALSE	TRUE	FALSE	FALSE	Yes	TRUE	FALSE	FALSE	FALSE
2022-07-04 13:29:00	17	167	Mammalian (i.e. biofluids or tissues derived from rat; mouse; human; cat; etc)	1	51 to 200	Unclear	nr	nr	nr	nr	nr	FALSE	FALSE	FALSE	FALSE	FALSE	TRUE	FALSE	FALSE	FALSE	nr	nr	nr	FALSE	FALSE	FALSE	TRUE	FALSE	nr	nr	nr	nr	nr	nr	Unclear	FALSE	FALSE	FALSE	FALSE	FALSE	FALSE	TRUE	FALSE	FALSE	No	TRUE	FALSE	FALSE	FALSE
2022-08-03 08:58:00	24	167	Mammalian (i.e. biofluids or tissues derived from rat; mouse; human; cat; etc)	1	51 to 200	Unclear	nr	nr	nr	nr	nr	FALSE	FALSE	FALSE	FALSE	FALSE	TRUE	FALSE	FALSE	FALSE	nr	nr	nr	FALSE	FALSE	FALSE	TRUE	FALSE	nr	nr	nr	nr	nr	nr	Yes	FALSE	FALSE	FALSE	FALSE	FALSE	FALSE	TRUE	FALSE	FALSE	Yes	TRUE	FALSE	FALSE	FALSE
2022-05-27 11:03:00	28	171	Mammalian (i.e. biofluids or tissues derived from rat; mouse; human; cat; etc)	1	1 to 50	Yes	all biological samples for a given sample matrix	Yes	From the reconstituted - extracted samples	No	nr	FALSE	FALSE	TRUE	FALSE	FALSE	FALSE	FALSE	FALSE	FALSE	Not applicable: pooled QC was not used for conditioning	Multiple times	Unclear	FALSE	FALSE	FALSE	FALSE	TRUE	Every 2 to 5 samples	No	Not applicable: Pooled QC samples were not used for this purpose	No	nr	nr	Yes	FALSE	FALSE	FALSE	TRUE	FALSE	FALSE	FALSE	FALSE	FALSE	No	FALSE	FALSE	TRUE	FALSE
2022-06-02 05:32:00	4	171	Mammalian (i.e. biofluids or tissues derived from rat; mouse; human; cat; etc)	1	1 to 50	Yes	all biological samples for a given sample matrix	Yes	From the sample extract during the extraction process	No	nr	FALSE	FALSE	TRUE	FALSE	FALSE	FALSE	FALSE	FALSE	FALSE	Not applicable: pooled QC was not used for conditioning	Multiple times	Unclear	FALSE	FALSE	FALSE	FALSE	TRUE	Every 2 to 5 samples	No	other	No	nr	nr	nr	FALSE	FALSE	FALSE	TRUE	FALSE	FALSE	FALSE	FALSE	FALSE	No	FALSE	FALSE	TRUE	FALSE
2022-06-03 16:48:00	26	171	Mammalian (i.e. biofluids or tissues derived from rat; mouse; human; cat; etc)	2	1 to 50	Yes	all biological samples for a given sample matrix	No	nr	Yes	From the sample extract during the extraction process	FALSE	FALSE	TRUE	FALSE	FALSE	FALSE	FALSE	TRUE	FALSE	1 to 5	One time	nr	FALSE	FALSE	FALSE	TRUE	FALSE	nr	nr	nr	nr	nr	nr	Yes	FALSE	FALSE	FALSE	TRUE	FALSE	FALSE	FALSE	FALSE	FALSE	No	FALSE	FALSE	TRUE	FALSE
2022-06-10 11:53:00	13	171	Mammalian (i.e. biofluids or tissues derived from rat; mouse; human; cat; etc)	1	1 to 50	Yes	all biological samples for a given sample matrix	Yes	From the reconstituted - extracted samples	No	nr	FALSE	FALSE	TRUE	FALSE	FALSE	FALSE	FALSE	FALSE	FALSE	Not applicable: pooled QC was not used for conditioning	Multiple times	More than one vial	TRUE	TRUE	TRUE	FALSE	FALSE	Every 2 to 5 samples	No	Peak area RSD filter threshold of 11 to 20%	No	nr	nr	nr	FALSE	TRUE	FALSE	FALSE	FALSE	FALSE	FALSE	FALSE	FALSE	No	FALSE	FALSE	TRUE	FALSE
2022-07-14 16:37:00	21	171	Mammalian (i.e. biofluids or tissues derived from rat; mouse; human; cat; etc)	1	1 to 50	Yes	all biological samples for a given sample matrix	Yes	From the reconstituted - extracted samples	No	nr	FALSE	FALSE	TRUE	FALSE	FALSE	FALSE	FALSE	FALSE	FALSE	Not applicable: pooled QC was not used for conditioning	Multiple times	Unclear	FALSE	FALSE	FALSE	FALSE	TRUE	Every 2 to 5 samples	No	other	No	nr	nr	nr	FALSE	FALSE	FALSE	TRUE	FALSE	FALSE	FALSE	FALSE	FALSE	No	FALSE	FALSE	TRUE	FALSE
2022-07-16 10:56:00	9	171	Mammalian (i.e. biofluids or tissues derived from rat; mouse; human; cat; etc)	1	1 to 50	Yes	all biological samples for a given sample matrix	Yes	From the reconstituted - extracted samples	No	nr	FALSE	FALSE	TRUE	FALSE	FALSE	FALSE	FALSE	FALSE	FALSE	Not applicable: pooled QC was not used for conditioning	Multiple times	Unclear	FALSE	FALSE	TRUE	FALSE	FALSE	Every 2 to 5 samples	No	other	No	nr	nr	Yes	FALSE	FALSE	FALSE	TRUE	FALSE	FALSE	FALSE	FALSE	FALSE	No	FALSE	FALSE	TRUE	FALSE
2022-05-13 02:23:00	1	172	Plant (i.e. Arabidopsis; Rice; Algae)	1	1 to 50	Yes	Unclear	Yes	Unclear	No	nr	TRUE	FALSE	FALSE	FALSE	FALSE	FALSE	FALSE	FALSE	FALSE	Not applicable: pooled QC was not used for conditioning	Multiple times	Unclear	FALSE	FALSE	TRUE	FALSE	FALSE	Every 6 to 10 samples	No	Not applicable: Pooled QC samples were not used for this purpose	No	nr	nr	nr	FALSE	FALSE	FALSE	TRUE	TRUE	FALSE	FALSE	FALSE	FALSE	No	FALSE	FALSE	FALSE	TRUE
2022-05-19 15:39:00	11	172	Plant (i.e. Arabidopsis; Rice; Algae)	1	1 to 50	Yes	all biological samples for a given sample matrix	Yes	Unclear	No	nr	TRUE	FALSE	FALSE	FALSE	FALSE	FALSE	FALSE	FALSE	FALSE	Not applicable: pooled QC was not used for conditioning	Multiple times	Unclear	FALSE	FALSE	TRUE	FALSE	FALSE	Every 6 to 10 samples	No	Not applicable: Pooled QC samples were not used for this purpose	No	nr	nr	nr	FALSE	FALSE	FALSE	FALSE	TRUE	FALSE	FALSE	FALSE	FALSE	No	FALSE	FALSE	TRUE	TRUE
2022-06-06 14:36:00	10	172	Plant (i.e. Arabidopsis; Rice; Algae)	1	1 to 50	Yes	all biological samples for a given sample matrix	Yes	Unclear	No	nr	TRUE	FALSE	FALSE	FALSE	FALSE	FALSE	FALSE	FALSE	FALSE	Not applicable: pooled QC was not used for conditioning	Multiple times	Unclear	TRUE	TRUE	TRUE	FALSE	FALSE	Every 6 to 10 samples	Unclear	Not applicable: Pooled QC samples were not used for this purpose	Unclear	nr	nr	nr	FALSE	FALSE	FALSE	TRUE	FALSE	FALSE	FALSE	FALSE	FALSE	No	FALSE	FALSE	TRUE	FALSE
2022-06-10 08:48:00	25	172	Plant (i.e. Arabidopsis; Rice; Algae)	1	1 to 50	Yes	all biological samples for a given sample matrix	Yes	other	No	nr	TRUE	FALSE	FALSE	FALSE	FALSE	FALSE	FALSE	FALSE	FALSE	Not applicable: pooled QC was not used for conditioning	Multiple times	Unclear	FALSE	FALSE	TRUE	FALSE	TRUE	Every 6 to 10 samples	No	Not applicable: Pooled QC samples were not used for this purpose	No	nr	nr	nr	FALSE	FALSE	TRUE	FALSE	FALSE	FALSE	FALSE	FALSE	FALSE	No	FALSE	FALSE	TRUE	FALSE
2022-07-07 12:45:00	24	172	Plant (i.e. Arabidopsis; Rice; Algae)	1	1 to 50	Yes	all biological samples for a given sample matrix	Yes	Directly from a solid sample homogenate pre-extraction (i.e. before adding extraction solvent)	No	nr	TRUE	FALSE	FALSE	FALSE	FALSE	FALSE	FALSE	FALSE	FALSE	Not applicable: pooled QC was not used for conditioning	Multiple times	Unclear	FALSE	FALSE	FALSE	FALSE	TRUE	Every 6 to 10 samples	No	Not applicable: Pooled QC samples were not used for this purpose	No	nr	nr	Yes	FALSE	FALSE	FALSE	TRUE	FALSE	FALSE	FALSE	FALSE	FALSE	No	FALSE	FALSE	TRUE	FALSE
2022-06-02 14:48:00	4	176	Mammalian (i.e. biofluids or tissues derived from rat; mouse; human; cat; etc)	2	51 to 200	Yes	all biological samples for a given sample matrix	No	nr	Yes	Directly from the biofluid pre-extraction	FALSE	FALSE	FALSE	FALSE	FALSE	FALSE	FALSE	TRUE	FALSE	Not applicable: pooled QC was not used for conditioning	Multiple times	Unclear	FALSE	FALSE	FALSE	FALSE	TRUE	Every 6 to 10 samples	No	Peak area RSD filter threshold of 41% or greater	No	nr	nr	Unclear	TRUE	FALSE	FALSE	FALSE	FALSE	FALSE	FALSE	FALSE	FALSE	No	FALSE	FALSE	TRUE	FALSE
2022-06-06 08:40:00	20	176	Mammalian (i.e. biofluids or tissues derived from rat; mouse; human; cat; etc)	2	1 to 50	Yes	Unclear	No	nr	Yes	Unclear	FALSE	FALSE	FALSE	FALSE	FALSE	FALSE	FALSE	TRUE	FALSE	Not applicable: pooled QC was not used for conditioning	Unclear	nr	FALSE	FALSE	FALSE	TRUE	FALSE	nr	nr	nr	nr	nr	nr	Yes	TRUE	FALSE	FALSE	FALSE	FALSE	FALSE	FALSE	FALSE	FALSE	No	TRUE	FALSE	FALSE	FALSE
2022-06-08 08:13:00	2	176	Mammalian (i.e. biofluids or tissues derived from rat; mouse; human; cat; etc)	2	51 to 200	Yes	Unclear	No	nr	Yes	Unclear	FALSE	FALSE	TRUE	FALSE	FALSE	FALSE	FALSE	TRUE	FALSE	Not applicable: pooled QC was not used for conditioning	Multiple times	Unclear	FALSE	FALSE	TRUE	FALSE	FALSE	Every 6 to 10 samples	No	Peak area RSD filter threshold of 41% or greater	No	nr	nr	No	TRUE	FALSE	FALSE	FALSE	FALSE	FALSE	FALSE	FALSE	FALSE	No	FALSE	FALSE	TRUE	FALSE
2022-06-09 23:34:00	26	176	Mammalian (i.e. biofluids or tissues derived from rat; mouse; human; cat; etc)	1	1 to 50	Yes	a subset of all biological samples for a given sample matrix	No	nr	Yes	Unclear	FALSE	FALSE	FALSE	FALSE	FALSE	FALSE	FALSE	TRUE	FALSE	6 to 10	One time	nr	FALSE	FALSE	FALSE	TRUE	FALSE	nr	nr	nr	nr	nr	nr	nr	FALSE	FALSE	FALSE	FALSE	FALSE	TRUE	FALSE	FALSE	FALSE	No	FALSE	TRUE	FALSE	FALSE
2022-06-12 14:49:00	15	176	Mammalian (i.e. biofluids or tissues derived from rat; mouse; human; cat; etc)	2	51 to 200	Unclear	nr	nr	nr	nr	nr	FALSE	FALSE	FALSE	FALSE	FALSE	TRUE	FALSE	FALSE	FALSE	nr	nr	nr	FALSE	FALSE	FALSE	TRUE	FALSE	nr	nr	nr	nr	nr	nr	Yes	TRUE	FALSE	FALSE	FALSE	FALSE	TRUE	FALSE	FALSE	FALSE	No	TRUE	FALSE	FALSE	FALSE
2022-07-05 09:39:00	21	176	Mammalian (i.e. biofluids or tissues derived from rat; mouse; human; cat; etc)	2	1 to 50	No	nr	nr	nr	nr	nr	FALSE	FALSE	FALSE	FALSE	FALSE	TRUE	FALSE	FALSE	FALSE	nr	nr	nr	FALSE	FALSE	FALSE	TRUE	FALSE	nr	nr	nr	nr	nr	nr	nr	TRUE	FALSE	FALSE	FALSE	TRUE	FALSE	FALSE	FALSE	FALSE	No	TRUE	FALSE	FALSE	FALSE
2022-05-13 03:02:00	1	178	Plant (i.e. Arabidopsis; Rice; Algae), Microbe (i.e. E. coli; Yeast; prokaryote; archeae; cyanobacteria)	1	1 to 50	Yes	all biological samples for a given sample matrix	No	nr	Yes	Directly from the biofluid pre-extraction	FALSE	FALSE	FALSE	FALSE	FALSE	FALSE	TRUE	TRUE	FALSE	Not applicable: pooled QC was not used for conditioning	Multiple times	Unclear	FALSE	FALSE	FALSE	FALSE	TRUE	Unclear	No	Not applicable: Pooled QC samples were not used for this purpose	Yes	all biological samples (for a given sample type) and pooled QC samples	Visual inspection	nr	TRUE	FALSE	FALSE	FALSE	FALSE	FALSE	FALSE	TRUE	FALSE	No	FALSE	FALSE	FALSE	TRUE
2022-06-04 19:14:00	12	178	Plant (i.e. Arabidopsis; Rice; Algae), Microbe (i.e. E. coli; Yeast; prokaryote; archeae; cyanobacteria)	1	1 to 50	Yes	all biological samples for a given sample matrix	No	nr	Yes	Directly from the biofluid pre-extraction	TRUE	FALSE	TRUE	TRUE	FALSE	FALSE	FALSE	TRUE	FALSE	Unclear	Multiple times	More than one vial	TRUE	TRUE	TRUE	FALSE	FALSE	Unclear	No	Peak area RSD filter threshold of 21 to 30%	Yes	all biological samples (for a given sample type) and pooled QC samples	Visual inspection	nr	TRUE	FALSE	FALSE	FALSE	FALSE	FALSE	FALSE	TRUE	FALSE	No	FALSE	FALSE	TRUE	FALSE
2022-06-06 08:46:00	20	178	Plant (i.e. Arabidopsis; Rice; Algae), Microbe (i.e. E. coli; Yeast; prokaryote; archeae; cyanobacteria)	1	1 to 50	Yes	all biological samples for a given sample matrix	No	nr	Yes	Directly from the biofluid pre-extraction	TRUE	FALSE	FALSE	FALSE	FALSE	FALSE	FALSE	FALSE	FALSE	Not applicable: pooled QC was not used for conditioning	Unclear	nr	FALSE	FALSE	FALSE	TRUE	FALSE	nr	nr	nr	nr	nr	nr	nr	TRUE	FALSE	FALSE	FALSE	FALSE	FALSE	FALSE	TRUE	FALSE	No	FALSE	FALSE	TRUE	FALSE
2022-06-28 04:34:00	7	178	Plant (i.e. Arabidopsis; Rice; Algae), Microbe (i.e. E. coli; Yeast; prokaryote; archeae; cyanobacteria)	1	1 to 50	Yes	all biological samples for a given sample matrix	No	nr	Yes	Unclear	FALSE	FALSE	FALSE	FALSE	FALSE	FALSE	FALSE	TRUE	FALSE	Not applicable: pooled QC was not used for conditioning	Multiple times	Unclear	FALSE	FALSE	FALSE	FALSE	TRUE	Unclear	No	Not applicable: Pooled QC samples were not used for this purpose	Yes	all biological samples (for a given sample type) and pooled QC samples	Visual inspection	nr	TRUE	FALSE	FALSE	FALSE	FALSE	FALSE	FALSE	TRUE	FALSE	No	FALSE	FALSE	FALSE	TRUE
2022-06-29 14:48:00	16	178	Plant (i.e. Arabidopsis; Rice; Algae), Microbe (i.e. E. coli; Yeast; prokaryote; archeae; cyanobacteria)	1	1 to 50	Yes	other	No	nr	Yes	other	FALSE	FALSE	FALSE	FALSE	FALSE	FALSE	FALSE	TRUE	TRUE	Unclear	Multiple times	Unclear	FALSE	FALSE	FALSE	FALSE	TRUE	Every 6 to 10 samples	Unclear	Unclear	Yes	all biological samples (for a given sample type) and pooled QC samples	Visual inspection	Yes	TRUE	FALSE	FALSE	FALSE	FALSE	FALSE	FALSE	TRUE	FALSE	No	FALSE	FALSE	TRUE	FALSE
2022-07-04 15:56:00	17	178	Plant (i.e. Arabidopsis; Rice; Algae), Microbe (i.e. E. coli; Yeast; prokaryote; archeae; cyanobacteria)	1	1 to 50	Yes	all biological samples for a given sample matrix	No	nr	Yes	Directly from the biofluid pre-extraction	FALSE	FALSE	FALSE	FALSE	FALSE	FALSE	FALSE	TRUE	FALSE	Not applicable: pooled QC was not used for conditioning	Multiple times	Unclear	FALSE	FALSE	FALSE	FALSE	TRUE	Unclear	No	Not applicable: Pooled QC samples were not used for this purpose	Yes	all biological samples (for a given sample type) and pooled QC samples	Visual inspection	Yes	TRUE	FALSE	FALSE	FALSE	FALSE	TRUE	FALSE	TRUE	FALSE	No	FALSE	FALSE	FALSE	TRUE
2022-05-05 15:30:00	5	179	Microbe (i.e. E. coli; Yeast; prokaryote; archeae; cyanobacteria)	1	1 to 50	No	nr	nr	nr	nr	nr	FALSE	FALSE	FALSE	FALSE	FALSE	TRUE	FALSE	FALSE	FALSE	nr	nr	nr	FALSE	FALSE	FALSE	TRUE	FALSE	nr	nr	nr	nr	nr	nr	nr	FALSE	FALSE	FALSE	FALSE	FALSE	FALSE	TRUE	FALSE	FALSE	No	FALSE	TRUE	FALSE	FALSE
2022-05-12 20:51:00	6	179	Microbe (i.e. E. coli; Yeast; prokaryote; archeae; cyanobacteria)	1	1 to 50	No	nr	nr	nr	nr	nr	FALSE	FALSE	FALSE	FALSE	FALSE	TRUE	FALSE	FALSE	FALSE	nr	nr	nr	FALSE	FALSE	FALSE	TRUE	FALSE	nr	nr	nr	nr	nr	nr	Unclear	FALSE	FALSE	TRUE	FALSE	FALSE	FALSE	FALSE	FALSE	FALSE	No	FALSE	TRUE	TRUE	FALSE
2022-05-23 14:28:00	11	179	Microbe (i.e. E. coli; Yeast; prokaryote; archeae; cyanobacteria)	1	1 to 50	No	nr	nr	nr	nr	nr	FALSE	FALSE	FALSE	FALSE	FALSE	TRUE	FALSE	FALSE	FALSE	nr	nr	nr	FALSE	FALSE	FALSE	TRUE	FALSE	nr	nr	nr	nr	nr	nr	nr	FALSE	FALSE	TRUE	FALSE	FALSE	FALSE	FALSE	FALSE	FALSE	No	FALSE	TRUE	FALSE	TRUE
2022-06-10 11:57:00	13	179	Microbe (i.e. E. coli; Yeast; prokaryote; archeae; cyanobacteria)	1	1 to 50	No	nr	nr	nr	nr	nr	FALSE	FALSE	FALSE	FALSE	FALSE	TRUE	FALSE	FALSE	FALSE	nr	nr	nr	FALSE	FALSE	FALSE	TRUE	FALSE	nr	nr	nr	nr	nr	nr	nr	FALSE	FALSE	FALSE	FALSE	FALSE	TRUE	FALSE	FALSE	FALSE	No	FALSE	FALSE	TRUE	FALSE
2022-07-07 14:27:00	24	179	Microbe (i.e. E. coli; Yeast; prokaryote; archeae; cyanobacteria)	1	1 to 50	No	nr	nr	nr	nr	nr	FALSE	FALSE	FALSE	FALSE	FALSE	TRUE	FALSE	FALSE	FALSE	nr	nr	nr	FALSE	FALSE	FALSE	TRUE	FALSE	nr	nr	nr	nr	nr	nr	Yes	FALSE	FALSE	TRUE	FALSE	FALSE	FALSE	FALSE	FALSE	FALSE	No	FALSE	TRUE	TRUE	FALSE
2022-05-13 03:18:00	1	180	Mammalian (i.e. biofluids or tissues derived from rat; mouse; human; cat; etc)	1	1 to 50	Yes	all biological samples for a given sample matrix	No	nr	Yes	Directly from the biofluid pre-extraction	FALSE	FALSE	FALSE	FALSE	FALSE	FALSE	FALSE	TRUE	FALSE	Not applicable: pooled QC was not used for conditioning	Multiple times	Unclear	FALSE	FALSE	FALSE	FALSE	TRUE	Every 6 to 10 samples	No	Not applicable: Pooled QC samples were not used for this purpose	No	nr	nr	nr	FALSE	FALSE	FALSE	TRUE	FALSE	FALSE	FALSE	FALSE	FALSE	No	FALSE	FALSE	FALSE	TRUE
2022-05-28 06:48:00	28	180	Mammalian (i.e. biofluids or tissues derived from rat; mouse; human; cat; etc)	1	1 to 50	Yes	all biological samples for a given sample matrix	No	nr	Yes	From the sample extract during the extraction process	FALSE	FALSE	FALSE	FALSE	FALSE	FALSE	FALSE	TRUE	FALSE	Not applicable: pooled QC was not used for conditioning	Multiple times	Unclear	TRUE	TRUE	TRUE	FALSE	FALSE	Every 6 to 10 samples	No	Not applicable: Pooled QC samples were not used for this purpose	No	nr	nr	Yes	FALSE	FALSE	FALSE	TRUE	FALSE	FALSE	FALSE	FALSE	FALSE	No	FALSE	FALSE	TRUE	FALSE
2022-06-01 12:03:00	23	180	Mammalian (i.e. biofluids or tissues derived from rat; mouse; human; cat; etc)	More than 4	1 to 50	Yes	all samples, including multiple matrices	No	nr	Yes	Unclear	FALSE	FALSE	FALSE	FALSE	FALSE	FALSE	FALSE	FALSE	TRUE	Unclear	Multiple times	Unclear	FALSE	FALSE	TRUE	FALSE	FALSE	Every 6 to 10 samples	Unclear	Unclear	No	nr	nr	Unclear	FALSE	FALSE	FALSE	TRUE	FALSE	FALSE	FALSE	FALSE	FALSE	No	FALSE	FALSE	TRUE	FALSE
2022-06-04 19:37:00	12	180	Mammalian (i.e. biofluids or tissues derived from rat; mouse; human; cat; etc)	1	1 to 50	Yes	all biological samples for a given sample matrix	No	nr	Yes	Directly from the biofluid pre-extraction	TRUE	FALSE	TRUE	FALSE	FALSE	FALSE	FALSE	TRUE	FALSE	Unclear	Multiple times	More than one vial	TRUE	TRUE	TRUE	FALSE	FALSE	Every 6 to 10 samples	No	Peak area RSD filter threshold of 21 to 30%	Yes	all biological samples (for a given sample type) and pooled QC samples	Visual inspection	nr	TRUE	FALSE	FALSE	FALSE	FALSE	FALSE	FALSE	TRUE	FALSE	No	FALSE	FALSE	TRUE	FALSE
2022-06-12 14:59:00	15	180	Mammalian (i.e. biofluids or tissues derived from rat; mouse; human; cat; etc)	1	1 to 50	Yes	all biological samples for a given sample matrix	No	nr	Yes	Directly from the biofluid pre-extraction	FALSE	FALSE	FALSE	FALSE	FALSE	FALSE	FALSE	TRUE	FALSE	Not applicable: pooled QC was not used for conditioning	Multiple times	More than one vial	TRUE	TRUE	TRUE	FALSE	FALSE	Every 6 to 10 samples	No	other	No	nr	nr	nr	FALSE	FALSE	FALSE	TRUE	FALSE	FALSE	FALSE	FALSE	FALSE	No	FALSE	FALSE	FALSE	TRUE
2022-07-07 07:56:00	24	180	Mammalian (i.e. biofluids or tissues derived from rat; mouse; human; cat; etc)	1	1 to 50	Yes	all biological samples for a given sample matrix	No	nr	Yes	Directly from the biofluid pre-extraction	FALSE	FALSE	FALSE	FALSE	FALSE	FALSE	FALSE	TRUE	FALSE	Not applicable: pooled QC was not used for conditioning	Multiple times	Unclear	TRUE	TRUE	TRUE	FALSE	FALSE	Every 6 to 10 samples	No	Not applicable: Pooled QC samples were not used for this purpose	No	nr	nr	Yes	FALSE	FALSE	FALSE	TRUE	FALSE	FALSE	FALSE	FALSE	FALSE	No	FALSE	FALSE	TRUE	FALSE
2022-05-28 06:53:00	28	181	Mammalian (i.e. biofluids or tissues derived from rat; mouse; human; cat; etc)	1	1 to 50	No	nr	nr	nr	nr	nr	FALSE	FALSE	FALSE	FALSE	FALSE	TRUE	FALSE	FALSE	FALSE	nr	nr	nr	FALSE	FALSE	FALSE	TRUE	FALSE	nr	nr	nr	nr	nr	nr	Yes	TRUE	FALSE	FALSE	FALSE	FALSE	FALSE	FALSE	FALSE	FALSE	No	FALSE	FALSE	TRUE	FALSE
2022-06-02 05:42:00	22	181	Mammalian (i.e. biofluids or tissues derived from rat; mouse; human; cat; etc)	1	1 to 50	No	nr	nr	nr	nr	nr	FALSE	FALSE	FALSE	FALSE	FALSE	TRUE	FALSE	FALSE	FALSE	nr	nr	nr	FALSE	FALSE	FALSE	TRUE	FALSE	nr	nr	nr	nr	nr	nr	nr	TRUE	FALSE	FALSE	FALSE	FALSE	FALSE	FALSE	TRUE	TRUE	No	FALSE	FALSE	TRUE	FALSE
2022-06-06 08:51:00	20	181	Mammalian (i.e. biofluids or tissues derived from rat; mouse; human; cat; etc)	1	1 to 50	No	nr	nr	nr	nr	nr	FALSE	FALSE	FALSE	FALSE	FALSE	TRUE	FALSE	FALSE	FALSE	nr	nr	nr	FALSE	FALSE	FALSE	TRUE	FALSE	nr	nr	nr	nr	nr	nr	nr	TRUE	FALSE	FALSE	FALSE	FALSE	FALSE	FALSE	TRUE	FALSE	No	FALSE	FALSE	TRUE	FALSE
2022-06-16 16:04:00	3	181	Mammalian (i.e. biofluids or tissues derived from rat; mouse; human; cat; etc)	1	1 to 50	No	nr	nr	nr	nr	nr	FALSE	FALSE	FALSE	FALSE	FALSE	TRUE	FALSE	FALSE	FALSE	nr	nr	nr	FALSE	FALSE	FALSE	TRUE	FALSE	nr	nr	nr	nr	nr	nr	nr	TRUE	FALSE	FALSE	FALSE	FALSE	FALSE	FALSE	TRUE	FALSE	No	FALSE	FALSE	TRUE	FALSE
2022-06-27 15:17:00	13	181	Mammalian (i.e. biofluids or tissues derived from rat; mouse; human; cat; etc)	1	1 to 50	No	nr	nr	nr	nr	nr	FALSE	FALSE	FALSE	FALSE	FALSE	TRUE	FALSE	FALSE	FALSE	nr	nr	nr	FALSE	FALSE	FALSE	TRUE	FALSE	nr	nr	nr	nr	nr	nr	nr	TRUE	FALSE	FALSE	FALSE	FALSE	FALSE	FALSE	FALSE	FALSE	No	FALSE	FALSE	TRUE	FALSE
2022-05-15 23:36:00	1	185	Plant (i.e. Arabidopsis; Rice; Algae)	1	1 to 50	Yes	all biological samples for a given sample matrix	Yes	Unclear	No	nr	FALSE	FALSE	FALSE	FALSE	FALSE	FALSE	FALSE	TRUE	FALSE	Not applicable: pooled QC was not used for conditioning	Multiple times	Unclear	FALSE	FALSE	FALSE	FALSE	TRUE	Unclear	No	Not applicable: Pooled QC samples were not used for this purpose	Yes	all biological samples (for a given sample type) and pooled QC samples	Visual inspection	nr	TRUE	FALSE	FALSE	FALSE	FALSE	FALSE	FALSE	FALSE	FALSE	No	FALSE	FALSE	FALSE	TRUE
2022-06-05 08:42:00	2	185	Plant (i.e. Arabidopsis; Rice; Algae)	1	1 to 50	Yes	all biological samples for a given sample matrix	Yes	From the reconstituted - extracted samples	No	nr	FALSE	FALSE	FALSE	FALSE	FALSE	FALSE	FALSE	TRUE	FALSE	Not applicable: pooled QC was not used for conditioning	Unclear	nr	FALSE	FALSE	FALSE	TRUE	FALSE	nr	nr	nr	nr	nr	nr	Yes	TRUE	FALSE	FALSE	FALSE	FALSE	FALSE	FALSE	FALSE	FALSE	No	FALSE	FALSE	TRUE	FALSE
2022-06-10 09:48:00	25	185	Plant (i.e. Arabidopsis; Rice; Algae)	1	1 to 50	Yes	all biological samples for a given sample matrix	Yes	From the sample extract during the extraction process	No	nr	FALSE	FALSE	FALSE	FALSE	FALSE	FALSE	FALSE	FALSE	TRUE	Not applicable: pooled QC was not used for conditioning	Multiple times	Unclear	FALSE	FALSE	FALSE	FALSE	TRUE	Unclear	No	Not applicable: Pooled QC samples were not used for this purpose	Yes	all biological samples (for a given sample type) and pooled QC samples	Visual inspection	nr	TRUE	FALSE	TRUE	FALSE	FALSE	FALSE	FALSE	FALSE	FALSE	No	FALSE	FALSE	TRUE	FALSE
2022-06-12 15:10:00	15	185	Plant (i.e. Arabidopsis; Rice; Algae)	1	1 to 50	Yes	all biological samples for a given sample matrix	Yes	From the reconstituted - extracted samples	No	nr	FALSE	FALSE	FALSE	FALSE	FALSE	FALSE	FALSE	TRUE	TRUE	Not applicable: pooled QC was not used for conditioning	Multiple times	Unclear	TRUE	TRUE	TRUE	FALSE	FALSE	Unclear	No	Not applicable: Pooled QC samples were not used for this purpose	Yes	all biological samples (for a given sample type) and pooled QC samples	Visual inspection	nr	TRUE	FALSE	TRUE	FALSE	FALSE	FALSE	FALSE	FALSE	FALSE	No	FALSE	FALSE	FALSE	TRUE
2022-07-05 09:55:00	21	185	Plant (i.e. Arabidopsis; Rice; Algae)	1	51 to 200	Yes	all biological samples for a given sample matrix	Yes	From the reconstituted - extracted samples	No	nr	FALSE	FALSE	FALSE	FALSE	FALSE	FALSE	FALSE	FALSE	TRUE	Not applicable: pooled QC was not used for conditioning	Unclear	nr	FALSE	FALSE	FALSE	TRUE	FALSE	nr	nr	nr	nr	nr	nr	nr	FALSE	FALSE	FALSE	FALSE	FALSE	FALSE	TRUE	FALSE	FALSE	No	FALSE	FALSE	TRUE	FALSE
2022-06-01 12:23:00	23	186	Mammalian (i.e. biofluids or tissues derived from rat; mouse; human; cat; etc)	2	1 to 50	No	nr	nr	nr	nr	nr	FALSE	FALSE	FALSE	FALSE	FALSE	TRUE	FALSE	FALSE	FALSE	nr	nr	nr	FALSE	FALSE	FALSE	TRUE	FALSE	nr	nr	nr	nr	nr	nr	No	FALSE	FALSE	FALSE	FALSE	FALSE	FALSE	TRUE	FALSE	FALSE	No	FALSE	FALSE	TRUE	FALSE
2022-06-10 13:47:00	19	186	Mammalian (i.e. biofluids or tissues derived from rat; mouse; human; cat; etc)	1	1 to 50	No	nr	nr	nr	nr	nr	FALSE	FALSE	FALSE	FALSE	FALSE	TRUE	FALSE	FALSE	FALSE	nr	nr	nr	FALSE	FALSE	FALSE	TRUE	FALSE	nr	nr	nr	nr	nr	nr	Yes	FALSE	FALSE	TRUE	FALSE	FALSE	FALSE	FALSE	FALSE	FALSE	No	FALSE	FALSE	TRUE	FALSE
2022-06-23 10:00:00	11	186	Mammalian (i.e. biofluids or tissues derived from rat; mouse; human; cat; etc)	2	1 to 50	No	nr	nr	nr	nr	nr	FALSE	FALSE	FALSE	FALSE	FALSE	TRUE	FALSE	FALSE	FALSE	nr	nr	nr	FALSE	FALSE	FALSE	TRUE	FALSE	nr	nr	nr	nr	nr	nr	nr	FALSE	FALSE	FALSE	FALSE	FALSE	FALSE	TRUE	FALSE	FALSE	No	FALSE	FALSE	FALSE	TRUE
2022-06-27 15:34:00	13	186	Mammalian (i.e. biofluids or tissues derived from rat; mouse; human; cat; etc)	2	1 to 50	No	nr	nr	nr	nr	nr	FALSE	FALSE	FALSE	FALSE	FALSE	TRUE	FALSE	FALSE	FALSE	nr	nr	nr	FALSE	FALSE	FALSE	TRUE	FALSE	nr	nr	nr	nr	nr	nr	Unclear	FALSE	FALSE	FALSE	TRUE	FALSE	FALSE	FALSE	FALSE	FALSE	No	FALSE	FALSE	TRUE	FALSE
2022-07-05 10:01:00	21	186	Mammalian (i.e. biofluids or tissues derived from rat; mouse; human; cat; etc)	2	51 to 200	No	nr	nr	nr	nr	nr	FALSE	FALSE	FALSE	FALSE	FALSE	TRUE	FALSE	FALSE	FALSE	nr	nr	nr	FALSE	FALSE	FALSE	TRUE	FALSE	nr	nr	nr	nr	nr	nr	nr	FALSE	FALSE	FALSE	TRUE	FALSE	FALSE	FALSE	FALSE	FALSE	No	FALSE	FALSE	TRUE	FALSE
2022-05-16 02:13:00	1	187	Microbe (i.e. E. coli; Yeast; prokaryote; archeae; cyanobacteria)	1	1 to 50	No	nr	nr	nr	nr	nr	FALSE	FALSE	FALSE	FALSE	FALSE	TRUE	FALSE	FALSE	FALSE	nr	nr	nr	FALSE	FALSE	FALSE	TRUE	FALSE	nr	nr	nr	nr	nr	nr	nr	FALSE	FALSE	FALSE	FALSE	FALSE	FALSE	FALSE	TRUE	FALSE	No	FALSE	FALSE	FALSE	TRUE
2022-05-22 09:01:00	29	187	Microbe (i.e. E. coli; Yeast; prokaryote; archeae; cyanobacteria)	1	1 to 50	No	nr	nr	nr	nr	nr	FALSE	FALSE	FALSE	FALSE	FALSE	TRUE	FALSE	FALSE	FALSE	nr	nr	nr	FALSE	FALSE	FALSE	TRUE	FALSE	nr	nr	nr	nr	nr	nr	Yes	FALSE	FALSE	TRUE	FALSE	FALSE	FALSE	TRUE	FALSE	FALSE	No	FALSE	FALSE	TRUE	FALSE
2022-06-01 12:27:00	23	187	Microbe (i.e. E. coli; Yeast; prokaryote; archeae; cyanobacteria)	1	1 to 50	No	nr	nr	nr	nr	nr	FALSE	FALSE	FALSE	FALSE	FALSE	TRUE	FALSE	FALSE	FALSE	nr	nr	nr	FALSE	FALSE	FALSE	TRUE	FALSE	nr	nr	nr	nr	nr	nr	No	FALSE	FALSE	FALSE	TRUE	FALSE	FALSE	FALSE	FALSE	FALSE	No	FALSE	FALSE	TRUE	FALSE
2022-06-06 08:54:00	20	187	Microbe (i.e. E. coli; Yeast; prokaryote; archeae; cyanobacteria)	1	1 to 50	No	nr	nr	nr	nr	nr	FALSE	FALSE	FALSE	FALSE	FALSE	TRUE	FALSE	FALSE	FALSE	nr	nr	nr	FALSE	FALSE	FALSE	TRUE	FALSE	nr	nr	nr	nr	nr	nr	nr	FALSE	FALSE	FALSE	TRUE	FALSE	FALSE	FALSE	FALSE	FALSE	No	FALSE	FALSE	TRUE	FALSE
2022-06-10 13:48:00	19	187	Microbe (i.e. E. coli; Yeast; prokaryote; archeae; cyanobacteria)	1	1 to 50	No	nr	nr	nr	nr	nr	FALSE	FALSE	FALSE	FALSE	FALSE	TRUE	FALSE	FALSE	FALSE	nr	nr	nr	FALSE	FALSE	FALSE	TRUE	FALSE	nr	nr	nr	nr	nr	nr	Yes	FALSE	FALSE	FALSE	TRUE	FALSE	FALSE	FALSE	FALSE	FALSE	No	FALSE	FALSE	TRUE	FALSE
2022-07-04 16:47:00	17	187	Microbe (i.e. E. coli; Yeast; prokaryote; archeae; cyanobacteria)	1	1 to 50	No	nr	nr	nr	nr	nr	FALSE	FALSE	FALSE	FALSE	FALSE	TRUE	FALSE	FALSE	FALSE	nr	nr	nr	FALSE	FALSE	FALSE	TRUE	FALSE	nr	nr	nr	nr	nr	nr	nr	FALSE	FALSE	FALSE	TRUE	FALSE	FALSE	FALSE	FALSE	FALSE	No	FALSE	TRUE	FALSE	FALSE
2022-05-16 03:08:00	18	189	Mammalian (i.e. biofluids or tissues derived from rat; mouse; human; cat; etc)	1	1 to 50	No	nr	nr	nr	nr	nr	FALSE	FALSE	FALSE	FALSE	FALSE	TRUE	FALSE	FALSE	FALSE	nr	nr	nr	FALSE	FALSE	FALSE	TRUE	FALSE	nr	nr	nr	nr	nr	nr	nr	TRUE	FALSE	TRUE	FALSE	FALSE	FALSE	FALSE	FALSE	FALSE	No	FALSE	FALSE	FALSE	TRUE
2022-05-16 23:40:00	1	189	Mammalian (i.e. biofluids or tissues derived from rat; mouse; human; cat; etc)	1	1 to 50	No	nr	nr	nr	nr	nr	FALSE	FALSE	FALSE	FALSE	FALSE	TRUE	FALSE	FALSE	FALSE	nr	nr	nr	FALSE	FALSE	FALSE	TRUE	FALSE	nr	nr	nr	nr	nr	nr	nr	TRUE	FALSE	TRUE	FALSE	FALSE	FALSE	TRUE	FALSE	FALSE	No	FALSE	FALSE	FALSE	TRUE
2022-06-08 07:50:00	10	189	Mammalian (i.e. biofluids or tissues derived from rat; mouse; human; cat; etc)	1	51 to 200	No	nr	nr	nr	nr	nr	FALSE	FALSE	FALSE	FALSE	FALSE	TRUE	FALSE	FALSE	FALSE	nr	nr	nr	FALSE	FALSE	FALSE	TRUE	FALSE	nr	nr	nr	nr	nr	nr	nr	TRUE	FALSE	TRUE	FALSE	FALSE	FALSE	FALSE	TRUE	FALSE	Yes	FALSE	FALSE	FALSE	TRUE
2022-07-01 18:00:00	16	189	Mammalian (i.e. biofluids or tissues derived from rat; mouse; human; cat; etc)	1	1 to 50	No	nr	nr	nr	nr	nr	FALSE	FALSE	FALSE	FALSE	FALSE	TRUE	FALSE	FALSE	FALSE	nr	nr	nr	FALSE	FALSE	FALSE	TRUE	FALSE	nr	nr	nr	nr	nr	nr	Unclear	TRUE	FALSE	FALSE	FALSE	FALSE	FALSE	FALSE	FALSE	FALSE	No	FALSE	TRUE	TRUE	FALSE
2022-07-05 10:05:00	21	189	Mammalian (i.e. biofluids or tissues derived from rat; mouse; human; cat; etc)	1	1 to 50	No	nr	nr	nr	nr	nr	FALSE	FALSE	FALSE	FALSE	FALSE	TRUE	FALSE	FALSE	FALSE	nr	nr	nr	FALSE	FALSE	FALSE	TRUE	FALSE	nr	nr	nr	nr	nr	nr	nr	TRUE	FALSE	FALSE	FALSE	FALSE	FALSE	FALSE	FALSE	FALSE	No	FALSE	FALSE	TRUE	FALSE
2022-05-17 23:37:00	6	190	Mammalian (i.e. biofluids or tissues derived from rat; mouse; human; cat; etc)	2	51 to 200	Yes	all biological samples for a given sample matrix	Yes	From the sample extract during the extraction process	Yes	From the sample extract during the extraction process	TRUE	TRUE	TRUE	TRUE	FALSE	FALSE	FALSE	FALSE	FALSE	Unclear	Multiple times	Unclear	TRUE	FALSE	TRUE	FALSE	FALSE	Every 6 to 10 samples	No	Unclear	No	nr	nr	Unclear	FALSE	FALSE	FALSE	FALSE	FALSE	FALSE	TRUE	FALSE	FALSE	No	FALSE	TRUE	TRUE	FALSE
2022-06-01 23:47:00	4	190	Mammalian (i.e. biofluids or tissues derived from rat; mouse; human; cat; etc)	More than 4	1 to 50	Yes	all biological samples for a given sample matrix	No	nr	Yes	Unclear	FALSE	FALSE	FALSE	TRUE	FALSE	FALSE	TRUE	FALSE	FALSE	Not applicable: pooled QC was not used for conditioning	Multiple times	Unclear	TRUE	TRUE	TRUE	FALSE	FALSE	Every 6 to 10 samples	No	Not applicable: Pooled QC samples were not used for this purpose	No	nr	nr	nr	FALSE	FALSE	FALSE	TRUE	FALSE	FALSE	FALSE	FALSE	FALSE	No	FALSE	FALSE	TRUE	FALSE
2022-06-05 09:07:00	12	190	Mammalian (i.e. biofluids or tissues derived from rat; mouse; human; cat; etc)	1	1 to 50	Yes	all biological samples for a given sample matrix	No	nr	Yes	Directly from the biofluid pre-extraction	FALSE	FALSE	TRUE	TRUE	FALSE	FALSE	FALSE	TRUE	FALSE	Unclear	Multiple times	One vial	TRUE	TRUE	TRUE	FALSE	FALSE	Every 6 to 10 samples	No	Unclear	Unclear	nr	nr	nr	FALSE	FALSE	FALSE	FALSE	FALSE	FALSE	TRUE	TRUE	FALSE	No	FALSE	FALSE	TRUE	FALSE
2022-06-06 08:59:00	20	190	Mammalian (i.e. biofluids or tissues derived from rat; mouse; human; cat; etc)	1	51 to 200	Yes	all biological samples for a given sample matrix	No	nr	Yes	Unclear	FALSE	FALSE	FALSE	TRUE	FALSE	FALSE	FALSE	FALSE	FALSE	Unclear	Unclear	nr	FALSE	FALSE	FALSE	TRUE	FALSE	nr	nr	nr	nr	nr	nr	nr	FALSE	FALSE	FALSE	TRUE	FALSE	FALSE	FALSE	FALSE	FALSE	No	FALSE	TRUE	FALSE	FALSE
2022-06-08 09:04:00	10	190	Mammalian (i.e. biofluids or tissues derived from rat; mouse; human; cat; etc)	1	1 to 50	Yes	all biological samples for a given sample matrix	No	nr	Yes	Unclear	TRUE	FALSE	TRUE	TRUE	FALSE	FALSE	FALSE	FALSE	FALSE	Not applicable: pooled QC was not used for conditioning	Multiple times	Unclear	TRUE	TRUE	TRUE	FALSE	FALSE	Every 6 to 10 samples	No	Not applicable: Pooled QC samples were not used for this purpose	Unclear	nr	nr	nr	FALSE	FALSE	FALSE	TRUE	FALSE	FALSE	FALSE	FALSE	FALSE	No	FALSE	TRUE	FALSE	FALSE
2022-06-28 04:43:00	7	190	Mammalian (i.e. biofluids or tissues derived from rat; mouse; human; cat; etc)	1	1 to 50	Yes	all biological samples for a given sample matrix	No	nr	Yes	Unclear	FALSE	FALSE	FALSE	TRUE	FALSE	FALSE	TRUE	FALSE	FALSE	Unclear	Multiple times	Unclear	TRUE	TRUE	TRUE	FALSE	FALSE	Every 6 to 10 samples	No	Not applicable: Pooled QC samples were not used for this purpose	No	nr	nr	nr	FALSE	FALSE	FALSE	TRUE	FALSE	FALSE	FALSE	FALSE	FALSE	No	FALSE	FALSE	FALSE	TRUE
2022-05-10 15:23:00	5	192	Plant (i.e. Arabidopsis; Rice; Algae)	1	1 to 50	No	nr	nr	nr	nr	nr	FALSE	FALSE	FALSE	FALSE	FALSE	TRUE	FALSE	FALSE	FALSE	nr	nr	nr	FALSE	FALSE	FALSE	TRUE	FALSE	nr	nr	nr	nr	nr	nr	nr	TRUE	FALSE	FALSE	FALSE	FALSE	FALSE	FALSE	FALSE	FALSE	No	FALSE	FALSE	TRUE	FALSE
2022-05-18 14:37:00	8	192	Plant (i.e. Arabidopsis; Rice; Algae)	1	1 to 50	No	nr	nr	nr	nr	nr	FALSE	FALSE	FALSE	FALSE	FALSE	TRUE	FALSE	FALSE	FALSE	nr	nr	nr	FALSE	FALSE	FALSE	TRUE	FALSE	nr	nr	nr	nr	nr	nr	nr	TRUE	FALSE	FALSE	FALSE	FALSE	FALSE	FALSE	FALSE	FALSE	No	FALSE	FALSE	TRUE	FALSE
2022-06-01 18:46:00	29	192	Plant (i.e. Arabidopsis; Rice; Algae)	1	1 to 50	No	nr	nr	nr	nr	nr	FALSE	FALSE	FALSE	FALSE	FALSE	TRUE	FALSE	FALSE	FALSE	nr	nr	nr	FALSE	FALSE	FALSE	TRUE	FALSE	nr	nr	nr	nr	nr	nr	nr	TRUE	FALSE	FALSE	FALSE	FALSE	FALSE	FALSE	FALSE	FALSE	No	FALSE	FALSE	TRUE	FALSE
2022-06-23 13:54:00	11	192	Plant (i.e. Arabidopsis; Rice; Algae)	1	1 to 50	No	nr	nr	nr	nr	nr	FALSE	FALSE	FALSE	FALSE	FALSE	TRUE	FALSE	FALSE	FALSE	nr	nr	nr	FALSE	FALSE	FALSE	TRUE	FALSE	nr	nr	nr	nr	nr	nr	nr	FALSE	FALSE	FALSE	TRUE	FALSE	FALSE	FALSE	FALSE	FALSE	No	FALSE	FALSE	FALSE	TRUE
2022-06-28 04:46:00	7	192	Plant (i.e. Arabidopsis; Rice; Algae)	1	1 to 50	No	nr	nr	nr	nr	nr	FALSE	FALSE	FALSE	FALSE	FALSE	TRUE	FALSE	FALSE	FALSE	nr	nr	nr	FALSE	FALSE	FALSE	TRUE	FALSE	nr	nr	nr	nr	nr	nr	nr	TRUE	FALSE	FALSE	FALSE	FALSE	FALSE	FALSE	FALSE	FALSE	No	FALSE	FALSE	FALSE	TRUE
2022-06-28 16:33:00	24	192	Plant (i.e. Arabidopsis; Rice; Algae)	1	1 to 50	No	nr	nr	nr	nr	nr	FALSE	FALSE	FALSE	FALSE	FALSE	TRUE	FALSE	FALSE	FALSE	nr	nr	nr	FALSE	FALSE	FALSE	TRUE	FALSE	nr	nr	nr	nr	nr	nr	nr	TRUE	FALSE	FALSE	FALSE	FALSE	FALSE	FALSE	FALSE	FALSE	No	FALSE	FALSE	TRUE	FALSE
2022-05-12 21:02:00	6	197	Mammalian (i.e. biofluids or tissues derived from rat; mouse; human; cat; etc)	2	51 to 200	Yes	all biological samples for a given sample matrix	No	nr	Yes	Directly from the biofluid pre-extraction	FALSE	FALSE	FALSE	FALSE	FALSE	FALSE	FALSE	TRUE	FALSE	Not applicable: pooled QC was not used for conditioning	Multiple times	Unclear	TRUE	TRUE	TRUE	FALSE	FALSE	Every 6 to 10 samples	No	Not applicable: Pooled QC samples were not used for this purpose	Yes	all biological samples (for a given sample type) and pooled QC samples	Visual inspection	Yes	TRUE	FALSE	FALSE	FALSE	FALSE	FALSE	FALSE	FALSE	FALSE	No	FALSE	TRUE	TRUE	FALSE
2022-05-22 17:18:00	8	197	Mammalian (i.e. biofluids or tissues derived from rat; mouse; human; cat; etc)	2	51 to 200	Yes	all biological samples for a given sample matrix	No	nr	Yes	Directly from the biofluid pre-extraction	FALSE	FALSE	TRUE	FALSE	FALSE	FALSE	FALSE	TRUE	FALSE	Not applicable: pooled QC was not used for conditioning	Multiple times	Unclear	TRUE	TRUE	TRUE	FALSE	FALSE	Every 6 to 10 samples	No	Peak area RSD filter threshold of 21 to 30%	Yes	all biological samples (for a given sample type) and pooled QC samples	Visual inspection	Yes	TRUE	FALSE	FALSE	FALSE	FALSE	FALSE	FALSE	FALSE	FALSE	No	FALSE	FALSE	TRUE	FALSE
2022-06-10 10:20:00	25	197	Mammalian (i.e. biofluids or tissues derived from rat; mouse; human; cat; etc)	2	51 to 200	Yes	all biological samples for a given sample matrix	No	nr	Yes	Directly from the biofluid pre-extraction	FALSE	FALSE	TRUE	FALSE	FALSE	FALSE	FALSE	TRUE	FALSE	Not applicable: pooled QC was not used for conditioning	Multiple times	Unclear	FALSE	FALSE	TRUE	FALSE	TRUE	Every 6 to 10 samples	No	Peak area RSD filter threshold of 21 to 30%	Yes	all biological samples (for a given sample type) and pooled QC samples	Visual inspection	Yes	TRUE	FALSE	FALSE	FALSE	FALSE	TRUE	FALSE	FALSE	FALSE	Yes	FALSE	FALSE	TRUE	FALSE
2022-06-30 11:53:00	18	197	Mammalian (i.e. biofluids or tissues derived from rat; mouse; human; cat; etc)	2	51 to 200	Yes	all biological samples for a given sample matrix	No	nr	Yes	Directly from the biofluid pre-extraction	FALSE	FALSE	TRUE	FALSE	FALSE	FALSE	FALSE	TRUE	FALSE	Not applicable: pooled QC was not used for conditioning	Multiple times	Unclear	FALSE	FALSE	TRUE	FALSE	TRUE	Every 6 to 10 samples	No	Peak area RSD filter threshold of 21 to 30%	Yes	all biological samples (for a given sample type) and pooled QC samples	Visual inspection	Yes	TRUE	FALSE	FALSE	FALSE	FALSE	FALSE	FALSE	FALSE	FALSE	No	FALSE	FALSE	TRUE	FALSE
2022-07-11 13:25:00	26	197	Mammalian (i.e. biofluids or tissues derived from rat; mouse; human; cat; etc)	2	51 to 200	Yes	all biological samples for a given sample matrix	No	nr	Yes	From the sample extract during the extraction process	TRUE	FALSE	FALSE	FALSE	FALSE	FALSE	FALSE	TRUE	FALSE	Not applicable: pooled QC was not used for conditioning	One time	nr	FALSE	FALSE	FALSE	TRUE	FALSE	nr	nr	nr	nr	nr	nr	Yes	TRUE	FALSE	FALSE	FALSE	FALSE	FALSE	FALSE	FALSE	FALSE	No	FALSE	FALSE	TRUE	FALSE
2022-06-08 09:37:00	10	199	Mammalian (i.e. biofluids or tissues derived from rat; mouse; human; cat; etc)	1	1 to 50	Yes	all biological samples for a given sample matrix	No	nr	Yes	Unclear	FALSE	FALSE	FALSE	FALSE	FALSE	FALSE	FALSE	TRUE	FALSE	Not applicable: pooled QC was not used for conditioning	Multiple times	Unclear	FALSE	FALSE	FALSE	FALSE	TRUE	Every 6 to 10 samples	No	Not applicable: Pooled QC samples were not used for this purpose	Unclear	nr	nr	nr	FALSE	FALSE	FALSE	TRUE	FALSE	FALSE	FALSE	FALSE	FALSE	No	FALSE	FALSE	FALSE	TRUE
2022-06-10 08:49:00	5	199	Mammalian (i.e. biofluids or tissues derived from rat; mouse; human; cat; etc)	1	1 to 50	Yes	all biological samples for a given sample matrix	No	nr	Yes	From the reconstituted extracted samples	FALSE	FALSE	FALSE	FALSE	FALSE	FALSE	FALSE	TRUE	FALSE	Not applicable: pooled QC was not used for conditioning	Multiple times	Unclear	FALSE	FALSE	TRUE	FALSE	FALSE	Every 6 to 10 samples	No	Not applicable: Pooled QC samples were not used for this purpose	No	nr	nr	nr	FALSE	FALSE	FALSE	TRUE	FALSE	FALSE	FALSE	FALSE	FALSE	No	FALSE	FALSE	TRUE	FALSE
2022-06-10 13:50:00	19	199	Mammalian (i.e. biofluids or tissues derived from rat; mouse; human; cat; etc)	2	1 to 50	Yes	all biological samples for a given sample matrix	Yes	other	Yes	Unclear	FALSE	FALSE	FALSE	FALSE	FALSE	FALSE	FALSE	TRUE	FALSE	Not applicable: pooled QC was not used for conditioning	Multiple times	Unclear	FALSE	FALSE	TRUE	FALSE	TRUE	Every 6 to 10 samples	No	Not applicable: Pooled QC samples were not used for this purpose	No	nr	nr	No	FALSE	FALSE	FALSE	TRUE	FALSE	FALSE	FALSE	FALSE	FALSE	No	FALSE	FALSE	TRUE	FALSE
2022-06-28 07:57:00	7	199	Mammalian (i.e. biofluids or tissues derived from rat; mouse; human; cat; etc)	2	1 to 50	Yes	all biological samples for a given sample matrix	Yes	Unclear	Yes	Unclear	FALSE	FALSE	FALSE	FALSE	FALSE	FALSE	FALSE	TRUE	FALSE	Not applicable: pooled QC was not used for conditioning	Multiple times	Unclear	FALSE	FALSE	TRUE	FALSE	FALSE	Every 6 to 10 samples	No	Not applicable: Pooled QC samples were not used for this purpose	No	nr	nr	nr	FALSE	FALSE	FALSE	TRUE	FALSE	FALSE	FALSE	FALSE	FALSE	No	FALSE	FALSE	FALSE	TRUE
2022-06-30 11:31:00	18	199	Mammalian (i.e. biofluids or tissues derived from rat; mouse; human; cat; etc)	2	1 to 50	Yes	all biological samples for a given sample matrix	No	nr	Yes	From the sample extract during the extraction process	FALSE	FALSE	FALSE	FALSE	FALSE	FALSE	FALSE	FALSE	TRUE	Not applicable: pooled QC was not used for conditioning	Multiple times	Unclear	FALSE	FALSE	TRUE	FALSE	TRUE	Every 6 to 10 samples	No	Not applicable: Pooled QC samples were not used for this purpose	No	nr	nr	No	FALSE	FALSE	FALSE	FALSE	TRUE	FALSE	FALSE	FALSE	FALSE	No	FALSE	FALSE	TRUE	FALSE
2022-07-01 07:42:00	16	199	Mammalian (i.e. biofluids or tissues derived from rat; mouse; human; cat; etc)	2	1 to 50	Yes	all biological samples for a given sample matrix	Yes	Unclear	Yes	Unclear	FALSE	FALSE	FALSE	FALSE	FALSE	FALSE	FALSE	FALSE	TRUE	Not applicable: pooled QC was not used for conditioning	Unclear	nr	FALSE	FALSE	FALSE	TRUE	FALSE	nr	nr	nr	nr	nr	nr	Yes	FALSE	FALSE	TRUE	FALSE	FALSE	FALSE	FALSE	FALSE	FALSE	No	FALSE	FALSE	TRUE	FALSE
2022-05-17 01:49:00	1	200	Microbe (i.e. E. coli; Yeast; prokaryote; archeae; cyanobacteria)	1	1 to 50	Yes	all biological samples for a given sample matrix	Yes	Unclear	No	nr	FALSE	FALSE	FALSE	FALSE	FALSE	FALSE	FALSE	FALSE	TRUE	Not applicable: pooled QC was not used for conditioning	Multiple times	Unclear	FALSE	FALSE	TRUE	FALSE	FALSE	Every 6 to 10 samples	No	Not applicable: Pooled QC samples were not used for this purpose	No	nr	nr	nr	FALSE	FALSE	TRUE	FALSE	FALSE	FALSE	FALSE	TRUE	TRUE	No	FALSE	FALSE	FALSE	TRUE
2022-06-04 04:13:00	4	200	Microbe (i.e. E. coli; Yeast; prokaryote; archeae; cyanobacteria)	1	1 to 50	Yes	Unclear	Yes	Unclear	No	nr	FALSE	FALSE	FALSE	FALSE	FALSE	FALSE	FALSE	FALSE	TRUE	Not applicable: pooled QC was not used for conditioning	Multiple times	Unclear	FALSE	FALSE	FALSE	FALSE	TRUE	Every 6 to 10 samples	No	Not applicable: Pooled QC samples were not used for this purpose	No	nr	nr	nr	TRUE	FALSE	FALSE	FALSE	FALSE	FALSE	FALSE	FALSE	FALSE	No	FALSE	FALSE	TRUE	FALSE
2022-06-08 09:50:00	10	200	Microbe (i.e. E. coli; Yeast; prokaryote; archeae; cyanobacteria)	1	51 to 200	Yes	all biological samples for a given sample matrix	Yes	Unclear	No	nr	FALSE	FALSE	FALSE	FALSE	FALSE	FALSE	FALSE	TRUE	FALSE	Not applicable: pooled QC was not used for conditioning	Multiple times	Unclear	TRUE	TRUE	TRUE	FALSE	FALSE	Every 6 to 10 samples	No	Not applicable: Pooled QC samples were not used for this purpose	No	nr	nr	nr	FALSE	FALSE	TRUE	FALSE	FALSE	FALSE	FALSE	TRUE	FALSE	No	FALSE	FALSE	TRUE	FALSE
2022-06-12 15:27:00	15	200	Microbe (i.e. E. coli; Yeast; prokaryote; archeae; cyanobacteria)	1	51 to 200	Yes	Unclear	Yes	From the reconstituted - extracted samples	No	nr	FALSE	FALSE	FALSE	FALSE	FALSE	FALSE	FALSE	FALSE	TRUE	Unclear	Multiple times	One vial	TRUE	TRUE	TRUE	FALSE	FALSE	Every 6 to 10 samples	No	Not applicable: Pooled QC samples were not used for this purpose	Unclear	nr	nr	nr	FALSE	FALSE	TRUE	FALSE	FALSE	FALSE	FALSE	TRUE	FALSE	No	FALSE	FALSE	FALSE	TRUE
2022-06-23 11:44:00	11	200	Microbe (i.e. E. coli; Yeast; prokaryote; archeae; cyanobacteria)	1	1 to 50	Yes	all biological samples for a given sample matrix	Yes	From the reconstituted - extracted samples	No	nr	FALSE	FALSE	FALSE	FALSE	FALSE	FALSE	FALSE	FALSE	TRUE	Unclear	Multiple times	Unclear	FALSE	TRUE	TRUE	FALSE	FALSE	Every 6 to 10 samples	No	Unclear	No	nr	nr	nr	FALSE	FALSE	TRUE	FALSE	FALSE	FALSE	FALSE	TRUE	FALSE	No	FALSE	FALSE	FALSE	TRUE
2022-06-10 07:14:00	25	201	Mammalian (i.e. biofluids or tissues derived from rat; mouse; human; cat; etc)	3	1 to 50	No	nr	nr	nr	nr	nr	FALSE	FALSE	FALSE	FALSE	FALSE	TRUE	FALSE	FALSE	FALSE	nr	nr	nr	FALSE	FALSE	FALSE	TRUE	FALSE	nr	nr	nr	nr	nr	nr	nr	FALSE	FALSE	FALSE	TRUE	FALSE	FALSE	TRUE	FALSE	FALSE	No	FALSE	FALSE	TRUE	TRUE
2022-06-16 16:05:00	3	201	Mammalian (i.e. biofluids or tissues derived from rat; mouse; human; cat; etc)	1	1 to 50	No	nr	nr	nr	nr	nr	FALSE	FALSE	FALSE	FALSE	FALSE	TRUE	FALSE	FALSE	FALSE	nr	nr	nr	FALSE	FALSE	FALSE	TRUE	FALSE	nr	nr	nr	nr	nr	nr	nr	FALSE	FALSE	FALSE	TRUE	FALSE	FALSE	FALSE	FALSE	FALSE	No	FALSE	FALSE	TRUE	FALSE
2022-06-29 14:22:00	16	201	Mammalian (i.e. biofluids or tissues derived from rat; mouse; human; cat; etc)	1	1 to 50	No	nr	nr	nr	nr	nr	FALSE	FALSE	FALSE	FALSE	FALSE	TRUE	FALSE	FALSE	FALSE	nr	nr	nr	FALSE	FALSE	FALSE	TRUE	FALSE	nr	nr	nr	nr	nr	nr	nr	FALSE	FALSE	FALSE	TRUE	FALSE	FALSE	FALSE	FALSE	FALSE	No	FALSE	FALSE	TRUE	FALSE
2022-07-04 17:15:00	17	201	Mammalian (i.e. biofluids or tissues derived from rat; mouse; human; cat; etc)	1	1 to 50	No	nr	nr	nr	nr	nr	FALSE	FALSE	FALSE	FALSE	FALSE	TRUE	FALSE	FALSE	FALSE	nr	nr	nr	FALSE	FALSE	FALSE	TRUE	FALSE	nr	nr	nr	nr	nr	nr	nr	FALSE	FALSE	FALSE	TRUE	FALSE	FALSE	FALSE	FALSE	FALSE	No	FALSE	FALSE	FALSE	FALSE
2022-07-05 16:58:00	24	201	Mammalian (i.e. biofluids or tissues derived from rat; mouse; human; cat; etc)	3	1 to 50	No	nr	nr	nr	nr	nr	FALSE	FALSE	FALSE	FALSE	FALSE	TRUE	FALSE	FALSE	FALSE	nr	nr	nr	FALSE	FALSE	FALSE	TRUE	FALSE	nr	nr	nr	nr	nr	nr	Yes	FALSE	FALSE	FALSE	TRUE	FALSE	FALSE	FALSE	FALSE	FALSE	No	FALSE	TRUE	TRUE	FALSE
2022-07-16 10:45:00	9	201	Mammalian (i.e. biofluids or tissues derived from rat; mouse; human; cat; etc)	3	1 to 50	No	nr	nr	nr	nr	nr	FALSE	FALSE	FALSE	FALSE	FALSE	TRUE	FALSE	FALSE	FALSE	nr	nr	nr	FALSE	FALSE	FALSE	TRUE	FALSE	nr	nr	nr	nr	nr	nr	Unclear	FALSE	FALSE	FALSE	FALSE	FALSE	FALSE	TRUE	FALSE	FALSE	No	FALSE	FALSE	TRUE	FALSE
2022-05-18 16:20:00	8	204	Plant (i.e. Arabidopsis; Rice; Algae), Microbe (i.e. E. coli; Yeast; prokaryote; archeae; cyanobacteria)	1	1 to 50	Yes	all biological samples for a given sample matrix	No	nr	Yes	From the reconstituted extracted samples	FALSE	FALSE	FALSE	FALSE	FALSE	FALSE	FALSE	TRUE	FALSE	Not applicable: pooled QC was not used for conditioning	Multiple times	Unclear	TRUE	TRUE	TRUE	FALSE	FALSE	Every 6 to 10 samples	No	Not applicable: Pooled QC samples were not used for this purpose	No	nr	nr	Yes	FALSE	FALSE	FALSE	TRUE	FALSE	FALSE	FALSE	FALSE	FALSE	No	FALSE	FALSE	TRUE	FALSE
2022-05-19 14:59:00	11	204	Plant (i.e. Arabidopsis; Rice; Algae), Microbe (i.e. E. coli; Yeast; prokaryote; archeae; cyanobacteria)	2	1 to 50	Yes	all samples, including multiple matrices	Yes	From the reconstituted - extracted samples	No	nr	FALSE	FALSE	FALSE	FALSE	FALSE	FALSE	FALSE	TRUE	FALSE	Not applicable: pooled QC was not used for conditioning	Multiple times	Unclear	FALSE	FALSE	TRUE	FALSE	FALSE	Every 6 to 10 samples	No	Not applicable: Pooled QC samples were not used for this purpose	No	nr	nr	nr	FALSE	FALSE	FALSE	TRUE	FALSE	FALSE	FALSE	FALSE	FALSE	No	FALSE	FALSE	TRUE	TRUE
2022-05-22 14:24:00	29	204	Plant (i.e. Arabidopsis; Rice; Algae), Microbe (i.e. E. coli; Yeast; prokaryote; archeae; cyanobacteria)	1	1 to 50	Yes	a subset of all biological samples for a given sample matrix	Yes	Unclear	No	nr	FALSE	FALSE	FALSE	FALSE	FALSE	FALSE	FALSE	TRUE	FALSE	6 to 10	One time	nr	FALSE	FALSE	FALSE	TRUE	FALSE	nr	nr	nr	nr	nr	nr	Yes	FALSE	FALSE	FALSE	FALSE	FALSE	FALSE	TRUE	FALSE	FALSE	No	FALSE	FALSE	TRUE	FALSE
2022-06-13 06:10:00	15	204	Plant (i.e. Arabidopsis; Rice; Algae), Microbe (i.e. E. coli; Yeast; prokaryote; archeae; cyanobacteria)	1	1 to 50	Yes	all biological samples for a given sample matrix	No	nr	Yes	From the reconstituted extracted samples	FALSE	FALSE	FALSE	FALSE	FALSE	FALSE	FALSE	TRUE	TRUE	Not applicable: pooled QC was not used for conditioning	Multiple times	Unclear	TRUE	TRUE	TRUE	FALSE	FALSE	Every 6 to 10 samples	No	Not applicable: Pooled QC samples were not used for this purpose	Unclear	nr	nr	nr	FALSE	FALSE	FALSE	FALSE	FALSE	FALSE	TRUE	FALSE	FALSE	No	FALSE	FALSE	FALSE	TRUE
2022-07-05 10:57:00	24	204	Plant (i.e. Arabidopsis; Rice; Algae), Microbe (i.e. E. coli; Yeast; prokaryote; archeae; cyanobacteria)	1	1 to 50	Yes	all biological samples for a given sample matrix	Yes	From the sample extract during the extraction process	No	nr	FALSE	FALSE	FALSE	FALSE	FALSE	FALSE	FALSE	TRUE	FALSE	Not applicable: pooled QC was not used for conditioning	Multiple times	Unclear	TRUE	TRUE	TRUE	FALSE	FALSE	Every 6 to 10 samples	No	Not applicable: Pooled QC samples were not used for this purpose	No	nr	nr	nr	TRUE	FALSE	FALSE	FALSE	FALSE	FALSE	FALSE	FALSE	FALSE	No	FALSE	FALSE	TRUE	FALSE
2022-05-22 09:19:00	29	207	Mammalian (i.e. biofluids or tissues derived from rat; mouse; human; cat; etc)	2	1 to 50	Yes	all biological samples for a given sample matrix	No	nr	Yes	Unclear	FALSE	FALSE	TRUE	FALSE	FALSE	FALSE	FALSE	FALSE	FALSE	Unclear	Multiple times	More than one vial	FALSE	FALSE	TRUE	FALSE	FALSE	Unclear	Yes - with 3 or fewer dilution levels	Unclear	No	nr	nr	Yes	TRUE	FALSE	FALSE	FALSE	FALSE	FALSE	FALSE	TRUE	FALSE	Yes	FALSE	TRUE	FALSE	FALSE
2022-06-04 11:33:00	14	207	Mammalian (i.e. biofluids or tissues derived from rat; mouse; human; cat; etc)	2	1 to 50	Yes	all biological samples for a given sample matrix	No	nr	Yes	From the sample extract during the extraction process	FALSE	TRUE	FALSE	FALSE	FALSE	FALSE	FALSE	TRUE	FALSE	Unclear	Multiple times	Unclear	FALSE	FALSE	FALSE	FALSE	TRUE	Unclear	Yes - with 3 or fewer dilution levels	Unclear	Unclear	nr	nr	Unclear	FALSE	FALSE	FALSE	FALSE	FALSE	FALSE	TRUE	FALSE	FALSE	No	FALSE	FALSE	TRUE	FALSE
2022-06-05 09:43:00	12	207	Mammalian (i.e. biofluids or tissues derived from rat; mouse; human; cat; etc)	2	1 to 50	Yes	all biological samples for a given sample matrix	No	nr	Yes	From the sample extract during the extraction process	FALSE	FALSE	TRUE	TRUE	FALSE	FALSE	FALSE	TRUE	FALSE	Unclear	Multiple times	More than one vial	TRUE	TRUE	TRUE	FALSE	FALSE	Unclear	Yes - with 3 or fewer dilution levels	Unclear	Unclear	nr	nr	No	TRUE	FALSE	FALSE	FALSE	FALSE	FALSE	FALSE	TRUE	FALSE	No	FALSE	FALSE	TRUE	FALSE
2022-06-10 10:54:00	25	207	Mammalian (i.e. biofluids or tissues derived from rat; mouse; human; cat; etc)	2	1 to 50	Yes	all biological samples for a given sample matrix	No	nr	Yes	Directly from the biofluid pre-extraction	TRUE	FALSE	TRUE	TRUE	FALSE	FALSE	TRUE	TRUE	FALSE	Not applicable: pooled QC was not used for conditioning	Multiple times	Unclear	FALSE	FALSE	TRUE	FALSE	TRUE	Unclear	Yes - with 4-6 dilution levels	Peak area RSD filter threshold of 11 to 20%	No	nr	nr	No	FALSE	FALSE	FALSE	FALSE	FALSE	TRUE	FALSE	TRUE	FALSE	No	FALSE	FALSE	TRUE	FALSE
2022-06-28 08:26:00	7	207	Mammalian (i.e. biofluids or tissues derived from rat; mouse; human; cat; etc)	2	1 to 50	Yes	all biological samples for a given sample matrix	No	nr	Yes	Unclear	FALSE	FALSE	FALSE	FALSE	FALSE	FALSE	FALSE	TRUE	FALSE	Not applicable: pooled QC was not used for conditioning	Multiple times	Unclear	FALSE	FALSE	TRUE	FALSE	FALSE	Unclear	Yes - with 3 or fewer dilution levels	Not applicable: Pooled QC samples were not used for this purpose	No	nr	nr	Unclear	TRUE	FALSE	FALSE	FALSE	FALSE	FALSE	FALSE	TRUE	FALSE	No	FALSE	FALSE	FALSE	TRUE
2022-05-11 22:07:00	6	208	Mammalian (i.e. biofluids or tissues derived from rat; mouse; human; cat; etc)	1	51 to 200	Yes	Unclear	No	nr	Yes	Unclear	FALSE	TRUE	FALSE	FALSE	FALSE	FALSE	FALSE	FALSE	TRUE	Unclear	Unclear	nr	FALSE	FALSE	FALSE	TRUE	FALSE	nr	nr	nr	nr	nr	nr	Yes	TRUE	FALSE	FALSE	FALSE	FALSE	FALSE	FALSE	TRUE	TRUE	Yes	FALSE	FALSE	TRUE	FALSE
2022-05-18 00:54:00	1	208	Mammalian (i.e. biofluids or tissues derived from rat; mouse; human; cat; etc)	1	51 to 200	Yes	Unclear	No	nr	Yes	Unclear	FALSE	TRUE	FALSE	FALSE	FALSE	FALSE	FALSE	FALSE	TRUE	Unclear	Unclear	nr	FALSE	FALSE	FALSE	TRUE	FALSE	nr	nr	nr	nr	nr	nr	nr	FALSE	FALSE	FALSE	FALSE	FALSE	FALSE	FALSE	TRUE	TRUE	Yes	FALSE	FALSE	FALSE	TRUE
2022-06-01 12:44:00	23	208	Mammalian (i.e. biofluids or tissues derived from rat; mouse; human; cat; etc)	1	51 to 200	Yes	Unclear	No	nr	Yes	Unclear	FALSE	FALSE	FALSE	FALSE	TRUE	FALSE	FALSE	FALSE	FALSE	Unclear	Unclear	nr	FALSE	FALSE	FALSE	TRUE	FALSE	nr	nr	nr	nr	nr	nr	Unclear	FALSE	FALSE	FALSE	FALSE	FALSE	FALSE	TRUE	FALSE	FALSE	No	FALSE	FALSE	TRUE	FALSE
2022-06-02 01:57:00	4	208	Mammalian (i.e. biofluids or tissues derived from rat; mouse; human; cat; etc)	1	51 to 200	Yes	Unclear	No	nr	Yes	Unclear	FALSE	FALSE	FALSE	FALSE	FALSE	FALSE	FALSE	FALSE	TRUE	Unclear	Unclear	nr	FALSE	FALSE	FALSE	TRUE	FALSE	nr	nr	nr	nr	nr	nr	nr	FALSE	FALSE	FALSE	FALSE	TRUE	FALSE	FALSE	TRUE	TRUE	Yes	FALSE	FALSE	TRUE	FALSE
2022-06-05 11:53:00	12	208	Mammalian (i.e. biofluids or tissues derived from rat; mouse; human; cat; etc)	1	1 to 50	Yes	all biological samples for a given sample matrix	No	nr	Yes	other	TRUE	TRUE	TRUE	TRUE	FALSE	FALSE	FALSE	TRUE	FALSE	Unclear	Unclear	nr	FALSE	FALSE	FALSE	TRUE	FALSE	nr	nr	nr	nr	nr	nr	nr	TRUE	FALSE	FALSE	FALSE	FALSE	FALSE	TRUE	TRUE	TRUE	Yes	FALSE	FALSE	TRUE	FALSE
2022-06-08 10:15:00	10	208	Mammalian (i.e. biofluids or tissues derived from rat; mouse; human; cat; etc)	1	51 to 200	Yes	Unclear	No	nr	Yes	Unclear	FALSE	FALSE	FALSE	FALSE	TRUE	FALSE	FALSE	FALSE	FALSE	Unclear	Unclear	nr	FALSE	FALSE	FALSE	TRUE	FALSE	nr	nr	nr	nr	nr	nr	nr	FALSE	FALSE	FALSE	FALSE	FALSE	FALSE	FALSE	TRUE	TRUE	Yes	FALSE	FALSE	TRUE	FALSE
2022-06-02 15:12:00	2	209	Mammalian (i.e. biofluids or tissues derived from rat; mouse; human; cat; etc)	1	1 to 50	Yes	all biological samples for a given sample matrix	No	nr	Yes	Directly from the biofluid pre-extraction	FALSE	FALSE	FALSE	FALSE	TRUE	FALSE	FALSE	FALSE	FALSE	Not applicable: pooled QC was not used for conditioning	Multiple times	Unclear	TRUE	TRUE	TRUE	FALSE	FALSE	Every 2 to 5 samples	No	Not applicable: Pooled QC samples were not used for this purpose	No	nr	nr	Yes	TRUE	FALSE	FALSE	FALSE	FALSE	FALSE	FALSE	FALSE	FALSE	No	FALSE	FALSE	TRUE	FALSE
2022-06-27 22:58:00	13	209	Mammalian (i.e. biofluids or tissues derived from rat; mouse; human; cat; etc)	1	51 to 200	Yes	all biological samples for a given sample matrix	No	nr	Yes	Directly from the biofluid pre-extraction	FALSE	FALSE	FALSE	FALSE	TRUE	FALSE	FALSE	FALSE	FALSE	Not applicable: pooled QC was not used for conditioning	Multiple times	More than one vial	TRUE	TRUE	TRUE	FALSE	FALSE	Every 2 to 5 samples	No	Not applicable: Pooled QC samples were not used for this purpose	No	nr	nr	nr	FALSE	FALSE	FALSE	TRUE	FALSE	FALSE	FALSE	FALSE	FALSE	No	FALSE	FALSE	TRUE	FALSE
2022-07-05 10:14:00	21	209	Mammalian (i.e. biofluids or tissues derived from rat; mouse; human; cat; etc)	1	51 to 200	Yes	all biological samples for a given sample matrix	No	nr	Yes	Directly from the biofluid pre-extraction	FALSE	FALSE	FALSE	FALSE	FALSE	FALSE	FALSE	FALSE	TRUE	Not applicable: pooled QC was not used for conditioning	Multiple times	One vial	TRUE	TRUE	TRUE	FALSE	FALSE	Every 2 to 5 samples	No	Not applicable: Pooled QC samples were not used for this purpose	No	nr	nr	nr	FALSE	FALSE	FALSE	TRUE	FALSE	FALSE	FALSE	FALSE	FALSE	No	FALSE	FALSE	TRUE	FALSE
2022-07-08 11:06:00	16	209	Mammalian (i.e. biofluids or tissues derived from rat; mouse; human; cat; etc)	2	1 to 50	Yes	all biological samples for a given sample matrix	Yes	other	Yes	Directly from the biofluid pre-extraction	FALSE	FALSE	FALSE	FALSE	FALSE	FALSE	FALSE	TRUE	TRUE	Unclear	Multiple times	Unclear	TRUE	TRUE	TRUE	FALSE	FALSE	Every 2 to 5 samples	No	Not applicable: Pooled QC samples were not used for this purpose	No	nr	nr	No	TRUE	FALSE	FALSE	FALSE	FALSE	TRUE	FALSE	FALSE	FALSE	No	FALSE	FALSE	TRUE	FALSE
2022-07-10 18:18:00	11	209	Mammalian (i.e. biofluids or tissues derived from rat; mouse; human; cat; etc)	1	1 to 50	Yes	all biological samples for a given sample matrix	No	nr	Yes	Directly from the biofluid pre-extraction	FALSE	FALSE	FALSE	FALSE	FALSE	FALSE	FALSE	FALSE	TRUE	Unclear	Multiple times	Unclear	TRUE	TRUE	TRUE	FALSE	FALSE	Every 2 to 5 samples	No	Not applicable: Pooled QC samples were not used for this purpose	No	nr	nr	nr	FALSE	FALSE	FALSE	TRUE	FALSE	FALSE	FALSE	FALSE	FALSE	No	FALSE	FALSE	FALSE	TRUE
2022-07-16 10:16:00	9	209	Mammalian (i.e. biofluids or tissues derived from rat; mouse; human; cat; etc)	1	1 to 50	Yes	all biological samples for a given sample matrix	No	nr	Yes	Directly from the biofluid pre-extraction	FALSE	TRUE	FALSE	FALSE	FALSE	FALSE	FALSE	TRUE	FALSE	Unclear	Multiple times	Unclear	TRUE	TRUE	TRUE	FALSE	FALSE	Every 2 to 5 samples	No	Unclear	No	nr	nr	Yes	TRUE	FALSE	FALSE	FALSE	FALSE	FALSE	FALSE	TRUE	FALSE	No	FALSE	FALSE	TRUE	FALSE
2022-05-28 06:59:00	28	213	Plant (i.e. Arabidopsis; Rice; Algae)	1	1 to 50	No	nr	nr	nr	nr	nr	FALSE	FALSE	FALSE	FALSE	FALSE	TRUE	FALSE	FALSE	FALSE	nr	nr	nr	FALSE	FALSE	FALSE	TRUE	FALSE	nr	nr	nr	nr	nr	nr	Unclear	FALSE	FALSE	FALSE	TRUE	FALSE	FALSE	FALSE	FALSE	FALSE	No	FALSE	FALSE	TRUE	FALSE
2022-06-10 07:34:00	5	213	Plant (i.e. Arabidopsis; Rice; Algae)	1	1 to 50	No	nr	nr	nr	nr	nr	FALSE	FALSE	FALSE	FALSE	FALSE	TRUE	FALSE	FALSE	FALSE	nr	nr	nr	FALSE	FALSE	FALSE	TRUE	FALSE	nr	nr	nr	nr	nr	nr	nr	FALSE	FALSE	TRUE	FALSE	FALSE	FALSE	FALSE	TRUE	FALSE	No	FALSE	FALSE	TRUE	FALSE
2022-06-10 11:10:00	25	213	Plant (i.e. Arabidopsis; Rice; Algae)	1	1 to 50	No	nr	nr	nr	nr	nr	FALSE	FALSE	FALSE	FALSE	FALSE	TRUE	FALSE	FALSE	FALSE	nr	nr	nr	FALSE	FALSE	FALSE	TRUE	FALSE	nr	nr	nr	nr	nr	nr	nr	FALSE	FALSE	FALSE	FALSE	FALSE	FALSE	FALSE	TRUE	FALSE	No	FALSE	FALSE	TRUE	FALSE
2022-06-10 15:04:00	10	213	Plant (i.e. Arabidopsis; Rice; Algae)	1	1 to 50	No	nr	nr	nr	nr	nr	FALSE	FALSE	FALSE	FALSE	FALSE	TRUE	FALSE	FALSE	FALSE	nr	nr	nr	FALSE	FALSE	FALSE	TRUE	FALSE	nr	nr	nr	nr	nr	nr	nr	FALSE	FALSE	TRUE	FALSE	FALSE	FALSE	FALSE	TRUE	FALSE	No	FALSE	FALSE	TRUE	FALSE
2022-07-07 17:18:00	14	213	Plant (i.e. Arabidopsis; Rice; Algae)	1	1 to 50	No	nr	nr	nr	nr	nr	FALSE	FALSE	FALSE	FALSE	FALSE	TRUE	FALSE	FALSE	FALSE	nr	nr	nr	FALSE	FALSE	FALSE	TRUE	FALSE	nr	nr	nr	nr	nr	nr	nr	FALSE	FALSE	FALSE	FALSE	FALSE	FALSE	FALSE	TRUE	FALSE	No	FALSE	FALSE	TRUE	FALSE
2022-07-16 10:52:00	9	213	Plant (i.e. Arabidopsis; Rice; Algae)	1	1 to 50	No	nr	nr	nr	nr	nr	FALSE	FALSE	FALSE	FALSE	FALSE	TRUE	FALSE	FALSE	FALSE	nr	nr	nr	FALSE	FALSE	FALSE	TRUE	FALSE	nr	nr	nr	nr	nr	nr	Unclear	FALSE	FALSE	FALSE	TRUE	FALSE	FALSE	FALSE	FALSE	FALSE	No	FALSE	FALSE	TRUE	FALSE
2022-05-19 15:59:00	11	215	Plant (i.e. Arabidopsis; Rice; Algae)	1	1 to 50	No	nr	nr	nr	nr	nr	FALSE	FALSE	FALSE	FALSE	FALSE	TRUE	FALSE	FALSE	FALSE	nr	nr	nr	FALSE	FALSE	FALSE	TRUE	FALSE	nr	nr	nr	nr	nr	nr	nr	FALSE	FALSE	TRUE	FALSE	FALSE	FALSE	FALSE	FALSE	FALSE	No	FALSE	FALSE	FALSE	TRUE
2022-06-04 12:15:00	14	215	Plant (i.e. Arabidopsis; Rice; Algae)	1	51 to 200	Unclear	nr	nr	nr	nr	nr	FALSE	FALSE	FALSE	FALSE	FALSE	TRUE	FALSE	FALSE	FALSE	nr	nr	nr	FALSE	FALSE	FALSE	TRUE	FALSE	nr	nr	nr	nr	nr	nr	Unclear	FALSE	FALSE	FALSE	FALSE	FALSE	FALSE	TRUE	FALSE	FALSE	No	FALSE	FALSE	TRUE	FALSE
2022-06-05 12:23:00	12	215	Plant (i.e. Arabidopsis; Rice; Algae)	1	1 to 50	Unclear	nr	nr	nr	nr	nr	FALSE	FALSE	FALSE	FALSE	FALSE	TRUE	FALSE	FALSE	FALSE	nr	nr	nr	FALSE	FALSE	FALSE	TRUE	FALSE	nr	nr	nr	nr	nr	nr	nr	TRUE	FALSE	TRUE	FALSE	FALSE	FALSE	TRUE	TRUE	TRUE	No	FALSE	FALSE	TRUE	FALSE
2022-06-10 11:37:00	25	215	Plant (i.e. Arabidopsis; Rice; Algae)	1	1 to 50	Unclear	nr	nr	nr	nr	nr	FALSE	FALSE	FALSE	FALSE	FALSE	TRUE	FALSE	FALSE	FALSE	nr	nr	nr	FALSE	FALSE	FALSE	TRUE	FALSE	nr	nr	nr	nr	nr	nr	nr	FALSE	FALSE	FALSE	FALSE	FALSE	FALSE	TRUE	FALSE	FALSE	No	FALSE	FALSE	TRUE	FALSE
2022-06-16 16:07:00	3	215	Plant (i.e. Arabidopsis; Rice; Algae)	1	1 to 50	No	nr	nr	nr	nr	nr	FALSE	FALSE	FALSE	FALSE	FALSE	TRUE	FALSE	FALSE	FALSE	nr	nr	nr	FALSE	FALSE	FALSE	TRUE	FALSE	nr	nr	nr	nr	nr	nr	nr	FALSE	FALSE	TRUE	FALSE	FALSE	FALSE	FALSE	FALSE	TRUE	No	FALSE	FALSE	TRUE	FALSE
2022-06-27 23:08:00	13	215	Plant (i.e. Arabidopsis; Rice; Algae)	1	1 to 50	No	nr	nr	nr	nr	nr	FALSE	FALSE	FALSE	FALSE	FALSE	TRUE	FALSE	FALSE	FALSE	nr	nr	nr	FALSE	FALSE	FALSE	TRUE	FALSE	nr	nr	nr	nr	nr	nr	nr	FALSE	FALSE	FALSE	FALSE	FALSE	TRUE	FALSE	FALSE	FALSE	No	FALSE	FALSE	TRUE	FALSE
2022-05-18 01:24:00	1	216	Mammalian (i.e. biofluids or tissues derived from rat; mouse; human; cat; etc)	1	1 to 50	Yes	other	No	nr	Yes	Directly from the biofluid pre-extraction	FALSE	TRUE	TRUE	FALSE	FALSE	FALSE	FALSE	TRUE	FALSE	6 to 10	Multiple times	Unclear	TRUE	FALSE	TRUE	FALSE	FALSE	Every 2 to 5 samples	No	Peak area RSD filter threshold of 21 to 30%	Yes	all biological samples (for a given sample type) and pooled QC samples	Visual inspection	nr	TRUE	FALSE	FALSE	FALSE	FALSE	FALSE	FALSE	TRUE	FALSE	No	FALSE	TRUE	FALSE	FALSE
2022-05-28 07:06:00	28	216	Mammalian (i.e. biofluids or tissues derived from rat; mouse; human; cat; etc)	1	1 to 50	Yes	other	No	nr	Yes	From the reconstituted extracted samples	FALSE	TRUE	FALSE	FALSE	FALSE	FALSE	TRUE	FALSE	FALSE	6 to 10	Multiple times	Unclear	TRUE	TRUE	FALSE	FALSE	FALSE	Every 2 to 5 samples	No	Not applicable: Pooled QC samples were not used for this purpose	No	nr	nr	Yes	TRUE	FALSE	FALSE	FALSE	FALSE	FALSE	FALSE	FALSE	FALSE	No	FALSE	TRUE	TRUE	FALSE
2022-06-16 16:11:00	3	216	Mammalian (i.e. biofluids or tissues derived from rat; mouse; human; cat; etc)	1	1 to 50	Yes	a subset of all biological samples for a given sample matrix	No	nr	Yes	Directly from the biofluid pre-extraction	FALSE	TRUE	TRUE	FALSE	FALSE	FALSE	FALSE	TRUE	FALSE	6 to 10	Multiple times	Unclear	TRUE	FALSE	TRUE	FALSE	FALSE	Every 2 to 5 samples	No	Peak area RSD filter threshold of 31 to 40%	Yes	all biological samples (for a given sample type) and pooled QC samples	Visual inspection	nr	FALSE	FALSE	FALSE	FALSE	TRUE	FALSE	FALSE	TRUE	FALSE	No	FALSE	FALSE	TRUE	FALSE
2022-06-27 23:21:00	13	216	Mammalian (i.e. biofluids or tissues derived from rat; mouse; human; cat; etc)	1	1 to 50	Yes	a subset of all biological samples for a given sample matrix	No	nr	Yes	Directly from the biofluid pre-extraction	FALSE	TRUE	TRUE	FALSE	FALSE	FALSE	FALSE	TRUE	FALSE	6 to 10	Multiple times	One vial	TRUE	TRUE	TRUE	FALSE	FALSE	Every 2 to 5 samples	No	Peak area RSD filter threshold of 21 to 30%	No	nr	nr	nr	TRUE	FALSE	FALSE	FALSE	FALSE	TRUE	FALSE	TRUE	TRUE	No	FALSE	FALSE	TRUE	FALSE
2022-06-29 14:03:00	16	216	Mammalian (i.e. biofluids or tissues derived from rat; mouse; human; cat; etc)	1	1 to 50	Yes	all biological samples for a given sample matrix	Yes	Unclear	No	nr	FALSE	TRUE	TRUE	FALSE	FALSE	FALSE	FALSE	TRUE	FALSE	10 or more	Multiple times	Unclear	TRUE	FALSE	TRUE	FALSE	TRUE	Every 2 to 5 samples	No	Peak area RSD filter threshold of 21 to 30%	Yes	all biological samples (for a given sample type) and pooled QC samples	Visual inspection	Yes	TRUE	FALSE	FALSE	FALSE	FALSE	FALSE	FALSE	FALSE	TRUE	No	FALSE	TRUE	TRUE	FALSE
2022-06-30 10:36:00	18	216	Mammalian (i.e. biofluids or tissues derived from rat; mouse; human; cat; etc)	1	1 to 50	Yes	other	No	nr	Yes	Directly from the biofluid pre-extraction	FALSE	TRUE	TRUE	FALSE	FALSE	FALSE	FALSE	TRUE	FALSE	10 or more	Multiple times	Unclear	TRUE	FALSE	TRUE	FALSE	FALSE	Every 2 to 5 samples	No	Peak area RSD filter threshold of 21 to 30%	Yes	Unclear	Unclear	nr	TRUE	FALSE	FALSE	FALSE	FALSE	FALSE	FALSE	TRUE	FALSE	No	FALSE	TRUE	FALSE	FALSE
2022-06-01 04:04:00	28	217	Microbe (i.e. E. coli; Yeast; prokaryote; archeae; cyanobacteria)	1	1 to 50	No	nr	nr	nr	nr	nr	FALSE	FALSE	FALSE	FALSE	FALSE	TRUE	FALSE	FALSE	FALSE	nr	nr	nr	FALSE	FALSE	FALSE	TRUE	FALSE	nr	nr	nr	nr	nr	nr	nr	FALSE	FALSE	FALSE	TRUE	FALSE	FALSE	FALSE	FALSE	FALSE	No	FALSE	FALSE	TRUE	FALSE
2022-06-05 12:54:00	12	217	Microbe (i.e. E. coli; Yeast; prokaryote; archeae; cyanobacteria)	1	1 to 50	No	nr	nr	nr	nr	nr	FALSE	FALSE	FALSE	FALSE	FALSE	TRUE	FALSE	FALSE	FALSE	nr	nr	nr	FALSE	FALSE	FALSE	TRUE	FALSE	nr	nr	nr	nr	nr	nr	nr	FALSE	FALSE	FALSE	FALSE	FALSE	FALSE	TRUE	TRUE	FALSE	No	FALSE	FALSE	TRUE	FALSE
2022-06-10 15:13:00	10	217	Microbe (i.e. E. coli; Yeast; prokaryote; archeae; cyanobacteria)	More than 4	1 to 50	No	nr	nr	nr	nr	nr	FALSE	FALSE	FALSE	FALSE	FALSE	TRUE	FALSE	FALSE	FALSE	nr	nr	nr	FALSE	FALSE	FALSE	TRUE	FALSE	nr	nr	nr	nr	nr	nr	Yes	FALSE	FALSE	FALSE	TRUE	FALSE	FALSE	FALSE	FALSE	FALSE	No	FALSE	FALSE	TRUE	FALSE
2022-06-28 10:22:00	13	217	Microbe (i.e. E. coli; Yeast; prokaryote; archeae; cyanobacteria)	1	1 to 50	No	nr	nr	nr	nr	nr	FALSE	FALSE	FALSE	FALSE	FALSE	TRUE	FALSE	FALSE	FALSE	nr	nr	nr	FALSE	FALSE	FALSE	TRUE	FALSE	nr	nr	nr	nr	nr	nr	nr	FALSE	FALSE	FALSE	TRUE	FALSE	FALSE	FALSE	FALSE	FALSE	No	FALSE	FALSE	TRUE	FALSE
2022-07-05 10:19:00	21	217	Microbe (i.e. E. coli; Yeast; prokaryote; archeae; cyanobacteria)	1	51 to 200	No	nr	nr	nr	nr	nr	FALSE	FALSE	FALSE	FALSE	FALSE	TRUE	FALSE	FALSE	FALSE	nr	nr	nr	FALSE	FALSE	FALSE	TRUE	FALSE	nr	nr	nr	nr	nr	nr	nr	FALSE	FALSE	FALSE	TRUE	FALSE	FALSE	FALSE	FALSE	FALSE	No	FALSE	FALSE	TRUE	FALSE
2022-05-11 21:42:00	6	218	Mammalian (i.e. biofluids or tissues derived from rat; mouse; human; cat; etc)	1	51 to 200	Yes	all biological samples for a given sample matrix	Yes	From the sample extract during the extraction process	No	nr	FALSE	FALSE	FALSE	FALSE	FALSE	FALSE	FALSE	TRUE	FALSE	Unclear	Unclear	nr	FALSE	FALSE	FALSE	TRUE	FALSE	nr	nr	nr	nr	nr	nr	Yes	TRUE	FALSE	FALSE	FALSE	FALSE	FALSE	FALSE	FALSE	FALSE	No	FALSE	FALSE	TRUE	FALSE
2022-05-18 23:30:00	1	218	Mammalian (i.e. biofluids or tissues derived from rat; mouse; human; cat; etc)	1	51 to 200	Yes	all biological samples for a given sample matrix	Yes	Unclear	No	nr	FALSE	FALSE	FALSE	FALSE	FALSE	FALSE	TRUE	TRUE	FALSE	Not applicable: pooled QC was not used for conditioning	Multiple times	Unclear	FALSE	FALSE	FALSE	FALSE	TRUE	Unclear	No	Unclear	No	nr	nr	nr	FALSE	FALSE	FALSE	TRUE	FALSE	FALSE	FALSE	FALSE	FALSE	No	FALSE	FALSE	FALSE	TRUE
2022-06-05 13:53:00	12	218	Mammalian (i.e. biofluids or tissues derived from rat; mouse; human; cat; etc)	1	1 to 50	Unclear	nr	nr	nr	nr	nr	FALSE	FALSE	FALSE	FALSE	FALSE	TRUE	FALSE	FALSE	FALSE	nr	nr	nr	FALSE	FALSE	FALSE	TRUE	FALSE	nr	nr	nr	nr	nr	nr	nr	TRUE	FALSE	FALSE	FALSE	FALSE	FALSE	TRUE	TRUE	FALSE	No	FALSE	FALSE	TRUE	FALSE
2022-06-17 03:39:00	18	218	Mammalian (i.e. biofluids or tissues derived from rat; mouse; human; cat; etc)	1	51 to 200	Yes	Unclear	Yes	From the sample extract during the extraction process	No	nr	FALSE	FALSE	FALSE	FALSE	FALSE	FALSE	FALSE	FALSE	TRUE	Not applicable: pooled QC was not used for conditioning	Multiple times	Unclear	FALSE	FALSE	FALSE	FALSE	TRUE	Unclear	No	Not applicable: Pooled QC samples were not used for this purpose	No	nr	nr	nr	TRUE	FALSE	FALSE	FALSE	FALSE	FALSE	FALSE	FALSE	FALSE	No	FALSE	FALSE	TRUE	FALSE
2022-06-23 14:10:00	11	218	Mammalian (i.e. biofluids or tissues derived from rat; mouse; human; cat; etc)	1	51 to 200	Yes	all biological samples for a given sample matrix	Yes	Unclear	No	nr	TRUE	FALSE	FALSE	FALSE	FALSE	FALSE	FALSE	TRUE	FALSE	Not applicable: pooled QC was not used for conditioning	Unclear	nr	FALSE	FALSE	FALSE	TRUE	FALSE	nr	nr	nr	nr	nr	nr	nr	FALSE	FALSE	TRUE	FALSE	FALSE	FALSE	FALSE	FALSE	FALSE	No	FALSE	FALSE	FALSE	TRUE
2022-07-01 07:17:00	16	218	Mammalian (i.e. biofluids or tissues derived from rat; mouse; human; cat; etc)	1	1 to 50	Yes	all biological samples for a given sample matrix	No	nr	Yes	Unclear	TRUE	FALSE	FALSE	FALSE	FALSE	FALSE	FALSE	TRUE	FALSE	Unclear	Multiple times	Unclear	FALSE	FALSE	FALSE	FALSE	TRUE	Unclear	No	Not applicable: Pooled QC samples were not used for this purpose	No	nr	nr	Yes	TRUE	FALSE	FALSE	FALSE	FALSE	FALSE	FALSE	FALSE	FALSE	No	FALSE	FALSE	TRUE	FALSE
2022-05-18 21:19:00	6	220	Mammalian (i.e. biofluids or tissues derived from rat; mouse; human; cat; etc)	1	51 to 200	Yes	all biological samples for a given sample matrix	No	nr	Yes	From the sample extract during the extraction process	FALSE	FALSE	FALSE	FALSE	FALSE	FALSE	FALSE	FALSE	TRUE	Unclear	Unclear	nr	FALSE	FALSE	FALSE	TRUE	FALSE	nr	nr	nr	nr	nr	nr	Yes	TRUE	FALSE	FALSE	FALSE	FALSE	FALSE	FALSE	FALSE	FALSE	No	FALSE	FALSE	TRUE	FALSE
2022-05-21 19:34:00	8	220	Mammalian (i.e. biofluids or tissues derived from rat; mouse; human; cat; etc)	1	51 to 200	Yes	Unclear	No	nr	Yes	From the reconstituted extracted samples	FALSE	FALSE	FALSE	FALSE	FALSE	FALSE	FALSE	FALSE	TRUE	Not applicable: pooled QC was not used for conditioning	Unclear	nr	FALSE	FALSE	FALSE	TRUE	FALSE	nr	nr	nr	nr	nr	nr	nr	TRUE	FALSE	FALSE	FALSE	FALSE	FALSE	FALSE	FALSE	FALSE	No	FALSE	FALSE	TRUE	FALSE
2022-06-06 09:04:00	20	220	Mammalian (i.e. biofluids or tissues derived from rat; mouse; human; cat; etc)	1	51 to 200	Yes	Unclear	No	nr	Yes	Unclear	FALSE	FALSE	FALSE	FALSE	FALSE	FALSE	FALSE	FALSE	TRUE	Not applicable: pooled QC was not used for conditioning	Unclear	nr	FALSE	FALSE	FALSE	TRUE	FALSE	nr	nr	nr	nr	nr	nr	nr	TRUE	FALSE	FALSE	FALSE	FALSE	FALSE	FALSE	FALSE	FALSE	No	FALSE	FALSE	TRUE	FALSE
2022-06-16 16:17:00	3	220	Mammalian (i.e. biofluids or tissues derived from rat; mouse; human; cat; etc)	1	51 to 200	Yes	all biological samples for a given sample matrix	No	nr	Yes	From the reconstituted extracted samples	FALSE	FALSE	FALSE	FALSE	FALSE	FALSE	FALSE	FALSE	TRUE	Unclear	Unclear	nr	FALSE	FALSE	FALSE	TRUE	FALSE	nr	nr	nr	nr	nr	nr	nr	TRUE	FALSE	FALSE	FALSE	FALSE	FALSE	FALSE	FALSE	FALSE	No	FALSE	FALSE	TRUE	FALSE
2022-06-28 10:32:00	13	220	Mammalian (i.e. biofluids or tissues derived from rat; mouse; human; cat; etc)	1	51 to 200	Yes	Unclear	No	nr	Yes	From the sample extract during the extraction process	FALSE	FALSE	FALSE	FALSE	FALSE	FALSE	FALSE	TRUE	FALSE	Unclear	Unclear	nr	FALSE	FALSE	FALSE	TRUE	FALSE	nr	nr	nr	nr	nr	nr	nr	TRUE	FALSE	FALSE	FALSE	FALSE	FALSE	FALSE	FALSE	FALSE	Yes	FALSE	FALSE	TRUE	FALSE
2022-05-14 23:37:00	6	224	Microbe (i.e. E. coli; Yeast; prokaryote; archeae; cyanobacteria)	1	51 to 200	No	nr	nr	nr	nr	nr	FALSE	FALSE	FALSE	FALSE	FALSE	TRUE	FALSE	FALSE	FALSE	nr	nr	nr	FALSE	FALSE	FALSE	TRUE	FALSE	nr	nr	nr	nr	nr	nr	Yes	FALSE	FALSE	FALSE	FALSE	FALSE	FALSE	FALSE	TRUE	FALSE	No	FALSE	FALSE	TRUE	FALSE
2022-05-19 02:42:00	1	224	Microbe (i.e. E. coli; Yeast; prokaryote; archeae; cyanobacteria)	1	1 to 50	No	nr	nr	nr	nr	nr	FALSE	FALSE	FALSE	FALSE	FALSE	TRUE	FALSE	FALSE	FALSE	nr	nr	nr	FALSE	FALSE	FALSE	TRUE	FALSE	nr	nr	nr	nr	nr	nr	nr	FALSE	FALSE	FALSE	FALSE	FALSE	FALSE	FALSE	TRUE	FALSE	No	FALSE	FALSE	FALSE	TRUE
2022-05-22 17:27:00	8	224	Microbe (i.e. E. coli; Yeast; prokaryote; archeae; cyanobacteria)	1	51 to 200	No	nr	nr	nr	nr	nr	FALSE	FALSE	FALSE	FALSE	FALSE	TRUE	FALSE	FALSE	FALSE	nr	nr	nr	FALSE	FALSE	FALSE	TRUE	FALSE	nr	nr	nr	nr	nr	nr	nr	FALSE	FALSE	FALSE	FALSE	FALSE	FALSE	FALSE	TRUE	FALSE	No	FALSE	FALSE	TRUE	FALSE
2022-07-07 13:10:00	24	224	Microbe (i.e. E. coli; Yeast; prokaryote; archeae; cyanobacteria)	2	51 to 200	No	nr	nr	nr	nr	nr	FALSE	FALSE	FALSE	FALSE	FALSE	TRUE	FALSE	FALSE	FALSE	nr	nr	nr	FALSE	FALSE	FALSE	TRUE	FALSE	nr	nr	nr	nr	nr	nr	Yes	FALSE	FALSE	FALSE	TRUE	FALSE	FALSE	FALSE	FALSE	FALSE	No	FALSE	FALSE	TRUE	FALSE
2022-07-16 10:59:00	9	224	Microbe (i.e. E. coli; Yeast; prokaryote; archeae; cyanobacteria)	1	1 to 50	No	nr	nr	nr	nr	nr	FALSE	FALSE	FALSE	FALSE	FALSE	TRUE	FALSE	FALSE	FALSE	nr	nr	nr	FALSE	FALSE	FALSE	TRUE	FALSE	nr	nr	nr	nr	nr	nr	Unclear	FALSE	FALSE	FALSE	TRUE	FALSE	FALSE	FALSE	FALSE	FALSE	No	FALSE	FALSE	TRUE	FALSE
2022-06-02 07:17:00	4	230	Non-mammalian animal (i.e. birds, invertebrates; insects; reptiles; fish...)	1	1 to 50	No	nr	nr	nr	nr	nr	FALSE	FALSE	FALSE	FALSE	FALSE	TRUE	FALSE	FALSE	FALSE	nr	nr	nr	FALSE	FALSE	FALSE	TRUE	FALSE	nr	nr	nr	nr	nr	nr	nr	FALSE	FALSE	FALSE	TRUE	FALSE	FALSE	FALSE	FALSE	FALSE	No	FALSE	FALSE	TRUE	FALSE
2022-06-06 09:08:00	20	230	Non-mammalian animal (i.e. birds, invertebrates; insects; reptiles; fish...)	1	1 to 50	No	nr	nr	nr	nr	nr	FALSE	FALSE	FALSE	FALSE	FALSE	TRUE	FALSE	FALSE	FALSE	nr	nr	nr	FALSE	FALSE	FALSE	TRUE	FALSE	nr	nr	nr	nr	nr	nr	nr	TRUE	FALSE	FALSE	FALSE	FALSE	FALSE	FALSE	FALSE	FALSE	No	FALSE	FALSE	TRUE	FALSE
2022-06-10 15:29:00	10	230	Non-mammalian animal (i.e. birds, invertebrates; insects; reptiles; fish...)	1	1 to 50	No	nr	nr	nr	nr	nr	FALSE	FALSE	FALSE	FALSE	FALSE	TRUE	FALSE	FALSE	FALSE	nr	nr	nr	FALSE	FALSE	FALSE	TRUE	FALSE	nr	nr	nr	nr	nr	nr	nr	TRUE	FALSE	TRUE	FALSE	FALSE	FALSE	FALSE	FALSE	FALSE	Yes	FALSE	FALSE	TRUE	FALSE
2022-06-30 11:12:00	25	230	Non-mammalian animal (i.e. birds, invertebrates; insects; reptiles; fish...)	1	1 to 50	No	nr	nr	nr	nr	nr	FALSE	FALSE	FALSE	FALSE	FALSE	TRUE	FALSE	FALSE	FALSE	nr	nr	nr	FALSE	FALSE	FALSE	TRUE	FALSE	nr	nr	nr	nr	nr	nr	nr	FALSE	FALSE	FALSE	FALSE	TRUE	FALSE	FALSE	FALSE	FALSE	No	FALSE	FALSE	TRUE	FALSE
2022-07-18 11:19:00	3	230	Non-mammalian animal (i.e. birds, invertebrates; insects; reptiles; fish...)	1	1 to 50	No	nr	nr	nr	nr	nr	FALSE	FALSE	FALSE	FALSE	FALSE	TRUE	FALSE	FALSE	FALSE	nr	nr	nr	FALSE	FALSE	FALSE	TRUE	FALSE	nr	nr	nr	nr	nr	nr	nr	TRUE	FALSE	FALSE	FALSE	FALSE	FALSE	FALSE	FALSE	FALSE	No	FALSE	FALSE	TRUE	FALSE
2022-06-01 04:15:00	28	232	Mammalian (i.e. biofluids or tissues derived from rat; mouse; human; cat; etc)	1	51 to 200	No	nr	nr	nr	nr	nr	FALSE	FALSE	FALSE	FALSE	FALSE	TRUE	FALSE	FALSE	FALSE	nr	nr	nr	FALSE	FALSE	FALSE	TRUE	FALSE	nr	nr	nr	nr	nr	nr	Unclear	FALSE	FALSE	FALSE	FALSE	FALSE	FALSE	TRUE	FALSE	FALSE	No	FALSE	FALSE	FALSE	TRUE
2022-06-05 14:04:00	12	232	Mammalian (i.e. biofluids or tissues derived from rat; mouse; human; cat; etc)	1	1 to 50	No	nr	nr	nr	nr	nr	FALSE	FALSE	FALSE	FALSE	FALSE	TRUE	FALSE	FALSE	FALSE	nr	nr	nr	FALSE	FALSE	FALSE	TRUE	FALSE	nr	nr	nr	nr	nr	nr	nr	TRUE	FALSE	FALSE	FALSE	FALSE	FALSE	FALSE	TRUE	FALSE	No	FALSE	FALSE	TRUE	FALSE
2022-06-06 23:56:00	26	232	Mammalian (i.e. biofluids or tissues derived from rat; mouse; human; cat; etc)	2	51 to 200	No	nr	nr	nr	nr	nr	FALSE	FALSE	FALSE	FALSE	FALSE	TRUE	FALSE	FALSE	FALSE	nr	nr	nr	FALSE	FALSE	FALSE	TRUE	FALSE	nr	nr	nr	nr	nr	nr	nr	FALSE	FALSE	FALSE	FALSE	FALSE	FALSE	TRUE	FALSE	FALSE	No	FALSE	TRUE	FALSE	FALSE
2022-06-13 06:16:00	15	232	Mammalian (i.e. biofluids or tissues derived from rat; mouse; human; cat; etc)	1	51 to 200	No	nr	nr	nr	nr	nr	FALSE	FALSE	FALSE	FALSE	FALSE	TRUE	FALSE	FALSE	FALSE	nr	nr	nr	FALSE	FALSE	FALSE	TRUE	FALSE	nr	nr	nr	nr	nr	nr	nr	FALSE	FALSE	FALSE	FALSE	FALSE	FALSE	TRUE	FALSE	FALSE	No	FALSE	TRUE	FALSE	FALSE
2022-06-28 10:35:00	13	232	Mammalian (i.e. biofluids or tissues derived from rat; mouse; human; cat; etc)	1	51 to 200	Unclear	nr	nr	nr	nr	nr	FALSE	FALSE	FALSE	FALSE	FALSE	TRUE	FALSE	FALSE	FALSE	nr	nr	nr	FALSE	FALSE	FALSE	TRUE	FALSE	nr	nr	nr	nr	nr	nr	nr	FALSE	FALSE	FALSE	FALSE	FALSE	FALSE	TRUE	FALSE	FALSE	Yes	FALSE	TRUE	FALSE	FALSE
2022-05-20 01:20:00	1	233	Mammalian (i.e. biofluids or tissues derived from rat; mouse; human; cat; etc)	1	1 to 50	Yes	all biological samples for a given sample matrix	No	nr	Yes	Unclear	FALSE	FALSE	FALSE	FALSE	FALSE	FALSE	FALSE	FALSE	TRUE	Not applicable: pooled QC was not used for conditioning	Multiple times	Unclear	FALSE	FALSE	TRUE	FALSE	FALSE	Every 6 to 10 samples	No	Unclear	No	nr	nr	nr	TRUE	FALSE	FALSE	FALSE	FALSE	FALSE	FALSE	FALSE	FALSE	No	FALSE	FALSE	FALSE	TRUE
2022-06-02 14:08:00	2	233	Mammalian (i.e. biofluids or tissues derived from rat; mouse; human; cat; etc)	1	1 to 50	No	nr	nr	nr	nr	nr	FALSE	FALSE	FALSE	FALSE	FALSE	TRUE	FALSE	FALSE	FALSE	nr	nr	nr	FALSE	FALSE	FALSE	TRUE	FALSE	nr	nr	nr	nr	nr	nr	nr	TRUE	FALSE	FALSE	FALSE	FALSE	FALSE	FALSE	FALSE	FALSE	No	FALSE	FALSE	TRUE	FALSE
2022-06-04 12:22:00	14	233	Mammalian (i.e. biofluids or tissues derived from rat; mouse; human; cat; etc)	1	1 to 50	Yes	all biological samples for a given sample matrix	No	nr	Yes	Directly from the biofluid pre-extraction	FALSE	FALSE	FALSE	FALSE	FALSE	FALSE	FALSE	FALSE	TRUE	Unclear	Multiple times	Unclear	TRUE	TRUE	TRUE	FALSE	FALSE	Every 6 to 10 samples	No	Unclear	No	nr	nr	nr	TRUE	FALSE	FALSE	FALSE	FALSE	FALSE	FALSE	FALSE	FALSE	No	FALSE	FALSE	TRUE	FALSE
2022-06-10 07:40:00	5	233	Mammalian (i.e. biofluids or tissues derived from rat; mouse; human; cat; etc)	1	1 to 50	Yes	all biological samples for a given sample matrix	No	nr	Yes	Unclear	FALSE	FALSE	FALSE	FALSE	FALSE	FALSE	FALSE	FALSE	TRUE	Unclear	Multiple times	Unclear	FALSE	FALSE	TRUE	FALSE	FALSE	Every 6 to 10 samples	No	Not applicable: Pooled QC samples were not used for this purpose	No	nr	nr	nr	TRUE	FALSE	FALSE	FALSE	FALSE	FALSE	FALSE	FALSE	FALSE	No	FALSE	FALSE	TRUE	FALSE
2022-06-28 08:29:00	7	233	Mammalian (i.e. biofluids or tissues derived from rat; mouse; human; cat; etc)	1	1 to 50	Yes	all biological samples for a given sample matrix	No	nr	Yes	Unclear	FALSE	FALSE	FALSE	FALSE	FALSE	FALSE	FALSE	FALSE	TRUE	Not applicable: pooled QC was not used for conditioning	Multiple times	Unclear	FALSE	FALSE	FALSE	FALSE	TRUE	Every 6 to 10 samples	No	Not applicable: Pooled QC samples were not used for this purpose	No	nr	nr	nr	TRUE	FALSE	FALSE	FALSE	FALSE	FALSE	FALSE	FALSE	FALSE	No	FALSE	FALSE	FALSE	TRUE
2022-06-29 12:53:00	16	233	Mammalian (i.e. biofluids or tissues derived from rat; mouse; human; cat; etc)	1	1 to 50	No	nr	nr	nr	nr	nr	FALSE	FALSE	FALSE	FALSE	FALSE	TRUE	FALSE	FALSE	FALSE	nr	nr	nr	FALSE	FALSE	FALSE	TRUE	FALSE	nr	nr	nr	nr	nr	nr	nr	TRUE	FALSE	FALSE	FALSE	FALSE	FALSE	FALSE	FALSE	FALSE	No	FALSE	FALSE	TRUE	FALSE
2022-05-19 17:31:00	26	239	Mammalian (i.e. biofluids or tissues derived from rat; mouse; human; cat; etc)	1	1 to 50	Yes	all biological samples for a given sample matrix	Yes	From the sample extract during the extraction process	No	nr	TRUE	FALSE	FALSE	FALSE	FALSE	FALSE	FALSE	FALSE	FALSE	Not applicable: pooled QC was not used for conditioning	Unclear	nr	FALSE	FALSE	FALSE	TRUE	FALSE	nr	nr	nr	nr	nr	nr	Yes	FALSE	FALSE	FALSE	TRUE	FALSE	FALSE	FALSE	FALSE	FALSE	Yes	FALSE	FALSE	TRUE	FALSE
2022-05-20 02:12:00	1	239	Mammalian (i.e. biofluids or tissues derived from rat; mouse; human; cat; etc)	1	1 to 50	Yes	all biological samples for a given sample matrix	Yes	Unclear	No	nr	TRUE	FALSE	FALSE	FALSE	FALSE	FALSE	FALSE	FALSE	FALSE	Unclear	Multiple times	Unclear	FALSE	FALSE	FALSE	FALSE	TRUE	Unclear	No	Not applicable: Pooled QC samples were not used for this purpose	No	nr	nr	nr	TRUE	FALSE	FALSE	FALSE	FALSE	FALSE	FALSE	FALSE	FALSE	No	FALSE	FALSE	FALSE	TRUE
2022-06-01 04:23:00	28	239	Mammalian (i.e. biofluids or tissues derived from rat; mouse; human; cat; etc)	1	51 to 200	Yes	all biological samples for a given sample matrix	Yes	From the sample extract during the extraction process	No	nr	FALSE	FALSE	FALSE	FALSE	FALSE	FALSE	FALSE	FALSE	TRUE	Not applicable: pooled QC was not used for conditioning	Unclear	nr	FALSE	FALSE	FALSE	TRUE	FALSE	nr	nr	nr	nr	nr	nr	Yes	TRUE	FALSE	FALSE	FALSE	FALSE	FALSE	FALSE	FALSE	FALSE	No	FALSE	FALSE	TRUE	FALSE
2022-06-01 08:59:00	27	239	Mammalian (i.e. biofluids or tissues derived from rat; mouse; human; cat; etc)	1	1 to 50	Yes	all biological samples for a given sample matrix	Yes	Unclear	No	nr	TRUE	FALSE	FALSE	FALSE	FALSE	FALSE	FALSE	FALSE	FALSE	Not applicable: pooled QC was not used for conditioning	Multiple times	One vial	FALSE	FALSE	FALSE	FALSE	TRUE	Unclear	No	Not applicable: Pooled QC samples were not used for this purpose	No	nr	nr	nr	TRUE	FALSE	FALSE	FALSE	TRUE	FALSE	FALSE	FALSE	FALSE	Yes	FALSE	FALSE	TRUE	FALSE
2022-06-04 13:30:00	14	239	Mammalian (i.e. biofluids or tissues derived from rat; mouse; human; cat; etc)	1	1 to 50	Yes	all biological samples for a given sample matrix	No	nr	Yes	Unclear	TRUE	FALSE	FALSE	FALSE	FALSE	FALSE	FALSE	FALSE	FALSE	Unclear	Multiple times	Unclear	FALSE	FALSE	FALSE	FALSE	TRUE	Unclear	No	Unclear	No	nr	nr	nr	FALSE	FALSE	FALSE	TRUE	FALSE	FALSE	FALSE	FALSE	FALSE	Yes	FALSE	FALSE	TRUE	FALSE
2022-06-10 13:53:00	19	239	Mammalian (i.e. biofluids or tissues derived from rat; mouse; human; cat; etc)	2	1 to 50	Yes	all biological samples for a given sample matrix	Yes	Unclear	No	nr	TRUE	FALSE	FALSE	FALSE	FALSE	FALSE	FALSE	FALSE	FALSE	Not applicable: pooled QC was not used for conditioning	Multiple times	Unclear	FALSE	FALSE	FALSE	FALSE	TRUE	Unclear	No	other	No	nr	nr	Yes	FALSE	FALSE	FALSE	TRUE	FALSE	FALSE	FALSE	FALSE	FALSE	No	FALSE	FALSE	TRUE	FALSE
2022-06-01 13:04:00	23	255	Mammalian (i.e. biofluids or tissues derived from rat; mouse; human; cat; etc)	2	51 to 200	Yes	all samples, including multiple matrices	No	nr	Yes	Unclear	FALSE	FALSE	FALSE	FALSE	TRUE	FALSE	FALSE	FALSE	FALSE	Unclear	Multiple times	Unclear	FALSE	FALSE	TRUE	FALSE	FALSE	Every 6 to 10 samples	Unclear	Unclear	No	nr	nr	Unclear	FALSE	FALSE	FALSE	FALSE	FALSE	FALSE	TRUE	FALSE	FALSE	No	FALSE	FALSE	TRUE	FALSE
2022-06-10 15:40:00	10	255	Mammalian (i.e. biofluids or tissues derived from rat; mouse; human; cat; etc)	1	201 to 1000	Yes	all biological samples for a given sample matrix	No	nr	Yes	Directly from the biofluid pre-extraction	TRUE	FALSE	FALSE	FALSE	FALSE	FALSE	FALSE	TRUE	FALSE	Not applicable: pooled QC was not used for conditioning	Multiple times	Unclear	TRUE	TRUE	TRUE	FALSE	FALSE	Every 6 to 10 samples	No	Not applicable: Pooled QC samples were not used for this purpose	Unclear	nr	nr	nr	TRUE	FALSE	FALSE	FALSE	FALSE	FALSE	FALSE	FALSE	FALSE	No	FALSE	TRUE	FALSE	FALSE
2022-06-29 13:02:00	16	255	Mammalian (i.e. biofluids or tissues derived from rat; mouse; human; cat; etc)	1	201 to 1000	Yes	all biological samples for a given sample matrix	No	nr	Yes	Directly from the biofluid pre-extraction	FALSE	FALSE	FALSE	FALSE	FALSE	FALSE	TRUE	FALSE	FALSE	10 or more	Multiple times	Unclear	FALSE	TRUE	TRUE	FALSE	TRUE	Every 6 to 10 samples	No	Not applicable: Pooled QC samples were not used for this purpose	No	nr	nr	Yes	TRUE	FALSE	FALSE	FALSE	FALSE	FALSE	FALSE	FALSE	FALSE	No	FALSE	FALSE	TRUE	FALSE
2022-07-08 06:07:00	2	255	Mammalian (i.e. biofluids or tissues derived from rat; mouse; human; cat; etc)	1	201 to 1000	Yes	all biological samples for a given sample matrix	No	nr	Yes	Directly from the biofluid pre-extraction	TRUE	FALSE	TRUE	FALSE	FALSE	FALSE	FALSE	FALSE	FALSE	10 or more	Multiple times	One vial	FALSE	TRUE	TRUE	FALSE	FALSE	Every 6 to 10 samples	No	Peak area RSD filter threshold of 11 to 20%	No	nr	nr	Yes	TRUE	FALSE	FALSE	FALSE	FALSE	FALSE	FALSE	FALSE	FALSE	No	FALSE	FALSE	TRUE	FALSE
2022-07-08 14:28:00	29	255	Mammalian (i.e. biofluids or tissues derived from rat; mouse; human; cat; etc)	1	201 to 1000	Yes	all biological samples for a given sample matrix	No	nr	Yes	Directly from the biofluid pre-extraction	TRUE	FALSE	FALSE	FALSE	FALSE	FALSE	TRUE	FALSE	FALSE	6 to 10	Unclear	nr	FALSE	FALSE	FALSE	TRUE	FALSE	nr	nr	nr	nr	nr	nr	Yes	FALSE	FALSE	FALSE	TRUE	FALSE	FALSE	FALSE	FALSE	FALSE	No	FALSE	FALSE	TRUE	FALSE
2022-07-16 10:25:00	9	255	Mammalian (i.e. biofluids or tissues derived from rat; mouse; human; cat; etc)	1	201 to 1000	Yes	all biological samples for a given sample matrix	No	nr	Yes	Directly from the biofluid pre-extraction	TRUE	FALSE	FALSE	FALSE	FALSE	FALSE	FALSE	FALSE	FALSE	Unclear	Multiple times	Unclear	FALSE	FALSE	TRUE	FALSE	FALSE	Every 6 to 10 samples	No	Not applicable: Pooled QC samples were not used for this purpose	Yes	Unclear	Unclear	Yes	TRUE	FALSE	FALSE	FALSE	FALSE	FALSE	FALSE	FALSE	FALSE	No	FALSE	FALSE	TRUE	FALSE
[truncated: 1 more columns]
