# Supplementary material for: Current Practices in LC-MS Untargeted Metabolomics: A Scoping Review on the Use of Pooled Quality Control Samples
Source: Anal Chem. 2023 Dec 6;95(51):18645–54. doi: 10.1021/acs.analchem.3c02924 (PMC10753522; doi:10.1021/acs.analchem.3c02924)
Supplement: Supplementary file 1 — ac3c02924_si_001.zip [file ac3c02924_si_001.zip › supplemental_4_analysisRmarkdown.Rmd]

---
title: "mqacc.pooledqc.lit.survey: detailed summary report"
author: "Corey Broeckling, Metabolomics Quality Assurance and Quality Control Consortium"
date: "`r Sys.Date()`"
output:
  word_document:
    toc: yes
    toc_depth: '3'
    keep_md: yes
  html_document:
    toc: yes
    toc_depth: '3'
    df_print: paged
---

```{r setup, include=FALSE, echo = FALSE}
knitr::opts_chunk$set(echo = TRUE)
library(ggplot2)
library(scales)
library(ggfortify)
library(ggpmisc)
```

## Introduction and Approach:

This document provides a complete view of the minimally processed and filtered mQACC pooled quality control literature survey.  The survey responses were exported as a csv file from google forms/sheets, minimally edited to remove duplicate posts (two responses from the same reviewer of the same paper - the most recent review was kept) and to replace custom sample type descriptions with original categorical descriptions when appropriate (i.e. 'propolis' became 'Plant (i.e. Arabidopsis; Rice; Algae)',  'human cell lines' became 'Mammalian (i.e. biofluids or tissues derived from rat; mouse; human; cat; etc)').  Paper 109 was removed from the survey results as it was found to have been missed in the filter for 'untargeted acquisition' - it only used targeted methods.  

To streamline the presentation, we assign a consensus answer to each question for each paper. 'Concordance' is defined as the situation where at least two out of three people agreed.   Discordant represents less than 2/3, or roughly < 0.667, keeping in mind that 'nr' answers are removed from the consensus process as described below  'Discordant' therefore can be interpreted as a lack of consensus on a given paper/question.

The survey was structured such that some questions were only conditionally visible - if a reviewer concluded that it was unclear whether a pooled-QC approach was used, the question asking whether the pooled QC was used in PCA was not asked, for example.   In these cases, the answer that is coded in this setting is 'nr' for 'no response.'   All missing values, whether due to a reviewer forgetting to answer a question or the question not being visible due to the conditional nature of the survey, are coded as 'nr' and treated the same.  In assigning the consensus answer, nr was assigned as the consensus only of there was zero or one non-nr answer, i.e. : 

 * nr, nr, nr, nr, yes would be assigned a consensus answer of 'nr'
 * nr, nr, nr, yes, yes would be assigned a consensus answer of 'yes'
 * nr, nr, nr, yes, no would be assigned a consensus answer of 'discordant'

Note also that some questions have an 'Unclear' answer.  'Unclear' always represents a deliberate choice made by one reviewer to one question, and is _not_ assigned as part of the 'consensus' answer process. Unclear is assigned as the consensus answer only when the majority of people call the answer 'Unclear'.   Thus, in some ways, 'unclear' and 'discordant' represent two different ways of reporting the absence of a clear consensus answer.  

All questions which had 'choose all that apply' structure have each option reported individually. 'Other' answers were aggregated back into 'Other' when appropriate. 

For this summary we are not displaying any 'nr' values in the summary plots to simplify presentation.  The source data can be found in the file 'supplementary_3_individual.responses.csv'.  All reviewers have been made anonymous as integer identifiers.   


```{r read.survey.data.csv, echo = FALSE}
d <- read.csv("supplementary_3_individual.responses.csv", check.names = FALSE, stringsAsFactors = FALSE)
pids <- sort(unique(d[,3]))

## replace all NA or empty cells with 'nr' for 'no response'
for(i in 4:ncol(d)) {
  d[is.na(d[,i]),i] <- "nr"
  d[(nchar(d[,i]) == 0),i] <- "nr"
  d[(nchar(d[,i]) == 0),i] <- "nr"
}

suppressWarnings(dir.create('figs'))
res <- 600

## some options and variables
apply.filter = TRUE
remove.nr = TRUE
yes.no.levs <- c("Yes", "No", "Unclear", "discordant", "nr")
t.f.levs <- c("TRUE", "FALSE", "discordant")
questions <- names(d)
```


```{r make.consensus.data.frame, echo=FALSE}
consensus <- data.frame(matrix(nrow = length(pids), ncol = length(questions)))
consensus[,3] <- pids
dimnames(consensus)[[2]] <- questions
for(i in 4:ncol(consensus)) {
  for(j in 1:nrow(consensus)) {
    d.sub <- d[
      which(d[,3] == consensus[j,3]), i
    ]
    
    ## use this if you want to turn 'not applicable' into 'unknown' to pool results
    is.nr <- which(d.sub == "nr")
    if(length(is.nr)>0) {
      d.sub <- d.sub[-is.nr] 
    }
    
    # d.sub[grep("Not applicable", d.sub)] <- "Unclear" 
    # if(length(d.sub) == 0) cat(i, j, '\n'); stop
    if(length(d.sub) <= 1) {
       consensus[j,i] <- "nr"
       next
    }
    t <- sort(table(d.sub))
    if(length(t)==0) cat(i, " ", j, '\n')
    if( max(t)/length(d.sub) >= (2/3) ) {
      consensus[j,i] <- names(t)[which(t == max(t))]
    } else {
      consensus[j,i] <- "discordant"
    }
    
  }
}

write.csv(consensus, file = "consensus.responses.csv", row.names =FALSE)

used.qc <- consensus[,7]
used.qc.log <- grepl("Yes", used.qc, fixed = TRUE)
consensus.sub <- consensus[used.qc.log,]

n.discordant <- sapply(1:nrow(consensus.sub), FUN = function(x) {
  length(which(consensus.sub[x,] == "discordant"))  
}
)

n.discordant.questions <- sapply(1:ncol(consensus.sub), FUN = function(x) {
  length(which(consensus.sub[,x] == "discordant"))  
}
)
n.questions <- ncol(consensus) - 4


answered.question <- sapply(1:nrow(consensus.sub), FUN = function(x) {
  ncol(consensus.sub) - length(which(consensus.sub[x,] == 'nr')) 
}
)


# boxplot((n.discordant/answered.question)~used.qc, 
#         ylab = "proportion of answers reported as discordant",
#         xlab = "was pooled QC used?", cex.lab = 0.7)

discord.papers.n <- which(n.discordant >= min(sort(n.discordant, decreasing = TRUE)[1:8])); # length(discord.papers.n)
discord.papers <- consensus.sub[,3][discord.papers.n]
discord.questions.n <- which(n.discordant.questions > min(sort(n.discordant.questions, decreasing = TRUE)[1:8])); # length(discord.questions.n)
discord.questions <- questions[discord.questions.n]
concord.papers.n <- which(n.discordant <=3 & answered.question>=43); # length(concord.papers.n)
concord.papers <- consensus.sub[,3][concord.papers.n]

good.discordance.rate <- 100* length(which(consensus.sub[concord.papers.n,]=="discordant")) /length(as.matrix(consensus.sub[concord.papers.n,]))
bad.discordance.rate <- 100* length(which(consensus.sub[discord.papers.n,]=="discordant")) /length(as.matrix(consensus.sub[discord.papers.n,]))

n.discordant.questions2 <- sapply(1:ncol(consensus.sub[discord.papers.n,]), FUN = function(x) {
  length(which(consensus.sub[discord.papers.n,x] == "discordant"))  
}
)


```

## Pooled QC Survey Response Summary:

### Results: Survey Quality and General Study Design Overview  

#### Number of reviews for each paper: 

```{r q03.n.reviews, eval = TRUE, warning = FALSE, comment = "", echo = FALSE}
do <- 3
n.reviews <- d[,3]
n.reviews <- data.frame(table(n.reviews))[,2]
names(n.reviews) <- 'count'

levs <- c(5:8)
g <- ggplot(data.frame(n.reviews), aes(x=n.reviews)) + geom_bar(fill="lightblue") + theme_minimal() + 
  annotate("text",
           x = 5:8,
           y = rep(max(table(n.reviews), na.rm = TRUE)*0.05,length(levs)),
           label = paste("n =", table(n.reviews)),
           col = "black")

ggsave(paste0("figs/q", do, ".tiff"), device = "tiff",
       width = res*4.5, height = res*3.5, units = "px", dpi = 600)


g
g03 <- g

```


#### `r paste("Question 4:", questions[4])` 

```{r q02.organism.classification, eval = TRUE, warning = FALSE, comment = "", echo = FALSE}
h <- table(consensus[,4])

mammals <- grep("Mammalian", consensus[,4], fixed = TRUE)
nonmammals <- grep("Non-mammalian", consensus[,4], fixed = TRUE)
plants <- grep("Plant", consensus[,4], fixed = TRUE)
microbes <- grep("Microbe", consensus[,4], fixed = TRUE)

organism <- c(
  rep("mammal", length(mammals)),
  rep("non-mammallian animal", length(nonmammals)),
  rep("plant", length(plants)),
  rep("microbe", length(microbes))
)

t.out.2 <- data.frame(
 "organism.type" = c("Mammalian", "Non-mammalian animal", "Plant", "Microbe"),
 "n.papers" = c(
    length(unique(consensus[mammals,1])),
    length(unique(consensus[nonmammals,1])),
    length(unique(consensus[plants,1])),
    length(unique(consensus[microbes,1]))
  )
)
levs <- unique(organism)
g <- ggplot(data.frame(organism), aes(x=organism)) + geom_bar(fill="lightblue") + theme_minimal() +
  scale_x_discrete(limits = levs, labels = wrap_format(12)) + 
  annotate("text",
           x = 1:length(levs),
           y = rep(max(table(organism)[levs], na.rm = TRUE)*0.05,length(levs)),
           label = paste("n =", table(organism)[levs]),
           col = "black")


ggsave(paste0("figs/q", '02', ".tiff"), device = "tiff",
       width = res*4.5, height = res*3.5, units = "px", dpi = 600)


g
g02 <- g

```

```{r create.full.concordance.frame, echo=FALSE}
full.concordance <- d
names(full.concordance)[2] <- "reviewer.id"
for(i in 5:ncol(full.concordance)) {
  for(j in pids) {
    do <- which(full.concordance[,3] == j)
    consensus.answer <- as.character(consensus[which(consensus[,3]==j),i])
    
    is.c <- grepl(consensus.answer, full.concordance[do,i])
    full.concordance[do[is.c],i] <- "concordant"
    full.concordance[do[!is.c],i] <- "discordant"
  }
}
write.csv(full.concordance, file = "individual.concordance.csv", row.names = FALSE)

```


#### Histogram of discordance rate by paper: 
Every individual paper has a percentage of question responses which are discordant (no consensus was reached).  This percentage could range from zero to one hundred percent.  Some papers have high percentage of questions which are discordant, some are low.  Below is plotted a frequency histogram to show the distribution of percent-discordance for all papers.   The x-axis is the percentage of answers for a given _paper_ which were found to be discordant.  The y-axis represents the frequency of those percentage values across all papers. i.e. there are 5 papers with a discordance percentage of approximately 10%.  This plot shows that there are many papers which scored a discordance rate of 12% or less. Conversely there are several papers which have a high discordance rate (25% or more).   

```{r discordance.rate.by.paper, eval = TRUE, comment = "", echo = FALSE}
papers <- unique(full.concordance[,3])
percent.discordant <- rep(NA, length(papers))
for(i in 1:length(papers)) {
  sub.conc <- full.concordance[which(full.concordance[,3] == papers[i]),4:ncol(full.concordance)]
  discords <- which(sub.conc == 'discordant')
  percent.discordant[i] <-round( 100 * length(discords) / (dim(sub.conc)[1] * dim(sub.conc)[2]) )
}
discordance.percentage.by.paper <- data.frame(
  discordance.percentage.by.paper =  percent.discordant
)
ten.most.discordant <- mean(sort(discordance.percentage.by.paper[,1])[100:109])
ten.least.discordant <- mean(sort(discordance.percentage.by.paper[,1])[1:10])


g <- ggplot(discordance.percentage.by.paper, aes(x=discordance.percentage.by.paper)) + geom_bar(fill="lightblue") + theme_minimal()
g

ggsave(paste0("figs/", 'discordance.by.paper', ".tiff"), device = "tiff",
       width = res*4.5, height = res*3.5, units = "px", dpi = 600)

paper.sd <- sd(percent.discordant)
paper.mean <- mean(percent.discordant)

gc1 <- g
```

#### The papers with the most discordant responses include: 
`r paste('\n', " - ", paste(discord.papers, collapse = ', '))`

#### The papers with the most concordant responses include:
`r paste('\n', " - ", paste(concord.papers, collapse = ', '))`

#### Of the papers listed above: 
The discordance rate is defined simply as the percentage of all answers which are flagged as being discordant (not identical to the concordant answer).  

`r paste('\n', " - 10 least discordant papers: discordance rate =", round(ten.most.discordant), "%")`
`r paste('\n', " - 10 most discordant papers: discordance rate =", round(ten.least.discordant), "%")`


#### Histogram of discordance rate by question: 
As above, but plotted by question, rather than by paper.  

```{r discordance.rate.by.question, eval = TRUE, comment = "", echo = FALSE}

question.cols <- 4:ncol(full.concordance)
percent.discordant <- rep(NA, length(question.cols))
for(i in 1:length(question.cols)) {
  sub.conc <- full.concordance[,question.cols[i]]
  discords <- which(sub.conc == 'discordant')
  percent.discordant[i] <-round( 100 * length(discords) / (length(sub.conc)) )
}
discordance.percentage.by.question <- data.frame(
  discordance.percentage.by.question =  percent.discordant
)

g <- ggplot(discordance.percentage.by.question, aes(x=discordance.percentage.by.question)) + geom_bar(fill="lightblue") + theme_minimal()
g

# 
# discordance.percentage.by.question <- data.frame(discordance.percentage.by.question = round(100*n.discordant.questions/n.questions))
# 
# g <- ggplot(discordance.percentage.by.question, aes(x=discordance.percentage.by.question)) + geom_bar(fill="lightblue") + theme_minimal()

ggsave(paste0("figs/", 'discordance.by.question', ".tiff"), device = "tiff",
       width = res*4.5, height = res*3.5, units = "px", dpi = 600)

question.sd <- sd(percent.discordant)
question.mean <- mean(percent.discordant)

gc2 <- g
```


#### The questions with the most discordant responses include:
`r paste('\n', " - ", discord.questions, collapse = '\n')`


#### Histogram of discordance rate by reviewer: 
As above, but plotted by reviewer, rather than by paper or question.   

```{r discordance.rate.by.reviewer, eval = TRUE, comment = "", echo = FALSE}

reviewers <- unique(full.concordance[,2])
percent.discordant <- rep(NA, length(reviewers))
for(i in 1:length(reviewers)) {
  sub.conc <- full.concordance[which(full.concordance[,2] == reviewers[i]),4:ncol(full.concordance)]
  discords <- which(sub.conc == 'discordant')
  percent.discordant[i] <-round( 100 * length(discords) / (dim(sub.conc)[1] * dim(sub.conc)[2]) )
}
discordance.percentage.by.reviewer <- data.frame(
  discordance.percentage.by.reviewer =  percent.discordant
)

g <- ggplot(discordance.percentage.by.reviewer, aes(x=discordance.percentage.by.reviewer)) + geom_bar(fill="lightblue") + theme_minimal()
g

ggsave(paste0("figs/", 'discordance.by.reviewer', ".tiff"), device = "tiff",
       width = res*4.5, height = res*3.5, units = "px", dpi = 600)
reviewer.sd <- sd(percent.discordant)
reviewer.mean <- mean(percent.discordant)

var.summary <- data.frame(
  'source' = c("reviewer", "paper", "question"),
  'mean' = c(reviewer.mean, paper.mean, question.mean),
  'sd' = c(reviewer.sd, paper.sd, question.sd),
  'normality.test.p' = c(
    shapiro.test(discordance.percentage.by.reviewer[, 1])$p.value,
    shapiro.test(discordance.percentage.by.paper[, 1])$p.value,
    shapiro.test(discordance.percentage.by.question[, 1])$p.value
  )
)

f.1 <- var.test(discordance.percentage.by.reviewer[, 1], discordance.percentage.by.paper[,1])
f.2 <- var.test(discordance.percentage.by.reviewer[, 1], discordance.percentage.by.question[,1])
f.3 <- var.test(discordance.percentage.by.paper[, 1], discordance.percentage.by.question[,1])

set.seed(123)
b.1.data <- 
  c(
    discordance.percentage.by.reviewer[, 1], sample(discordance.percentage.by.paper[,1], length(discordance.percentage.by.reviewer[, 1]))
  )
b.1.grp <- c(
  rep("reviewer", nrow(discordance.percentage.by.reviewer)),
  rep("paper", nrow(discordance.percentage.by.reviewer))
  )

set.seed(234)
b.2.data <- 
  c(
    discordance.percentage.by.reviewer[, 1], sample(discordance.percentage.by.question[,1], length(discordance.percentage.by.reviewer[, 1]))
  )
b.2.grp <- c(
  rep("reviewer", nrow(discordance.percentage.by.reviewer)),
  rep("question", nrow(discordance.percentage.by.reviewer))
  )

set.seed(345)
b.3.data <-   c(
    sample(discordance.percentage.by.paper[,1], length(discordance.percentage.by.question[, 1])),
           discordance.percentage.by.question[, 1]
  )
b.3.grp <- c(
  rep("paper", nrow(discordance.percentage.by.question)),
  rep("question", nrow(discordance.percentage.by.question))
  )


b.1 <- bartlett.test(b.1.data, b.1.grp)
b.2 <- bartlett.test(b.2.data, b.2.grp)
b.3 <- bartlett.test(b.3.data, b.3.grp)


f.test.summary <- 
  data.frame(
    'test' = c("reviewer.vs.paper", "reviewer.vs.question", "paper.vs.question"),
    'variance.ratio' = as.vector(c(f.1$estimate, f.2$estimate, f.3$estimate)),
    'F.test.p.value' = as.vector(c(f.1$p.value, f.2$p.value, f.3$p.value)),
    'bartletts.p.value' = as.vector(c(b.1$p.value, b.2$p.value, b.3$p.value))
  )

gc3 <- g

```

This visualization shows us that the average levels of discordance are (necessarily) similar if we slice by either reviewer, paper, or question.  However, the distribution and standard deviation across these three factors is quite different.  The table below describes the discordance percentage mean and standard deviation for each factor, as well as the p-value for a the shapiro test for normality of the distribution.  

```{r dist.summary, eval = TRUE, comment = "", echo = FALSE}
var.summary
```


These data indicate that the the distribution for paper and question do not fit a gaussian distribution, while the distribution by reviewer does.  Further, the standard deviation values indicate that the variation in discordance is very dependent on the question, less so on the paper, and least of all on the reviewer. These data suggest that the major sources of discordance are paper and question, not reviewer, indicating that the quality of the review is sound, but there are simply some questions and some papers which are inherently more difficult to generate clear consensus answers.  

An F-test can be used to compare variance, though the questionable normality (see above p-values) of the percentage distribution by paper and question suggest it may not be the most appropriate test.  A Bartlett test is less sensitive to normality - p values for both are included below.  A lower variance ratio indicates lower variance from 'reviewer' than from the comparitive factor.  To ensure the sample size of each factor were the same for the Bartlett test, the longer variable was randomly sampled to the same n as the shorter variable (n = 29 reviewers, n = 109 papers, n = 46 questions)  

```{r dist.stats, eval = TRUE, comment = "", echo = FALSE}
f.test.summary
```


#### `r paste("Question 5:", questions[5])` 

```{r q05, eval = TRUE, warning = FALSE, comment = "", echo = FALSE}
do <- 5
n.matrices <- data.frame(consensus[,do], stringsAsFactors = TRUE)
levs <- c("1", "2", "More than 4", "discordant")
names(n.matrices) <- 'n.matrices'
g <- ggplot(n.matrices, aes(x=n.matrices)) + geom_bar(fill="lightblue") + 
  scale_x_discrete(limits = levs) + theme_minimal() + 
  annotate("text",
           x = 1:length(levs),
           y = rep(max(table(n.matrices)[levs], na.rm = TRUE)*0.05,length(levs)),
           label = paste("n =", table(n.matrices)[levs]),
           col = "black")

ggsave(paste0("figs/q", do, ".tiff"), device = "tiff",
       width = res*4.5, height = res*3.5, units = "px", dpi = 600)

g
```


#### `r paste("Question 6:", questions[6])`

```{r q06, eval = TRUE, warning = FALSE, comment = "", echo = FALSE}
do <- 6
# questions[do]
n.samples <- data.frame(consensus[,do], stringsAsFactors = TRUE)
levs <- c("1 to 50", "51 to 200", "201 to 1000", "discordant")
names(n.samples) <- 'n.samples'
g <- ggplot(n.samples, aes(x=n.samples)) + geom_bar(fill="lightblue") + 
  scale_x_discrete(limits = levs) + theme_minimal() + 
  annotate("text",
           x = 1:length(levs),
           y = rep(max(table(n.samples)[levs], na.rm = TRUE)*0.05,length(levs)),
           label = paste("n =", table(n.samples)[levs]),
           col = "black")

ggsave(paste0("figs/q", do, ".tiff"), device = "tiff",
       width = res*4.5, height = res*3.5, units = "px", dpi = 600)

g

```

### Results: Pooled QC Specific Questions 
All the questions below more directly address the study aims:  was a pooled QC used and if so how?   

#### `r paste("Question 7:", questions[7])` 

This is the main question of the survey.   

```{r q07, eval = TRUE, warning = FALSE, comment = "", echo = FALSE}
do <- 7
used.qc <- data.frame(consensus[,do], stringsAsFactors = TRUE)
levs <- levels(used.qc[,1])
levs <- levs[c(3,2,1)]
names(used.qc) <- 'used.qc'
g <- ggplot(used.qc, aes(x=used.qc)) + geom_bar(fill="lightblue") + 
  scale_x_discrete(limits = levs) + theme_minimal() + 
  annotate("text",
           x = 1:length(levs),
           y = rep(max(table(used.qc)[levs], na.rm = TRUE)*0.05,length(levs)),
           label = paste("n =", table(used.qc)[levs]),
           col = "black")

ggsave(paste0("figs/q", do, ".tiff"), device = "tiff",
       width = res*4.5, height = res*3.5, units = "px", dpi = 600)

g

bad.papers <- consensus[which(consensus[,do] == "discordant"),3]
# d[which(d[,3] == bad.paper), do]

if(apply.filter) {
  keep <- which(consensus[, do] == "Yes")
}  else {
  keep <- 1:nrow(consensus)
}

```


#### Descriptions of the results from papers which have reported discordance

```{r q07text, eval = TRUE, warning = FALSE, comment = "", echo = FALSE, warning = FALSE}
out.text <- ""
for(i in 1:length(bad.papers)) {
  out.text <- c(out.text, paste("Paper", bad.papers[i]))
  out.text <- c(out.text, paste(paste('\n', " - ", d[which(d[,3] == bad.papers[i]), do], collapse = '\n'), '\n'))
}

cat(out.text)
```


#### qc.usage.by.organism

Studies were classified by whether they analyzed samples from mammals, non-mammalian animals, plants, or microbes.  The plot below shows the frequency of pooled QC usage by organism class.  Note that a given study may be listed more than once if it analyzed more than one organism class.   

```{r q07b, eval = TRUE, warning = FALSE, comment = "", echo = FALSE, warning = FALSE}
mammal <- grep("Mammalian", consensus[,4])
non.mammalian.animal <- grep("animal", consensus[,4])
plant <- grep("Plant", consensus[,4])
microbe <- plant <- grep("Microbe", consensus[,4])

qc.use.by.organism <- data.frame(
  'organism' = c(
    rep("mammal", length(mammal)),
    rep("non-mammalial animal", length(non.mammalian.animal)),
    rep("plant", length(plant)),
    rep("microbe", length(microbe))
    ),
  'used.qc' = c(
    consensus[mammal,7],
    consensus[non.mammalian.animal,7],
    consensus[plant,7],
    consensus[microbe,7]
    )
)
p <- chisq.test(qc.use.by.organism$organism, qc.use.by.organism$used.qc)$p.value
gg <- ggplot(qc.use.by.organism, aes(x = organism, fill = used.qc)) + 
  geom_bar(position = "fill", aes(fill = used.qc)) +
  labs(y = "proportion") + theme_minimal() +
  ggtitle(paste("p =", round(p, 4))) +
  theme(plot.title = element_text(hjust = 0.5)) +
  scale_fill_manual(values=c("gray", "darkblue", "lightblue")) +
  scale_x_discrete(labels = wrap_format(12)) + 
  annotate("text",
           x = 1:4,
           y = rep(0.05,4),
           label = paste("n =", table(qc.use.by.organism$organism)),
           col = "black")
gg

ggsave(paste0("figs/q", do, "b.tiff"), device = "tiff",
       width = res*4.5, height = res*3.5, units = "px", dpi = 600)
f1a <- gg


```


#### qc.usage.by.sample.size

One might expect that larger studies would be more likely to use a pooled QC approach than smaller studies.  This is in fact what is observed, though the trend is not significant by chi-square testing.   

```{r q07c, eval = TRUE, warning = FALSE, comment = "", echo = FALSE, warning = FALSE}
x1_50 <- grep("1 to 50", consensus[,6])
x51_200 <- grep("51 to 200", consensus[,6])
x201_or.more <- grep("201 to 1000", consensus[,6])

qc.use.by.sample.size <- data.frame(
  'sample.size' = c(
    rep("001-050", length(x1_50)),
    rep("051-200", length(x51_200)),
    rep("201 or more", length(x201_or.more))
    ),
  'used.qc' = c(
    consensus[x1_50,7],
    consensus[x51_200,7],
    consensus[x201_or.more,7]
    )
)
p <- chisq.test(qc.use.by.sample.size$sample.size, qc.use.by.sample.size$used.qc)$p.value
gg <- ggplot(qc.use.by.sample.size, aes(x = sample.size, fill = used.qc)) + 
  geom_bar(position = "fill", aes(fill = used.qc)) +
  labs(y = "proportion") + theme_minimal() +
  ggtitle(paste("p =", round(p, 4))) +
  theme(plot.title = element_text(hjust = 0.5)) +
  scale_fill_manual(values=c("gray", "darkblue", "lightblue")) +
  scale_x_discrete(labels = wrap_format(12)) + 
  annotate("text",
           x = 1:3,
           y = rep(0.05,3),
           label = paste("n =", table(qc.use.by.sample.size$sample.size)),
           col = "black")
gg

ggsave(paste0("figs/q", do, "b.tiff"), device = "tiff",
       width = res*4.5, height = res*3.5, units = "px", dpi = 600)

f1b <- gg


```


### Results:  For those papers which used a pooled QC approach 
For upcoming questions, a filter was applied such that we are only looking at results for which there was a clear consensus 'Yes' answer to the question 'was a pooled QC used?'.  In all plots below the total number of papers being considered is listed in the title to reflect that we are no longer looking at the full 109 paper set, rather only the papers where a pooled QC samples is being used.  


#### `r paste("Question 8:", questions[8])`  

```{r q08, eval = TRUE, warning = FALSE, comment = "", echo = FALSE}
do <- 8
qc.made.from <- data.frame(consensus[keep,do], stringsAsFactors = TRUE)
levs <- c("all biological samples for a given sample matrix", 
          "a subset of all biological samples for a given sample matrix",  
          "Unclear", "discordant", "nr")
if(remove.nr) levs <- levs[!grepl("nr", levs)]
names(qc.made.from) <- 'qc.made.from'
g <- ggplot(qc.made.from, aes(x=qc.made.from)) + geom_bar(fill="lightblue") + 
  scale_x_discrete(limits = levs, labels = wrap_format(12)) + theme_minimal()+
  ggtitle(label = paste("n =", nrow(qc.made.from))) + 
  annotate("text",
           x = 1:length(levs),
           y = rep(max(table(qc.made.from)[levs], na.rm = TRUE)*0.05,length(levs)),
           label = paste("n =", table(qc.made.from)[levs]),
           col = "black")

ggsave(paste0("figs/q", do, ".tiff"), device = "tiff",
       width = res*4.5, height = res*3.5, units = "px", dpi = 600)

g

```


#### `r paste("Question 9:", questions[9])`

```{r q09, eval = TRUE, warning = FALSE, comment = "", echo = FALSE}
do <- 9
solid.samples <- data.frame(consensus[keep,do], stringsAsFactors = TRUE)
levs <- yes.no.levs
if(remove.nr) levs <- levs[!grepl("nr", levs)]
names(solid.samples) <- 'solid.samples'
g <- ggplot(solid.samples, aes(x=solid.samples)) + geom_bar(fill="lightblue") + 
  scale_x_discrete(limits = levs, labels = wrap_format(12)) + theme_minimal()+
  ggtitle(label = paste("n =", nrow(solid.samples))) + 
  annotate("text",
           x = 1:length(levs),
           y = rep(max(table(solid.samples)[levs], na.rm = TRUE)*0.05,length(levs)),
           label = paste("n =", table(solid.samples)[levs]),
           col = "black")

ggsave(paste0("figs/q", do, ".tiff"), device = "tiff",
       width = res*4.5, height = res*3.5, units = "px", dpi = 600)

g

```


##### for those papers for which a solid sample type was reported to have been used


#### `r paste("Question 10:", questions[10])` 

```{r q10, eval = TRUE, warning = FALSE, comment = "", echo = FALSE}
do <- 10
created.from <- data.frame(consensus[keep,c(do,9)], stringsAsFactors = TRUE)
created.from <- created.from[which(created.from[,2] == "Yes"),1, drop = FALSE]
levs <- c("From the sample extract during the extraction process", 
          "From the reconstituted - extracted samples",
          "other",
          "Unclear",
          "discordant", "nr")
if(remove.nr) levs <- levs[!grepl("nr", levs)]
names(created.from) <- 'created.from'
g <- ggplot(created.from, aes(x=created.from)) + geom_bar(fill="lightblue") + 
  scale_x_discrete(limits = levs, labels = wrap_format(12)) + theme_minimal() +
  ggtitle(label = paste("n =", nrow(created.from))) + 
  annotate("text",
           x = 1:length(levs),
           y = rep(max(table(created.from)[levs], na.rm = TRUE)*0.05,length(levs)),
           label = paste("n =", table(created.from)[levs]),
           col = "black")

ggsave(paste0("figs/q", do, ".tiff"), device = "tiff",
       width = res*4.5, height = res*3.5, units = "px", dpi = 600)

g

```


#### `r paste("Question 11:", questions[11])` 

```{r q11, eval = TRUE, warning = FALSE, comment = "", echo = FALSE}
do <- 11
liquid.samples <- data.frame(consensus[keep,do], stringsAsFactors = TRUE)
levs <- yes.no.levs
if(remove.nr) levs <- levs[!grepl("nr", levs)]
names(liquid.samples) <- 'liquid.samples'
g <- ggplot(liquid.samples, aes(x=liquid.samples)) + geom_bar(fill="lightblue") + theme_minimal() +
  scale_x_discrete(limits = levs, labels = wrap_format(12)) +
  ggtitle(label = paste("n =", nrow(liquid.samples))) + 
  annotate("text",
           x = 1:length(levs),
           y = rep(max(table(liquid.samples)[levs], na.rm = TRUE)*0.05,length(levs)),
           label = paste("n =", table(liquid.samples)[levs]),
           col = "black")

ggsave(paste0("figs/q", do, ".tiff"), device = "tiff",
       width = res*4.5, height = res*3.5, units = "px", dpi = 600)

bad.papers <- consensus[which(consensus[,do] == "discordant"),3]

g
 
solid.or.liquid <- unique(c(which(solid.samples == "Yes"), which(liquid.samples == "Yes")))
not.solid.or.liquid <- which(!(1:length(keep)  %in% solid.or.liquid))
solid.and.liquid <- which(solid.samples == "Yes" &  liquid.samples == "Yes")

```

##### descriptions of the results from papers which have reported discordance
```{r q11text, eval = TRUE, warning = FALSE, comment = "", echo = FALSE, warning = FALSE}
out.text <- ""
for(i in 1:length(bad.papers)) {
  out.text <- c(out.text, paste("Paper", bad.papers[i]))
  out.text <- c(out.text, paste(paste('\n', " - ", d[which(d[,3] == bad.papers[i]), do], collapse = '\n'), '\n'))
}

cat(out.text)
```


##### For those papers for which a liquid sample type was reported to have been used:


#### `r paste("Question 12:", questions[12])` 

```{r q12, eval = TRUE, warning = FALSE, comment = "", echo = FALSE}
do <- 12
# created.from <- data.frame(consensus[keep,do], stringsAsFactors = TRUE)
created.from <- data.frame(consensus[keep,c(do,11)], stringsAsFactors = TRUE)
created.from <- created.from[which(created.from[,2] == "Yes"),1, drop = FALSE]
levs <- c("Directly from the biofluid pre-extraction", "From the reconstituted extracted samples", 
"From the sample extract during the extraction process", "Unclear", 
"discordant", "nr")
if(remove.nr) levs <- levs[!grepl("nr", levs)]
names(created.from) <- 'created.from'
g <- ggplot(created.from, aes(x=created.from)) + geom_bar(fill="lightblue") + 
  scale_x_discrete(limits = levs, labels = wrap_format(12)) + theme_minimal() +
  ggtitle(label = paste("n =", nrow(created.from))) + 
  annotate("text",
           x = 1:length(levs),
           y = rep(max(table(created.from)[levs], na.rm = TRUE)*0.05,length(levs)),
           label = paste("n =", table(created.from)[levs]),
           col = "black")

ggsave(paste0("figs/q", do, ".tiff"), device = "tiff",
       width = res*4.5, height = res*3.5, units = "px", dpi = 600)

g

```


#### `r paste("Question 13:", questions[13])` 

```{r q13, eval = TRUE, warning = FALSE, comment = "", echo = FALSE}
do <- 13
drift.correction <- data.frame(consensus[keep,do], stringsAsFactors = TRUE)
levs <- t.f.levs
if(remove.nr) levs <- levs[!grepl("nr", levs)]
names(drift.correction) <- 'drift.correction'
g <- ggplot(drift.correction, aes(x=drift.correction)) + geom_bar(fill="lightblue") + 
  scale_x_discrete(limits = levs, labels = wrap_format(12)) + theme_minimal() +
  ggtitle(label = paste("n =", nrow(drift.correction))) + 
  annotate("text",
           x = 1:length(levs),
           y = rep(max(table(drift.correction)[levs], na.rm = TRUE)*0.05,length(levs)),
           label = paste("n =", table(drift.correction)[levs]),
           col = "black")

ggsave(paste0("figs/q", do, ".tiff"), device = "tiff",
       width = res*4.5, height = res*3.5, units = "px", dpi = 600)

g

```

#### `r paste("Question 14:", questions[14])` 

```{r q14, eval = TRUE, warning = FALSE, comment = "", echo = FALSE}
do <- 14
condition.lc <- data.frame(consensus[keep,do], stringsAsFactors = TRUE)
levs <- t.f.levs
if(remove.nr) levs <- levs[!grepl("nr", levs)]
names(condition.lc) <- 'condition.lc'
g <- ggplot(condition.lc, aes(x=condition.lc)) + geom_bar(fill="lightblue") + 
  scale_x_discrete(limits = levs, labels = wrap_format(12)) + theme_minimal() +
  ggtitle(label = paste("n =", nrow(condition.lc))) + 
  annotate("text",
           x = 1:length(levs),
           y = rep(max(table(condition.lc)[levs], na.rm = TRUE)*0.05,length(levs)),
           label = paste("n =", table(condition.lc)[levs]),
           col = "black")

ggsave(paste0("figs/q", do, ".tiff"), device = "tiff",
       width = res*4.5, height = res*3.5, units = "px", dpi = 600)

g

```


#### `r paste("Question 15:", questions[15])` 

```{r q15, eval = TRUE, warning = FALSE, comment = "", echo = FALSE}
do <- 15
filter.features <- data.frame(consensus[keep,do], stringsAsFactors = TRUE)
levs <- t.f.levs
if(remove.nr) levs <- levs[!grepl("nr", levs)]
names(filter.features) <- 'filter.features'
g <- ggplot(filter.features, aes(x=filter.features)) + geom_bar(fill="lightblue") + 
  scale_x_discrete(limits = levs, labels = wrap_format(12)) + theme_minimal() +
  ggtitle(label = paste("n =", nrow(filter.features))) + 
  annotate("text",
           x = 1:length(levs),
           y = rep(max(table(filter.features)[levs], na.rm = TRUE)*0.05,length(levs)),
           label = paste("n =", table(filter.features)[levs]),
           col = "black")

ggsave(paste0("figs/q", do, ".tiff"), device = "tiff",
       width = res*4.5, height = res*3.5, units = "px", dpi = 600)

g

```


#### `r paste("Question 16:", questions[16])` 

```{r q16, eval = TRUE, warning = FALSE, comment = "", echo = FALSE}
do <- 16
metabolite.id <- data.frame(consensus[keep,do], stringsAsFactors = TRUE)
levs <- t.f.levs
if(remove.nr) levs <- levs[!grepl("nr", levs)]
names(metabolite.id) <- 'metabolite.id'
g <- ggplot(metabolite.id, aes(x=metabolite.id)) + geom_bar(fill="lightblue") + 
  scale_x_discrete(limits = levs, labels = wrap_format(12)) + theme_minimal() +
  ggtitle(label = paste("n =", nrow(metabolite.id))) + 
  annotate("text",
           x = 1:length(levs),
           y = rep(max(table(metabolite.id)[levs], na.rm = TRUE)*0.05,length(levs)),
           label = paste("n =", table(metabolite.id)[levs]),
           col = "black")

ggsave(paste0("figs/q", do, ".tiff"), device = "tiff",
       width = res*4.5, height = res*3.5, units = "px", dpi = 600)

g

```


#### `r paste("Question 17:", questions[17])` 

```{r q17, eval = TRUE, warning = FALSE, comment = "", echo = FALSE}
do <- 17
no.reported.use <- data.frame(consensus[keep,do], stringsAsFactors = TRUE)
levs <- t.f.levs
if(remove.nr) levs <- levs[!grepl("nr", levs)]
names(no.reported.use) <- 'no.reported.use'
g <- ggplot(no.reported.use, aes(x=no.reported.use)) + geom_bar(fill="lightblue") + 
  scale_x_discrete(limits = levs, labels = wrap_format(12)) + theme_minimal() +
  ggtitle(label = paste("n =", nrow(no.reported.use))) + 
  annotate("text",
           x = 1:length(levs),
           y = rep(max(table(no.reported.use)[levs], na.rm = TRUE)*0.05,length(levs)),
           label = paste("n =", table(no.reported.use)[levs]),
           col = "black")

ggsave(paste0("figs/q", do, ".tiff"), device = "tiff",
       width = res*4.5, height = res*3.5, units = "px", dpi = 600)

g

```


#### `r paste("Question 19:", questions[19])` 

```{r q19, eval = TRUE, warning = FALSE, comment = "", echo = FALSE}
do <- 19
other.qc.use <- data.frame(consensus[keep,do], stringsAsFactors = TRUE)
levs <- t.f.levs
if(remove.nr) levs <- levs[!grepl("nr", levs)]
names(other.qc.use) <- 'other.qc.use'
g <- ggplot(other.qc.use, aes(x=other.qc.use)) + geom_bar(fill="lightblue") + 
  scale_x_discrete(limits = levs, labels = wrap_format(12)) + theme_minimal() +
  ggtitle(label = paste("n =", nrow(other.qc.use))) + 
  annotate("text",
           x = 1:length(levs),
           y = rep(max(table(other.qc.use)[levs], na.rm = TRUE)*0.05,length(levs)),
           label = paste("n =", table(other.qc.use)[levs]),
           col = "black")

ggsave(paste0("figs/q", do, ".tiff"), device = "tiff",
       width = res*4.5, height = res*3.5, units = "px", dpi = 600)

g

```


#### `r paste("Question 20:", questions[20])` 

```{r q20, eval = TRUE, warning = FALSE, comment = "", echo = FALSE}
do <- 20
reproducibility.estimate <- data.frame(consensus[keep,do], stringsAsFactors = TRUE)
levs <- t.f.levs
if(remove.nr) levs <- levs[!grepl("nr", levs)]
names(reproducibility.estimate) <- 'reproducibility.estimate'
g <- ggplot(reproducibility.estimate, aes(x=reproducibility.estimate)) + geom_bar(fill="lightblue") + 
  scale_x_discrete(limits = levs, labels = wrap_format(12)) + theme_minimal() +
  ggtitle(label = paste("n =", nrow(reproducibility.estimate))) + 
  annotate("text",
           x = 1:length(levs),
           y = rep(max(table(reproducibility.estimate)[levs], na.rm = TRUE)*0.05,length(levs)),
           label = paste("n =", table(reproducibility.estimate)[levs]),
           col = "black")

ggsave(paste0("figs/q", do, ".tiff"), device = "tiff",
       width = res*4.5, height = res*3.5, units = "px", dpi = 600)

g

```


#### `r paste("Question 21:", questions[21])` 

```{r q21, eval = TRUE, warning = FALSE, comment = "", echo = FALSE}
do <- 21
observational.only <- data.frame(consensus[keep,do], stringsAsFactors = TRUE)
levs <- t.f.levs
if(remove.nr) levs <- levs[!grepl("nr", levs)]
names(observational.only) <- 'observational.only'
g <- ggplot(observational.only, aes(x=observational.only)) + geom_bar(fill="lightblue") + 
  scale_x_discrete(limits = levs, labels = wrap_format(12)) + theme_minimal() +
  ggtitle(label = paste("n =", nrow(observational.only))) + 
  annotate("text",
           x = 1:length(levs),
           y = rep(max(table(observational.only)[levs], na.rm = TRUE)*0.05,length(levs)),
           label = paste("n =", table(observational.only)[levs]),
           col = "black")

ggsave(paste0("figs/q", do, ".tiff"), device = "tiff",
       width = res*4.5, height = res*3.5, units = "px", dpi = 600)

g

```


#### `r paste("Question 22:", questions[22])` 

```{r q22, eval = TRUE, warning = FALSE, comment = "", echo = FALSE}
do <- 22
n.conditioning.injections <- data.frame(consensus[keep,do], stringsAsFactors = TRUE)
levs <- c("1 to 5", "6 to 10", "10 or more", "Unclear", "discordant", "nr")
if(remove.nr) levs <- levs[!grepl("nr", levs)]
names(n.conditioning.injections) <- 'n.conditioning.injections'
g <- ggplot(n.conditioning.injections, aes(x=n.conditioning.injections)) + geom_bar(fill="lightblue") + 
  scale_x_discrete(limits = levs, labels = wrap_format(12)) + theme_minimal() +
  ggtitle(label = paste("n =", nrow(n.conditioning.injections))) + 
  annotate("text",
           x = 1:length(levs),
           y = rep(max(table(n.conditioning.injections)[levs], na.rm = TRUE)*0.05,length(levs)),
           label = paste("n =", table(n.conditioning.injections)[levs]),
           col = "black")

ggsave(paste0("figs/q", do, ".tiff"), device = "tiff",
       width = res*4.5, height = res*3.5, units = "px", dpi = 600)

g

```


#### `r paste("Question 23:", questions[23])` 

```{r q23, eval = TRUE, warning = FALSE, comment = "", echo = FALSE}
do <- 23
qc.injection.frequency <- data.frame(consensus[keep,do], stringsAsFactors = TRUE)
levs <- c("Single injection", "Multiple times", "Unclear", "discordant", "nr")
if(remove.nr) levs <- levs[!grepl("nr", levs)]
names(qc.injection.frequency) <- 'qc.injection.frequency'
g <- ggplot(qc.injection.frequency, aes(x=qc.injection.frequency)) + geom_bar(fill="lightblue") + 
  scale_x_discrete(limits = levs, labels = wrap_format(12)) + theme_minimal() +
  ggtitle(label = paste("n =", nrow(qc.injection.frequency))) + 
  annotate("text",
           x = 1:length(levs),
           y = rep(max(table(qc.injection.frequency)[levs], na.rm = TRUE)*0.05,length(levs)),
           label = paste("n =", table(qc.injection.frequency)[levs]),
           col = "black")

ggsave(paste0("figs/q", do, ".tiff"), device = "tiff",
       width = res*4.5, height = res*3.5, units = "px", dpi = 600)

g

```


#### `r paste("Question 24:", questions[24])` 

```{r q24, eval = TRUE, warning = FALSE, comment = "", echo = FALSE}
do <- 24
sub.keep <- which(consensus[,23] == "Multiple times")
sub.keep <- intersect(sub.keep, keep)
length(sub.keep)
single.vs.multiple.vials <- data.frame(consensus[sub.keep,do], stringsAsFactors = TRUE)
levs <- c("Single vial", "More than one vial", "Unclear", "discordant", "nr")
if(remove.nr) levs <- levs[!grepl("nr", levs)]
names(single.vs.multiple.vials) <- 'single.vs.multiple.vials'
g <- ggplot(single.vs.multiple.vials, aes(x=single.vs.multiple.vials)) + geom_bar(fill="lightblue") + 
  scale_x_discrete(limits = levs, labels = wrap_format(12)) + theme_minimal() +
  ggtitle(label = paste("n =", nrow(single.vs.multiple.vials))) + 
  annotate("text",
           x = 1:length(levs),
           y = rep(max(table(single.vs.multiple.vials)[levs], na.rm = TRUE)*0.05,length(levs)),
           label = paste("n =", table(single.vs.multiple.vials)[levs]),
           col = "black")

ggsave(paste0("figs/q", do, ".tiff"), device = "tiff",
       width = res*4.5, height = res*3.5, units = "px", dpi = 600)

g

```


#### `r paste("Question 25:", questions[25])` 

```{r q25, eval = TRUE, warning = FALSE, comment = "", echo = FALSE}
do <- 25
start.of.batch <- data.frame(consensus[sub.keep,do], stringsAsFactors = TRUE)
levs <- t.f.levs
if(remove.nr) levs <- levs[!grepl("nr", levs)]
names(start.of.batch) <- 'start.of.batch'
g <- ggplot(start.of.batch, aes(x=start.of.batch)) + geom_bar(fill="lightblue") + 
  scale_x_discrete(limits = levs, labels = wrap_format(12)) + theme_minimal() +
  ggtitle(label = paste("n =", nrow(start.of.batch))) + 
  annotate("text",
           x = 1:length(levs),
           y = rep(max(table(start.of.batch)[levs], na.rm = TRUE)*0.05,length(levs)),
           label = paste("n =", table(start.of.batch)[levs]),
           col = "black")

ggsave(paste0("figs/q", do, ".tiff"), device = "tiff",
       width = res*4.5, height = res*3.5, units = "px", dpi = 600)

g

```


#### `r paste("Question 26:", questions[26])` 

```{r q26, eval = TRUE, warning = FALSE, comment = "", echo = FALSE}
do <- 26
end.of.batch <- data.frame(consensus[sub.keep,do], stringsAsFactors = TRUE)
levs <- t.f.levs
if(remove.nr) levs <- levs[!grepl("nr", levs)]
names(end.of.batch) <- 'end.of.batch'
g <- ggplot(end.of.batch, aes(x=end.of.batch)) + geom_bar(fill="lightblue") + 
  scale_x_discrete(limits = levs, labels = wrap_format(12)) + theme_minimal() +
  ggtitle(label = paste("n =", nrow(end.of.batch))) + 
  annotate("text",
           x = 1:length(levs),
           y = rep(max(table(end.of.batch)[levs], na.rm = TRUE)*0.05,length(levs)),
           label = paste("n =", table(end.of.batch)[levs]),
           col = "black")

ggsave(paste0("figs/q", do, ".tiff"), device = "tiff",
       width = res*4.5, height = res*3.5, units = "px", dpi = 600)

g

```


#### `r paste("Question 27:", questions[27])` 

```{r q27, eval = TRUE, warning = FALSE, comment = "", echo = FALSE}
do <- 27
middle.of.batch <- data.frame(consensus[sub.keep,do], stringsAsFactors = TRUE)
levs <- t.f.levs
if(remove.nr) levs <- levs[!grepl("nr", levs)]
names(middle.of.batch) <- 'middle.of.batch'
g <- ggplot(middle.of.batch, aes(x=middle.of.batch)) + geom_bar(fill="lightblue") + 
  scale_x_discrete(limits = levs, labels = wrap_format(12)) + theme_minimal() +
  ggtitle(label = paste("n =", nrow(middle.of.batch))) + 
  annotate("text",
           x = 1:length(levs),
           y = rep(max(table(middle.of.batch)[levs], na.rm = TRUE)*0.05,length(levs)),
           label = paste("n =", table(middle.of.batch)[levs]),
           col = "black")

ggsave(paste0("figs/q", do, ".tiff"), device = "tiff",
       width = res*4.5, height = res*3.5, units = "px", dpi = 600)

g

```


#### `r paste("Question 29:", questions[29])` 

```{r q29, eval = TRUE, warning = FALSE, comment = "", echo = FALSE}
do <- 29
unclear.injection.position <- data.frame(consensus[sub.keep,do], stringsAsFactors = TRUE)
levs <- t.f.levs
if(remove.nr) levs <- levs[!grepl("nr", levs)]
names(unclear.injection.position) <- 'unclear.injection.position'
g <- ggplot(unclear.injection.position, aes(x=unclear.injection.position)) + geom_bar(fill="lightblue") + 
  scale_x_discrete(limits = levs, labels = wrap_format(12)) + theme_minimal() +
  ggtitle(label = paste("n =", nrow(unclear.injection.position))) + 
  annotate("text",
           x = 1:length(levs),
           y = rep(max(table(unclear.injection.position)[levs], na.rm = TRUE)*0.05,length(levs)),
           label = paste("n =", table(unclear.injection.position)[levs]),
           col = "black")

ggsave(paste0("figs/q", do, ".tiff"), device = "tiff",
       width = res*4.5, height = res*3.5, units = "px", dpi = 600)

g

```


#### `r paste("Question 30:", questions[30])` 

```{r q30, eval = TRUE, warning = FALSE, comment = "", echo = FALSE}
do <- 30
injection.frequency <- data.frame(consensus[sub.keep,do], stringsAsFactors = TRUE)
levs <- c("Every 2 to 5 samples", "Every 6 to 10 samples", "less frequently than every 10 samples", 
"Unclear", "discordant", "nr")
if(remove.nr) levs <- levs[!grepl("nr", levs)]
names(injection.frequency) <- 'injection.frequency'
g <- ggplot(injection.frequency, aes(x=injection.frequency)) + geom_bar(fill="lightblue") + 
  scale_x_discrete(limits = levs, labels = wrap_format(12)) + theme_minimal() +
  ggtitle(label = paste("n =", nrow(injection.frequency))) + 
  annotate("text",
           x = 1:length(levs),
           y = rep(max(table(injection.frequency)[levs], na.rm = TRUE)*0.05,length(levs)),
           label = paste("n =", table(injection.frequency)[levs]),
           col = "black")

ggsave(paste0("figs/q", do, ".tiff"), device = "tiff",
       width = res*4.5, height = res*3.5, units = "px", dpi = 600)

g

```

#### `r paste("Question 31:", questions[31])` 

```{r q31, eval = TRUE, warning = FALSE, comment = "", echo = FALSE}
do <- 31
dilution.series <- data.frame(consensus[keep,do], stringsAsFactors = TRUE)
levs <- yes.no.levs
if(remove.nr) levs <- levs[!grepl("nr", levs)]
names(dilution.series) <- 'dilution.series'
g <- ggplot(dilution.series, aes(x=dilution.series)) + geom_bar(fill="lightblue") + 
  scale_x_discrete(limits = levs, labels = wrap_format(12)) + theme_minimal() +
  ggtitle(label = paste("n =", nrow(dilution.series))) + 
  annotate("text",
           x = 1:length(levs),
           y = rep(max(table(dilution.series)[levs], na.rm = TRUE)*0.05,length(levs)),
           label = paste("n =", table(dilution.series)[levs]),
           col = "black")

ggsave(paste0("figs/q", do, ".tiff"), device = "tiff",
       width = res*4.5, height = res*3.5, units = "px", dpi = 600)

g

```


#### `r paste("Question 32:", questions[32])` 

```{r q32, eval = TRUE, warning = FALSE, comment = "", echo = FALSE}
do <- 32
filter.threshold <- data.frame(consensus[keep,do], stringsAsFactors = TRUE)
levs <- c("Peak area RSD filter threshold of 11 to 20%", "Peak area RSD filter threshold of 21 to 30%", 
"Not applicable: Pooled QC samples were not used for this purpose", "other", 
"discordant", "nr")
if(remove.nr) levs <- levs[!grepl("nr", levs)]
names(filter.threshold) <- 'filter.threshold'
g <- ggplot(filter.threshold, aes(x=filter.threshold)) + geom_bar(fill="lightblue") + 
  scale_x_discrete(limits = levs, labels = wrap_format(12)) + theme_minimal() +
  ggtitle(label = paste("n =", nrow(filter.threshold))) + 
  annotate("text",
           x = 1:length(levs),
           y = rep(max(table(filter.threshold)[levs], na.rm = TRUE)*0.05,length(levs)),
           label = paste("n =", table(filter.threshold)[levs]),
           col = "black")

ggsave(paste0("figs/q", do, ".tiff"), device = "tiff",
       width = res*4.5, height = res*3.5, units = "px", dpi = 600)

g

```


#### `r paste("Question 33:", questions[33])` 

```{r q33, eval = TRUE, warning = FALSE, comment = "", echo = FALSE}
do <- 33
qc.in.pca <- data.frame(consensus[keep,do], stringsAsFactors = TRUE)
levs <- yes.no.levs
if(remove.nr) levs <- levs[!grepl("nr", levs)]
names(qc.in.pca) <- 'qc.in.pca'
g <- ggplot(qc.in.pca, aes(x=qc.in.pca)) + geom_bar(fill="lightblue") + 
  scale_x_discrete(limits = levs, labels = wrap_format(12)) + theme_minimal() +
  ggtitle(label = paste("n =", nrow(qc.in.pca))) + 
  annotate("text",
           x = 1:length(levs),
           y = rep(max(table(qc.in.pca)[levs], na.rm = TRUE)*0.05,length(levs)),
           label = paste("n =", table(qc.in.pca)[levs]),
           col = "black")

ggsave(paste0("figs/q", do, ".tiff"), device = "tiff",
       width = res*4.5, height = res*3.5, units = "px", dpi = 600)

g

```


#### `r paste("Question 34:", questions[34])` 

```{r q34, eval = TRUE, warning = FALSE, comment = "", echo = FALSE}
do <- 34
qc.pca.incudes <- data.frame(consensus[keep,do], stringsAsFactors = TRUE)
levs <- c("all biological samples (for a given sample type) and pooled QC samples", 
"Unclear", "discordant", "nr")
if(remove.nr) levs <- levs[!grepl("nr", levs)]
names(qc.pca.incudes) <- 'qc.pca.incudes'
g <- ggplot(qc.pca.incudes, aes(x=qc.pca.incudes)) + geom_bar(fill="lightblue") + 
  scale_x_discrete(limits = levs, labels = wrap_format(12)) + theme_minimal() +
  ggtitle(label = paste("n =", nrow(qc.pca.incudes))) + 
  annotate("text",
           x = 1:length(levs),
           y = rep(max(table(qc.pca.incudes)[levs], na.rm = TRUE)*0.05,length(levs)),
           label = paste("n =", table(qc.pca.incudes)[levs]),
           col = "black")

ggsave(paste0("figs/q", do, ".tiff"), device = "tiff",
       width = res*4.5, height = res*3.5, units = "px", dpi = 600)

g

```


#### `r paste("Question 35:", questions[35])` 

```{r q35, eval = TRUE, warning = FALSE, comment = "", echo = FALSE}
do <- 35
qc.pca.utility <- data.frame(consensus[keep,do], stringsAsFactors = TRUE)
levs <- c("Quantitative metric", "Visual inspection", "discordant", "nr")
if(remove.nr) levs <- levs[!grepl("nr", levs)]
names(qc.pca.utility) <- 'qc.pca.utility'
g <- ggplot(qc.pca.utility, aes(x=qc.pca.utility)) + geom_bar(fill="lightblue") + 
  scale_x_discrete(limits = levs, labels = wrap_format(12)) + theme_minimal() +
  ggtitle(label = paste("n =", nrow(qc.pca.utility))) + 
  annotate("text",
           x = 1:length(levs),
           y = rep(max(table(qc.pca.utility)[levs], na.rm = TRUE)*0.05,length(levs)),
           label = paste("n =", table(qc.pca.utility)[levs]),
           col = "black")

ggsave(paste0("figs/q", do, ".tiff"), device = "tiff",
       width = res*4.5, height = res*3.5, units = "px", dpi = 600)

g

```

#### `r paste("Question 36:", questions[36])` 

```{r q36, eval = TRUE, warning = FALSE, comment = "", echo = FALSE}
do <- 36
same.qc.approach <- data.frame(consensus[keep,do], stringsAsFactors = TRUE)
levs <- yes.no.levs
if(remove.nr) levs <- levs[!grepl("nr", levs)]
names(same.qc.approach) <- 'same.qc.approach'
g <- ggplot(same.qc.approach, aes(x=same.qc.approach)) + geom_bar(fill="lightblue") + 
  scale_x_discrete(limits = levs, labels = wrap_format(12)) + theme_minimal() +
  ggtitle(label = paste("n =", nrow(same.qc.approach))) + 
  annotate("text",
           x = 1:length(levs),
           y = rep(max(table(same.qc.approach)[levs], na.rm = TRUE)*0.05,length(levs)),
           label = paste("n =", table(same.qc.approach)[levs]),
           col = "black")

ggsave(paste0("figs/q", do, ".tiff"), device = "tiff",
       width = res*4.5, height = res*3.5, units = "px", dpi = 600)

g

```


### Results: Other QC Approaches
In the section below, questions about other quality control approaches are addressed.  These questions are not strictly dependent on whether a pooled QC sample was used, thus the full dataset is again considered.     

#### `r paste("Question 37:", questions[37])` 

```{r q37, eval = TRUE, warning = FALSE, comment = "", echo = FALSE}
do <- 37
used.is <- data.frame(consensus[,do], stringsAsFactors = TRUE)
levs <- t.f.levs
if(remove.nr) levs <- levs[!grepl("nr", levs)]
names(used.is) <- 'used.is'
g <- ggplot(used.is, aes(x=used.is)) + geom_bar(fill="lightblue") + 
  scale_x_discrete(limits = levs, labels = wrap_format(12)) + theme_minimal() +
  ggtitle(label = paste("n =", nrow(used.is))) + 
  annotate("text",
           x = 1:length(levs),
           y = rep(max(table(used.is)[levs], na.rm = TRUE)*0.05,length(levs)),
           label = paste("n =", table(used.is)[levs]),
           col = "black")

ggsave(paste0("figs/q", do, ".tiff"), device = "tiff",
       width = res*4.5, height = res*3.5, units = "px", dpi = 600)

g

used.qc <- consensus$`Was a pooled QC reported to have been used in this study?  Note that 'Pooled QC' refers specifically to a quality control sample or samples derived from the experimental samples or extracts. Quality controls such as standard reference material do not qualify as pooled QC samples.`

used.is <- consensus$`Which - if any - alternate QC samples/approaches were reported to have been utilized in this study? (Choose all that apply) Internal Standards`

no.qc <- consensus$`Which - if any - alternate QC samples/approaches were reported to have been utilized in this study? (Choose all that apply) No other QC sample types were used`

rem <- unique(c(which(used.qc == "discordant"), which(used.is == "discordant")))

chisq.res <- chisq.test(used.qc[-rem], used.is[-rem])
chisq.res <- chisq.test(used.qc, used.is)
chisq.res$observed

chisq.test(used.qc, no.qc)$observed

```

#### `r paste("Question 38:", questions[38])` 

```{r q38, eval = TRUE, warning = FALSE, comment = "", echo = FALSE}
do <- 38
used.ltr <- data.frame(consensus[,do], stringsAsFactors = TRUE)
levs <- t.f.levs
if(remove.nr) levs <- levs[!grepl("nr", levs)]
names(used.ltr) <- 'used.ltr'
g <- ggplot(used.ltr, aes(x=used.ltr)) + geom_bar(fill="lightblue") + 
  scale_x_discrete(limits = levs, labels = wrap_format(12)) + theme_minimal() +
  ggtitle(label = paste("n =", nrow(used.ltr))) + 
  annotate("text",
           x = 1:length(levs),
           y = rep(max(table(used.ltr)[levs], na.rm = TRUE)*0.05,length(levs)),
           label = paste("n =", table(used.ltr)[levs]),
           col = "black")

ggsave(paste0("figs/q", do, ".tiff"), device = "tiff",
       width = res*4.5, height = res*3.5, units = "px", dpi = 600)

g

```


#### `r paste("Question 39:", questions[39])` 

```{r q39, eval = TRUE, warning = FALSE, comment = "", echo = FALSE}
do <- 39
used.multiple.injections <- data.frame(consensus[,do], stringsAsFactors = TRUE)
levs <- t.f.levs
if(remove.nr) levs <- levs[!grepl("nr", levs)]
names(used.multiple.injections) <- 'used.multiple.injections'
g <- ggplot(used.multiple.injections, aes(x=used.multiple.injections)) + geom_bar(fill="lightblue") + 
  scale_x_discrete(limits = levs, labels = wrap_format(12)) + theme_minimal() +
  ggtitle(label = paste("n =", nrow(used.multiple.injections))) + 
  annotate("text",
           x = 1:length(levs),
           y = rep(max(table(used.multiple.injections)[levs], na.rm = TRUE)*0.05,length(levs)),
           label = paste("n =", table(used.multiple.injections)[levs]),
           col = "black")

ggsave(paste0("figs/q", do, ".tiff"), device = "tiff",
       width = res*4.5, height = res*3.5, units = "px", dpi = 600)

g

```

#### `r paste("Question 40:", questions[40])` 

```{r q40, eval = TRUE, warning = FALSE, comment = "", echo = FALSE}
do <- 40
no.other.qc <- data.frame(consensus[,do], stringsAsFactors = TRUE)
levs <- t.f.levs
if(remove.nr) levs <- levs[!grepl("nr", levs)]
names(no.other.qc) <- 'no.other.qc'
g <- ggplot(no.other.qc, aes(x=no.other.qc)) + geom_bar(fill="lightblue") + 
  scale_x_discrete(limits = levs, labels = wrap_format(12)) + theme_minimal() +
  ggtitle(label = paste("n =", nrow(no.other.qc))) + 
  annotate("text",
           x = 1:length(levs),
           y = rep(max(table(no.other.qc)[levs], na.rm = TRUE)*0.05,length(levs)),
           label = paste("n =", table(no.other.qc)[levs]),
           col = "black")

ggsave(paste0("figs/q", do, ".tiff"), device = "tiff",
       width = res*4.5, height = res*3.5, units = "px", dpi = 600)

g

```


#### `r paste("Question 41:", questions[41])` 

```{r q41, eval = TRUE, warning = FALSE, comment = "", echo = FALSE}
do <- 41
other.qc <- data.frame(consensus[,do], stringsAsFactors = TRUE)
levs <- t.f.levs
if(remove.nr) levs <- levs[!grepl("nr", levs)]
names(other.qc) <- 'other.qc'
g <- ggplot(other.qc, aes(x=other.qc)) + geom_bar(fill="lightblue") + 
  scale_x_discrete(limits = levs, labels = wrap_format(12)) + theme_minimal() +
  ggtitle(label = paste("n =", nrow(other.qc))) + 
  annotate("text",
           x = 1:length(levs),
           y = rep(max(table(other.qc)[levs], na.rm = TRUE)*0.05,length(levs)),
           label = paste("n =", table(other.qc)[levs]),
           col = "black")

ggsave(paste0("figs/q", do, ".tiff"), device = "tiff",
       width = res*4.5, height = res*3.5, units = "px", dpi = 600)

g

```


#### `r paste("Question 42:", questions[42])` 

```{r q42, eval = TRUE, warning = FALSE, comment = "", echo = FALSE}
do <- 42
used.srm <- data.frame(consensus[,do], stringsAsFactors = TRUE)
levs <- t.f.levs
if(remove.nr) levs <- levs[!grepl("nr", levs)]
names(used.srm) <- 'used.srm'
g <- ggplot(used.srm, aes(x=used.srm)) + geom_bar(fill="lightblue") + 
  scale_x_discrete(limits = levs, labels = wrap_format(12)) + theme_minimal() +
  ggtitle(label = paste("n =", nrow(used.srm))) + 
  annotate("text",
           x = 1:length(levs),
           y = rep(max(table(used.srm)[levs], na.rm = TRUE)*0.05,length(levs)),
           label = paste("n =", table(used.srm)[levs]),
           col = "black")

ggsave(paste0("figs/q", do, ".tiff"), device = "tiff",
       width = res*4.5, height = res*3.5, units = "px", dpi = 600)

g

```


#### `r paste("Question 44:", questions[44])` 

```{r q44, eval = TRUE, warning = FALSE, comment = "", echo = FALSE}
do <- 44
used.blanks <- data.frame(consensus[,do], stringsAsFactors = TRUE)
levs <- t.f.levs
if(remove.nr) levs <- levs[!grepl("nr", levs)]
names(used.blanks) <- 'used.blanks'
g <- ggplot(used.blanks, aes(x=used.blanks)) + geom_bar(fill="lightblue") + 
  scale_x_discrete(limits = levs, labels = wrap_format(12)) + theme_minimal() +
  ggtitle(label = paste("n =", nrow(used.blanks))) + 
  annotate("text",
           x = 1:length(levs),
           y = rep(max(table(used.blanks)[levs], na.rm = TRUE)*0.05,length(levs)),
           label = paste("n =", table(used.blanks)[levs]),
           col = "black")

ggsave(paste0("figs/q", do, ".tiff"), device = "tiff",
       width = res*4.5, height = res*3.5, units = "px", dpi = 600)

g

```


#### `r paste("Question 45:", questions[45])` 

```{r q45, eval = TRUE, warning = FALSE, comment = "", echo = FALSE}
do <- 45
used.system.suitability <- data.frame(consensus[,do], stringsAsFactors = TRUE)
levs <- t.f.levs
if(remove.nr) levs <- levs[!grepl("nr", levs)]
names(used.system.suitability) <- 'used.system.suitability'
g <- ggplot(used.system.suitability, aes(x=used.system.suitability)) + geom_bar(fill="lightblue") + 
  scale_x_discrete(limits = levs, labels = wrap_format(12)) + theme_minimal() +
  ggtitle(label = paste("n =", nrow(used.system.suitability))) + 
  annotate("text",
           x = 1:length(levs),
           y = rep(max(table(used.system.suitability)[levs], na.rm = TRUE)*0.05,length(levs)),
           label = paste("n =", table(used.system.suitability)[levs]),
           col = "black")

ggsave(paste0("figs/q", do, ".tiff"), device = "tiff",
       width = res*4.5, height = res*3.5, units = "px", dpi = 600)

g

```


#### `r paste("Question 46:", questions[46])` 

```{r q46, eval = TRUE, warning = FALSE, comment = "", echo = FALSE}
do <- 46
cited.methods <- data.frame(consensus[,do], stringsAsFactors = TRUE)
levs <- yes.no.levs
if(remove.nr) levs <- levs[!grepl("nr", levs)]
names(cited.methods) <- 'cited.methods'
g <- ggplot(cited.methods, aes(x=cited.methods)) + geom_bar(fill="lightblue") + 
  scale_x_discrete(limits = levs, labels = wrap_format(12)) + theme_minimal() +
  ggtitle(label = paste("n =", nrow(cited.methods))) + 
  annotate("text",
           x = 1:length(levs),
           y = rep(max(table(cited.methods)[levs], na.rm = TRUE)*0.05,length(levs)),
           label = paste("n =", table(cited.methods)[levs]),
           col = "black")

ggsave(paste0("figs/q", do, ".tiff"), device = "tiff",
       width = res*4.5, height = res*3.5, units = "px", dpi = 600)

g

```


#### `r paste("Question 47:", questions[47])` 

```{r q47, eval = TRUE, warning = FALSE, comment = "", echo = FALSE}
do <- 47
used.commercial.provider <- data.frame(consensus[,do], stringsAsFactors = TRUE)
levs <- t.f.levs
if(remove.nr) levs <- levs[!grepl("nr", levs)]
names(used.commercial.provider) <- 'used.commercial.provider'
g <- ggplot(used.commercial.provider, aes(x=used.commercial.provider)) + geom_bar(fill="lightblue") + 
  scale_x_discrete(limits = levs, labels = wrap_format(12)) + theme_minimal() +
  ggtitle(label = paste("n =", nrow(used.commercial.provider))) + 
  annotate("text",
           x = 1:length(levs),
           y = rep(max(table(used.commercial.provider)[levs], na.rm = TRUE)*0.05,length(levs)),
           label = paste("n =", table(used.commercial.provider)[levs]),
           col = "black")

ggsave(paste0("figs/q", do, ".tiff"), device = "tiff",
       width = res*4.5, height = res*3.5, units = "px", dpi = 600)

g

```

#### `r paste("Question 48:", questions[48])` 

```{r q48, eval = TRUE, warning = FALSE, comment = "", echo = FALSE}
do <- 48
used.core.facility <- data.frame(consensus[,do], stringsAsFactors = TRUE)
levs <- t.f.levs
if(remove.nr) levs <- levs[!grepl("nr", levs)]
names(used.core.facility) <- 'used.core.facility'
g <- ggplot(used.core.facility, aes(x=used.core.facility)) + geom_bar(fill="lightblue") + 
  scale_x_discrete(limits = levs, labels = wrap_format(12)) + theme_minimal() +
  ggtitle(label = paste("n =", nrow(used.core.facility))) + 
  annotate("text",
           x = 1:length(levs),
           y = rep(max(table(used.core.facility)[levs], na.rm = TRUE)*0.05,length(levs)),
           label = paste("n =", table(used.core.facility)[levs]),
           col = "black")

ggsave(paste0("figs/q", do, ".tiff"), device = "tiff",
       width = res*4.5, height = res*3.5, units = "px", dpi = 600)

g

```

#### `rpaste("Question 49:", questions[49])` 

```{r q49, eval = TRUE, warning = FALSE, comment = "", echo = FALSE}
do <- 49
used.independent.lab <- data.frame(consensus[,do], stringsAsFactors = TRUE)
levs <- t.f.levs
if(remove.nr) levs <- levs[!grepl("nr", levs)]
names(used.independent.lab) <- 'used.independent.lab'
g <- ggplot(used.independent.lab, aes(x=used.independent.lab)) + geom_bar(fill="lightblue") + 
  scale_x_discrete(limits = levs, labels = wrap_format(12)) + theme_minimal() +
  ggtitle(label = paste("n =", nrow(used.independent.lab))) + 
  annotate("text",
           x = 1:length(levs),
           y = rep(max(table(used.independent.lab)[levs], na.rm = TRUE)*0.05,length(levs)),
           label = paste("n =", table(used.independent.lab)[levs]),
           col = "black")

ggsave(paste0("figs/q", do, ".tiff"), device = "tiff",
       width = res*4.5, height = res*3.5, units = "px", dpi = 600)

g

```


## Publication Figures:


```{r publication.figure.1 , eval = TRUE, warning = FALSE, comment = "", echo = FALSE, height = 8}

gg <- ggpubr::ggarrange(
  f1a + theme(text = element_text(size=10)), 
  f1b + theme(text = element_text(size=10)), 
  labels = c("a.", "b."), ncol = 1, nrow = 2, font.label = list(size = 10))

gg

ggsave(paste0("figs/figure.1", ".tiff"), plot = gg, device = "tiff",
       width = res*4.5, height = res*6.5, units = "px", dpi = res)

ggsave(paste0("figs/figure.1", ".jpeg"), plot = gg, device = "jpeg",
       width = res*4.5, height = res*6.5, units = "px", dpi = res, bg = "white")

```


```{r publication.figure.2 , eval = TRUE, warning = FALSE, comment = "", echo = FALSE}
qc.use <- data.frame(rbind(
  data.frame('use' = rep('Reproducibility estimate', length(reproducibility.estimate)), 
             'result' = reproducibility.estimate[,1]),
  data.frame('use' = rep('Batch or Drift Correction', length(drift.correction)), 
             'result' = drift.correction[,1]),
  data.frame('use' = rep('Conditioning the LC', length(condition.lc)), 
             'result' = condition.lc[,1]),
  data.frame('use' = rep('Feature filtering', length(filter.features)), 
             'result' = filter.features[,1]),
  data.frame('use' = rep('Metabolite ID', length(metabolite.id)), 
             'result' = metabolite.id[,1]),
  data.frame('use' = rep('Observational or Unclear', length(observational.only)), 
             'result' = observational.only[,1]) # ,
  # data.frame('use' = rep('Other', length(other.qc.use)), 
  #            'result' = other.qc.use[,1]),
  # data.frame('use' = rep('None', length(no.reported.use)), 
  #            'result' = no.reported.use[,1])
  
  ), stringsAsFactors = TRUE
)

qc.use[,1] <- factor(qc.use[,1], levels = c(
  'Reproducibility estimate',
    'Conditioning the LC',
    'Feature filtering',
  'Batch or Drift Correction',
  'Metabolite ID',
  'Observational or Unclear'
))

qc.use[,2] <- as.character(qc.use[,2])

qc.use[which(qc.use[,2] == 'TRUE'),2] <- 'Yes'
qc.use[which(qc.use[,2] == 'FALSE'),2] <- 'No'

qc.use[,1] <- factor(qc.use[,1], levels = c(
  'Reproducibility estimate',
    'Conditioning the LC',
    'Feature filtering',
  'Batch or Drift Correction',
  'Metabolite ID',
  'Observational or Unclear'
))


gg <- ggplot(qc.use, aes(x = use, fill = result)) + 
  geom_bar(position = "fill", aes(fill = result)) +
  labs(y = "proportion") + theme_minimal() +
  scale_fill_manual(values=c("gray", "darkblue", "lightblue")) +
  scale_x_discrete(labels = wrap_format(10)) + theme(text = element_text(size=10))


# + 
  # annotate("text",
  #          x = 1:3,
  #          y = rep(0.05,3),
  #          label = paste("n =", table(qc.use$use[which(qc.use$use == "TRUE")])),
  #          col = "black")
gg

ggsave(paste0("figs/figure.2", ".tiff"), plot = gg, device = "tiff",
       width = res*7.5, height = res*3.5, units = "px", dpi = res)

ggsave(paste0("figs/figure.2", ".jpeg"), plot = gg, device = "jpeg",
       width = res*7.5, height = res*3.5, units = "px", dpi = res, bg = "white")

```


```{r publication.figure.3 , eval = TRUE, warning = FALSE, comment = "", echo = FALSE}
alt.qc.use <- data.frame(rbind(
  data.frame('approach' = rep('Internal standard', length(used.is)), 
             'result' = used.is[]),
  data.frame('approach' = rep('Blanks', length(used.blanks[,1])), 
             'result' = used.blanks[,1]),
  data.frame('approach' = rep('Multiple injections', nrow(used.multiple.injections)), 
             'result' = used.multiple.injections[,1]),
  data.frame('approach' = rep('System suitability', length(used.system.suitability)), 
             'result' = used.system.suitability[,1]),
  data.frame('approach' = rep('Standard reference material', length(used.srm)), 
             'result' = used.srm[,1]),
  data.frame('approach' = rep('Long term reference sample', length(used.ltr)), 
             'result' = used.ltr[,1])
  
  ), stringsAsFactors = TRUE
)

alt.qc.use[,1] <- factor(alt.qc.use[,1], levels = c(
  'Internal standard',
  'Blanks',
  'Multiple injections',
  'System suitability',
  'Standard reference material',
  'Long term reference sample'
))

alt.qc.use[,2] <- as.character(alt.qc.use[,2])

alt.qc.use[which(alt.qc.use[,2] == 'TRUE'),2] <- 'Yes'
alt.qc.use[which(alt.qc.use[,2] == 'FALSE'),2] <- 'No'


gg <- ggplot(alt.qc.use, aes(x = approach, fill = result)) + 
  geom_bar(position = "fill", aes(fill = result)) +
  labs(y = "proportion") + theme_minimal() +
  scale_fill_manual(values=c("gray", "darkblue", "lightblue")) +
  scale_x_discrete(labels = wrap_format(10)) + theme(text = element_text(size=10))


# + 
  # annotate("text",
  #          x = 1:3,
  #          y = rep(0.05,3),
  #          label = paste("n =", table(qc.use$use[which(qc.use$use == "TRUE")])),
  #          col = "black")
gg

ggsave(paste0("figs/figure.3", ".tiff"), plot = gg, device = "tiff",
       width = res*6.5, height = res*3.5, units = "px", dpi = res)

ggsave(paste0("figs/figure.3", ".jpeg"), plot = gg, device = "jpeg",
       width = res*6.5, height = res*3.5, units = "px", dpi = res, bg = "white")


```
